# Supplementary material for: Proteomic Landscape Has Revealed Small Rubber Particles Are Crucial Rubber Biosynthetic Machines for Ethylene-Stimulation in Natural Rubber Production
Source: Int J Mol Sci. 2019 Oct 14;20(20):5082. doi: 10.3390/ijms20205082 (PMC6829444; doi:10.3390/ijms20205082)
Supplement: Supplementary file 1 [file ijms-20-05082-s001.zip]

Archive with 9 entries (7 files):
- ijms-597831-SI/
- ijms-597831-SI/ijms-597831-supplementary new 20191010/
- ijms-597831-SI/ijms-597831-supplementary new 20191010/Figure S1 OK SDS-PAGE analysis of proteins in different small rubber particles.tif
- ijms-597831-SI/ijms-597831-supplementary new 20191010/Figure S2 OK MS identification of DEPs on 2-D DIGE gels of small rubber particles.pdf
- ijms-597831-SI/ijms-597831-supplementary new 20191010/Figure S3 OK-1009 Phosphopeptides of phosphorylation amino acid sites in SRPP and REF.pdf
- ijms-597831-SI/ijms-597831-supplementary new 20191010/Table S1 DIGE Identification of proteins from the 2-D DIGE gels of small rubber particles.xls
- ijms-597831-SI/ijms-597831-supplementary new 20191010/Table S2 OK 1009 Phosphopeptides of phosphorylation amino acid sites in SRPP and REF.xls
- ijms-597831-SI/ijms-597831-supplementary new 20191010/Table S3 OK iTRAQ analysis of the proteins from SRPs 20171201.xls
- ijms-597831-SI/ijms-597831-supplementary new 20191010/Table S4 GO and Clustering of all DEPs 20181120.xls
