# Supplementary material for: Proteomic Landscape Has Revealed Small Rubber Particles Are Crucial Rubber Biosynthetic Machines for Ethylene-Stimulation in Natural Rubber Production
Source: Int J Mol Sci. 2019 Oct 14;20(20):5082. doi: 10.3390/ijms20205082 (PMC6829444; doi:10.3390/ijms20205082)
Supplement: Supplementary file 1 [file ijms-20-05082-s001.zip › ijms-597831-SI/ijms-597831-supplementary new 20191010/Table S1 DIGE Identification of proteins from the 2-D DIGE gels of small rubber particles.xls]

## Sheet: DEPs in DIGE
Spot NO. D-	Protein name	Accession number	E24/D24 Ratio	T-test	E48/D48 Ratio	T-test	Exper. pI/Mr	Thero.pI/Mr	pI Exper./Thero.	Mr Exper./Thero.	Mathed peptides	Sequence coverage %	Mascot score	Locus and gene information	Protein sequence
D1	Probable nucleoredoxin 1	scaffold1000_300919.mRNA1	1.44	0.0091	-1.44	0.028	5.54/63.117	5.62/65.399	0.985765	0.965107	14	32	737	locus=scaffold1000(299681,302158,-); length=568; function=Probable nucleoredoxin 1 like	MANELVGDVSHDLFSLLSAEDRDFLIRNNGDQVKISSLVGKIVGLYFSASWCGPCRHFTPNLVEVYEKLSSKGDFEVVFISSDRDDESFNGYFSKMPWLAIPFSDQEIRKRLKELFKVRGIPSLVILDTDGKVSCDQGVKIVRDYGAEGYPFTPERLDYFRQEEENAKKNQTLSSILVSSSRDYLISKDGTKVAVSEIEGKMVGLYFSVASHRRCLEFTAKLVDVYKKLKEKGENFEVVLISIDYDEKEFKQSLETIPWLAIPFEDKCREKLARYFELRALPTLVIIGQDGKTLNPNVAELIEDHGIEAYPFTPEKLVELAEIEKARLEAQTLESVLVHGDKDFVIEKSGSKVAVSELVGKNVLLYFSAKWCPPCRAFLPKLIEAYHEIKAKDNAFEVI…
D2	Metacaspase-4	scaffold0560_404767.mRNA1	1.2	0.032	-2.53	0.0033	5.13/57.096	5.01/46.443	1.02395	1.22938	5	16	137	locus=scaffold0560(403357,406178,+); length=418; function=Metacaspase-4 like	MAKKAVLIGINYPGTKAELKGCINDVKRMYRCLVDRYGFSEEDITVLIDIDESYIQPTGKNIRRVLTDLVRSAEPGDLLFVHYSGHGTRLPAETGEDDDTGFDECIVPCDMNLITDDDFREFVDQVPHGCRITVVSDSCHSGGLIDEAKEQIGESTKRKEEESESGFGFKSFLKQTIQDAFESRGVHLPSDLHHHHGHRDEEDFDNRVVEEDYGDSGYVKSKSLPLSTLIEILKQKTGKDDIDVGKLRPTLFDMFGDDASPKVKKFMKVILNKLRHGDGESGGGGFLGMVGSLAQEFLKHKLDENDESYVKPALETEVDSKQEVYAGKTKRSLPDGGILISGCQTDQTSADASPSGKSSEAYGALSNAIQTIIAETDGAVTNQELVLKARKMLKKQGFT…
D3	Metacaspase-4	scaffold0560_404767.mRNA1	3.13	0.046	-5.21	0.0033	5.14/57.096	5.01/46.443	1.02595	1.22938	6	14	338	locus=scaffold0560(403357,406178,+); length=418; function=Metacaspase-4 like;	MAKKAVLIGINYPGTKAELKGCINDVKRMYRCLVDRYGFSEEDITVLIDIDESYIQPTGKNIRRVLTDLVRSAEPGDLLFVHYSGHGTRLPAETGEDDDTGFDECIVPCDMNLITDDDFREFVDQVPHGCRITVVSDSCHSGGLIDEAKEQIGESTKRKEEESESGFGFKSFLKQTIQDAFESRGVHLPSDLHHHHGHRDEEDFDNRVVEEDYGDSGYVKSKSLPLSTLIEILKQKTGKDDIDVGKLRPTLFDMFGDDASPKVKKFMKVILNKLRHGDGESGGGGFLGMVGSLAQEFLKHKLDENDESYVKPALETEVDSKQEVYAGKTKRSLPDGGILISGCQTDQTSADASPSGKSSEAYGALSNAIQTIIAETDGAVTNQELVLKARKMLKKQGFT…
D4	Metacaspase-4	scaffold0560_404767.mRNA1	5.87	0.048	-4.45	0.011	5.15/56.321	5.01/46.443	1.02794	1.21269	9	39	855	locus=scaffold0560(403357,406178,+); length=418; function=Metacaspase-4 like	MAKKAVLIGINYPGTKAELKGCINDVKRMYRCLVDRYGFSEEDITVLIDIDESYIQPTGKNIRRVLTDLVRSAEPGDLLFVHYSGHGTRLPAETGEDDDTGFDECIVPCDMNLITDDDFREFVDQVPHGCRITVVSDSCHSGGLIDEAKEQIGESTKRKEEESESGFGFKSFLKQTIQDAFESRGVHLPSDLHHHHGHRDEEDFDNRVVEEDYGDSGYVKSKSLPLSTLIEILKQKTGKDDIDVGKLRPTLFDMFGDDASPKVKKFMKVILNKLRHGDGESGGGGFLGMVGSLAQEFLKHKLDENDESYVKPALETEVDSKQEVYAGKTKRSLPDGGILISGCQTDQTSADASPSGKSSEAYGALSNAIQTIIAETDGAVTNQELVLKARKMLKKQGFT…
D5	Metacaspase-4	scaffold0560_404767.mRNA1	3.76	0.045	-4.39	0.02	5.19/56.578	5.01/46.443	1.03593	1.21822	9	35	786	locus=scaffold0560(403357,406178,+); length=418; function=Metacaspase-4 like	MAKKAVLIGINYPGTKAELKGCINDVKRMYRCLVDRYGFSEEDITVLIDIDESYIQPTGKNIRRVLTDLVRSAEPGDLLFVHYSGHGTRLPAETGEDDDTGFDECIVPCDMNLITDDDFREFVDQVPHGCRITVVSDSCHSGGLIDEAKEQIGESTKRKEEESESGFGFKSFLKQTIQDAFESRGVHLPSDLHHHHGHRDEEDFDNRVVEEDYGDSGYVKSKSLPLSTLIEILKQKTGKDDIDVGKLRPTLFDMFGDDASPKVKKFMKVILNKLRHGDGESGGGGFLGMVGSLAQEFLKHKLDENDESYVKPALETEVDSKQEVYAGKTKRSLPDGGILISGCQTDQTSADASPSGKSSEAYGALSNAIQTIIAETDGAVTNQELVLKARKMLKKQGFT…
D6	Tubulin alpha-3 chain	scaffold0829_389953.mRNA1	1.46	0.043	-1.22	0.042	5.22/50.231	5.00/50.244	1.044	0.999741	5	19	451	locus=scaffold0829(388711,391195,-); length=450; function=Tubulin alpha-3 chain like	MREIISIHIGQAGIQVGNSCWELYCLEHGIHPDGMMPSDTSVGVAHDAFNTFFSETGSGKHVPRAVFVDLEPTVIDEVRTGPYRQLFHPEQLISGKEDAANNFARGHYTVGKEIVDLCLDRVRKLADNCTGLQGFLVFNAVGGGTGSGLGSLLLERLSVDYGKKSKLGFTIYPSPQVSTAVVEPYNSVLSTHSLLEHTDVAVLLDNEAIYDICRRSLDIERPTYTNLNRLISQIISSLTTSLRFDGAINVDVTEFQTNLVPYPRIHFMLSSYAPVISAEKAYHEQLSVPEITNAVFEPSSMMAKCDPRHGKYMACCLMYRGDVVPKDVNAAVATIKTKRTVQFVDWCPTGFKCGINYQPPTVVPGGDLARVQRAVCMISNNTAVAEVFSRIDHKFDLMY…
D7	Inactive GDSL esterase/lipase-like protein 25	scaffold5971_1039.mRNA1	-2.72	0.024	1.96	0.017	4.72/50.537	4.60/41.480	1.02609	1.21835	7	26	419	locus=scaffold5971(298,1780,-); length=367; function=Inactive GDSL esterase/lipase-like protein 25 like	MASLAYSLFILSLFTFTLLNPVCSELDEYLFSFGDGLYDAGNAKFIYPDKYLPSYHHPYGTTFFDYPTGRFSDGRTVVDFVAENVSLPRIPPFKNKEANFTYGANFASEGATASDSNPLIDFRSQIRDFGELKLEWAVQLVNVTELARRLKKAVYLISFGADDYLNYEIPSEASREQLESIVDVVLGNISDRIKELYDFGARKFVVENVAPLGLIPFIKQTSDNSTLFYELASLHAMKLPQILEKIQDGYLFPEFNYTVFNYFGIIKEIIDAPGEHGFKYGDIACCGNSTYRGQACGFLDYEFCVCGNKTEYLFFDGTHNTDAANNLLAELMWDKESGFISPYGVKDFFPSPTTIQTLLTEATALG*
D8	Elongation factor 1-gamma	scaffold2091_1808.mRNA1	1.67	0.0066	1.12	0.042	5.63/50.231	5.69/48.685	0.989455	1.03176	8	29	523	locus=scaffold2091(378,3239,+); length=425; function=Elongation factor 1-gamma like	MALVLHAGKTNKNAFKSLIAAEYSGVKVELVENFEMGVSNKTPEFLKMNPIGKVPVLETPDGPLFESNAIARYVTRLKADNPLYDSSLIDYAHIEQWIDFASLEIDANLMAWLRPRMGFAPYLPPAEEAAISALKRGLGALNTHLASNTYLVGHSVTLADIITTCNLYMGFALLMTKSFTSEFPHVERYFWTMVNQPNFKKILGEVKQTESVLPVQSTKKPAQPKESAKSKRKDEPKKEAKTEKEPAKPKEAAEEEEEAPKPKPKNPLDLLPPSKMILDEWKRLYSNTKTNFREVAIKGFWDMYDPEGYSLWFCDYKYNDENTVSFVTLNKVSGFLQRMDLARKYAFGKMLVIGENPPYKVKGLWLFRGQEIPQFVIDECYDMELYEWKKVDISDEAQK…
D9	Phospholipase A1-IIdelta	scaffold1072_242122.mRNA1	2.04	0.018	-2.61	0.022	5.25/50.897	5.47/47.415	0.959781	1.07344	5	13	242	locus=scaffold1072(241500,242744,-); length=415; domain=Lipase, class 3 domain containing; function=Phospholipase A1-IIdelta like	METPSTQEPTWPEILGSKNWENLLDPLDLTVRKLILRCGDFCQATYDSFNNDENSKYCGTSRYGKKDFFQKVMLEDAANYQVCSFIYGTARVSLPEAILLHSMTRDSWDRESNWIGYIAVTSDEYTKVIGRREIYIAFRGTTRNYEWVNILGAKLESAEPLLRGSSQNVEEANSGSDSDNEDNRKVPKVMLGWLTIYISDNQESPFTKLSARQQLVTKINQLKEQYRDENLSIILTGHSLGATLSILAAFDLVENGITDIPVAAFVFGSPQVGNKAFNSRLNKYPNLKVLHIKNKIDVIPHYPGRLLGYRYTGTELEIDTRKSPNLKDSKHTGDWHNLQAMLHIVAGWNGEKGEFMLRVKRSLALVNKSCEFLKDECMVPGSWWIEKNKGMVRGEDGEW…
D10	Phospholipase A1-IIdelta	scaffold1072_242122.mRNA1	1.4	0.014	-2.19	0.049	5.30/50.897	5.47/47.415	0.968921	1.07344	8	21	703	locus=scaffold1072(241500,242744,-); length=415; domain=Lipase, class 3 domain containing; function=Phospholipase A1-IIdelta like	METPSTQEPTWPEILGSKNWENLLDPLDLTVRKLILRCGDFCQATYDSFNNDENSKYCGTSRYGKKDFFQKVMLEDAANYQVCSFIYGTARVSLPEAILLHSMTRDSWDRESNWIGYIAVTSDEYTKVIGRREIYIAFRGTTRNYEWVNILGAKLESAEPLLRGSSQNVEEANSGSDSDNEDNRKVPKVMLGWLTIYISDNQESPFTKLSARQQLVTKINQLKEQYRDENLSIILTGHSLGATLSILAAFDLVENGITDIPVAAFVFGSPQVGNKAFNSRLNKYPNLKVLHIKNKIDVIPHYPGRLLGYRYTGTELEIDTRKSPNLKDSKHTGDWHNLQAMLHIVAGWNGEKGEFMLRVKRSLALVNKSCEFLKDECMVPGSWWIEKNKGMVRGEDGEW…
D11	Serpin-ZX	scaffold0947_141222.mRNA1	-1.23	0.045	-1.47	0.03	6.20/48.330	5.94/42.822	1.04377	1.12863	11	37	812	locus=scaffold0947(140195,142250,-); length=392; function=Serpin-ZX like	MDLRESIVNQNAVTLGLSKHVLLTEAKTSNSVLSPLSIQVVLGLIAAGSKGPTLHQLLSFLNSKSNDHLSSFFSELVSVVFVDGSASGGPRLSFANGVWVDRSLLLKPSFKQVVENVYKAASNQVDFQNKAVEVTNEVNAWAEKETSGLIKEVLPFGSVDNTTRLIFANALYFKGAWNEKFNASTTKDYDFYLLNGSSVHVSFMTSKKKQFICAFDGFKVLGLPYKQGEAKRQFSMYFFLPDAKNGLPALVEKVGSDSGFLDHHLPQQKVEVGDFRIPRFKVSFGFEASKTLKGLGLVLPFSDKGDLTEMVDSSVSQNLYVSSIFHKSFIEVNEEGTEAAAASAGVVNLESLTLADKLDFVADHPFLFLIREDISGMVLFIGQVLDPSQAK*
D12	Acetyl-CoA acetyltransferase, cytosolic 1	scaffold1479_76107.mRNA1	1.66	0.011	-1.32	0.033	6.33/49.399	6.01/41.646	1.05324	1.18616	5	19	109	locus=scaffold1479(73812,78473,-); length=405; function=Acetyl-CoA acetyltransferase, cytosolic 1 like	MAPVAAAEIKPRDVCIVGVARTPMGGFLGLLSTLPATKLGSIAIEAALKRANVDPSLVQEVFFGNVLSANLGQAPARQAALGAGIPNSVVCTTVNKVCASGMKATMLAAQSIQLGINDVVVAGGMESMSNAPKYLAEARKGSRLGHDSVVDGMLKDGLWDVFNDVGMGSCAEICADNHSITREDQDNYAIHSFERGIAAQDSGAFAWEIVPVEVSGGRGKPSTIVDKDEGLGKFDPVKLRKLRPSFKENGGTVTAGNASSISDGAAALVLVSGETALKLGLQVIAKITGYADAAQAPELFTTAPALAIPKAVSNAGLDASQVDYYEINEAFAVVALANQKLLGLNPEKVNVHGGAVSLGHPLGCSGARILVTLLGVLRQKNGKYGVGGVCNGGGGASAL…
D13	2-alkenal reductase (NADP(+)-dependent)	scaffold0755_254783.mRNA1	-1.51	0.021	1.37	0.019	5.50/35.182	5.95/42.640	0.92437	0.825094	3	13	124	locus=scaffold0755(247609,261957,-); length=386; function=2-alkenal reductase (NADP(+)-dependent) like;	MYFKRQSGESISNRFYKKVCQAILTEQSTMAGDGTEKATVIEGKEWYMAAYAPQGVPSSDHLKLRTVTISLADDSIPDGHVAVELLWISVDPYLRSRMTGHQDGLYMPQFKIDEVLVAFGVGRVIKSKDSRYSEGDIVLNPYFPIAEYCVMPSDSLIRKIDVTAGIAIPDYLNALGAPGFAAWVGIVVLGEAKPGLNVFVSAAAGGVGMFAGQLAKLRGCRVIGSTGSDDKVKLLKEEFGYDDAFNYKRETDYDAALSKYFPNGIDVYLDNVGGKMLEAVLNHINIGGRIPLCGMISEYNKSWKERDGVRNLLNLVGKNVRMEGFLVGSYLNRFQDFLKEMEDCLLQGKIISKTKTYNGIDSFLESLGSLFSSTNNGKVVIQVKE*
D14	Proteasome subunit alpha type-1-B	scaffold0008_570089.mRNA1	-1.26	0.031	1.45	0.019	4.96/27.193	4.76/30.852	1.04202	0.881402	4	15	196	locus=scaffold0008(568074,572104,+); length=282; domain=Proteasome alpha-subunit, N-terminal domain,Proteasome, subunit alpha/beta domain containing; function=Proteasome subunit alpha type-1-B like;	MFRNQYDTDVTTWSPAGRLFQVEYAMEAVKQGSAAIGLRSKTHVVLACVNKANSELSSHQKKIFKVDDHIGVAIAGLTADGRVLSRYMRSECINYSFTYESPLPVGRLVVQLADKAQVCTQRSWKRPYGVGLLVAGLDESGAHLYYNCPSGNYFEYQAFAIGSRSQAAKTYLERRFENFADSSRDDLIKDALIAVRETLQGETLKSSICTVAVVGVGEAFHVLDQDTVQQLIDAFEIVGEPEGPAAEPEPEPEPEPDAAAEEGTTADQGAAPDQGVAPMDI*
D15	Ran-binding protein 1 homolog b	scaffold0242_1127191.mRNA1	-1.24	0.013	1.47	0.02	4.88/32.687	4.77/25.725	1.02306	1.27063	3	22	223	locus=scaffold0242(1125938,1128286,+); length=232; function=Ran-binding protein 1 homolog b like	MASTASAADPEHNTKDREEDENAPAADDEDTGAQVAPIVKLEEVALTTGEEDEDPILDLKAKLYRFDKEGNQWKERGVGNVKLLKHKESGKVRLVMRQSKTLKICANHLVVPSINVQEHHGNDKSCVWHAADFADGELKDELFCIRFPSVENCKTFMETMQEVAETQGKKEESKEAADAAGLLEKLSVVDGKTDEKEKEEGPVEAKEQHNEAEGEKAKADAKKEDEIALSA*
D16	Vacuolar protein sorting-associated protein 24 homolog 1	scaffold0160_1784930.mRNA1	2.25	0.038	-1.78	0.041	5.54/31.608	5.34/26.063	1.03745	1.21275	3	25	165	locus=scaffold0160(1783436,1786424,-); length=230; function=Vacuolar protein sorting-associated protein 24 homolog 1 like	MEKMMNMIKPKQNPQQQLRDWQRRLRQECRNIERQIRDIQKEEKSVQKAIRDAAKRNDMGSAKSLAKEIVRSRRTVNRLYENKAQMNSISMHLGESVAIARTVGHLSKSSEVMKLVNNLMKAPEVAATMQEFSKEMTKAGVIEEFVNDAVDNALDSEDIEEEIEEEVDKVLTAIAGETAAQLPEAVRKERVKQSAGTARTAEEEEAIAEGVDDEEELEEIRARLAKVRS*
D17	Alpha-soluble NSF attachment protein 2	scaffold0457_538964.mRNA1	1.44	0.014	-1.5	0.046	5.17/29.382	5.05/32.767	1.02376	0.896695	6	26	565	locus=scaffold0457(534095,539479,-); length=290; function=Alpha-soluble NSF attachment protein 2 like	MGDQIARGEEFEKKAEKKLNGWGLFGSKFEDAADLFDKAANSFKLAKSWDKAGSTYVKLANCHLKLDSKHEAAQAYVDAAHCYKKTSTNEAISCLGQAVDLFCDIGRISMAARYYKEIGELYESEANFEKAIDFYEKAADFFQGEEVTTSANQCKQKVAQFAAQLEQYQKAIEIYEEIARQSLGNNLLKYGVKGHLLNAGICHLCKGDVVAITNALERYQDLDPTFSGTRDYKLLADIAAAIDEEDIAKFTDVVKEFDSMTPLDSWKTTLLLRVKEKLKAKELEEDDLT*
D18	Aspartic proteinase A1	scaffold0041_2570834.mRNA1	1.62	0.038	-1.26	0.019	5.19/29.208	5.73/56.526	0.905759	0.516718	6	17	178	locus=scaffold0041(2568401,2573268,-); length=515; function=Aspartic proteinase A1 like	MGTRSKPITTALFLCFLLLPLVFAAHNDGLVRIGLKKRKFDQNNLVAAQFESKEGESLRTSFKKYHFHGNLGDAEDIDIISLKNYMDAQYFGEIGIGTPPQKFTVIFDTGSSNLWVPSSKCYFSVACYFHSRYKSGHSSTYKKNGKSADIHYGTGAISGFFSQDHVKVGGLVVKDQEFIEATKEPSITFLVAKFDGILGLGFEEISVGKAVPVWYNMVNQGLVKEPVFSFWFNRNADEDEGGEIVFGGMDPKHYKGEHTYVPVTQKGYWQFNMGDVLIDGKTTGICGSGCAAIADSGTSLLAGPTGIIAEVNHAIGATGIVSQECKAVVAQYGETIIEMLLAKDQPQKICSQIGLCTFDGSRGVSVGIKSVVNENIQGVASGLRDAMCSTCEMAVVWMQ…
D19	26S proteasome non-ATPase regulatory subunit 8 homolog A	scaffold0153_1834215.mRNA1	1.94	0.027	1.36	0.035	4.96/26.673	4.87/30.835	1.01848	0.865024	5	33	525	locus=scaffold0153(1832159,1835856,+); length=268; function=26S proteasome non-ATPase regulatory subunit 8 homolog A like	MDPKLTEVSQLFERFKAACVREDVDTGSNLLSKLKVMLTGFRSLPPLFEDTPNAIHELTLARDIYEHAVLLSVKIGDQDAFERDFFQLKPYYTDASGRLPPSSQEYMILGLNLLRLLVQNRIAEFHTELELLSPTALENPCIKHAVELEQSFMEGAYNRVLSAKQTVPYKTYDYFMDLLAKTVRDEIAGCSEKAYDYLSISDARQMLLFSSDDELLQYINEEHPEWEIKNGVVIFQKAKESAPCKEIPSLQLINQTLSYARELERIV*
D20	Rubber elongation factor protein (REF258)	scaffold1222_175215.mRNA1	1.98	0.0026	1.33	0.044	5.08/26.359	5.33/23.621	0.953096	1.11591	3	17	274	locus=scaffold1222(174587,175844,-); length=223; function=Rubber elongation factor protein like	MASLLGAASNVINAASNVVEEAVKGVENAQQEVANAVSNPSNIVKDVASAATDIVEEAAKGVENVQKEVANAVSNSSNIVKDVASAATDIVEEAAKVVDNVQQGVVSAASNVVEEAAKGVGNIQEKVDDEEEDTLKYLDIVQAALVLALVSSSKLYLFVKDKSGPLKPGVDTAEVTIKSVVRPFYYRFHDVPNKVLKFADNQVDASVTLVLRYAPPVVKQVSTRAYSVARNAPRAALALVSYLPLPTNRLCKLLSEDK*
D21	Rubber elongation factor protein (REF258)	scaffold1222_175215.mRNA1	2.28	0.0062	1.24	0.039	5.13/26.673	5.33/23.621	0.962477	1.12921	5	35	524	locus=scaffold1222(174587,175844,-); length=223; function=Rubber elongation factor protein like	MASLLGAASNVINAASNVVEEAVKGVENAQQEVANAVSNPSNIVKDVASAATDIVEEAAKGVENVQKEVANAVSNSSNIVKDVASAATDIVEEAAKVVDNVQQGVVSAASNVVEEAAKGVGNIQEKVDDEEEDTLKYLDIVQAALVLALVSSSKLYLFVKDKSGPLKPGVDTAEVTIKSVVRPFYYRFHDVPNKVLKFADNQVDASVTLVLRYAPPVVKQVSTRAYSVARNAPRAALALVSYLPLPTNRLCKLLSEDK*
D22	SRPP-like protein At3g05500 (SRPP243)	scaffold2538_3915.mRNA1	2.88	0.049	-1.89	0.043	6.32/28.356	6.36/27.100	0.993711	1.04635	4	25	267	locus=scaffold2538(3033,4670,+); length=244; function=REF/SRPP-like protein At3g05500 like	MAEGEGNVNMQQQMENEEEERLKYLEFVQVAVIHAVVTFTNLYLYAKEKAGPLKPGVETVEGTVKSVVGPVYYKFHDVPNEVLKFVDRKVDESVTSLDSRVPPVVKQVSAQAYSVAREAPVAARAVASEVHQSGVKETASGLAKTLYTKYEPKAKELYSKYEPKAEQCAVTAWRRLNQLPLFPQVAQVVVPTAAYCSEKYNQTVLSTFEKGYRVSSYLPLVPTERIAKVFSDDVAQSMPLVSS*
D23	Rubber elongation factor protein (REF258)	scaffold1222_175215.mRNA1	1.79	0.047	-3.5	0.047	5.15/26.884	5.33/23.621	0.966229	1.13814	5	34	483	locus=scaffold1222(174587,175844,-); length=223; function=Rubber elongation factor protein like	MASLLGAASNVINAASNVVEEAVKGVENAQQEVANAVSNPSNIVKDVASAATDIVEEAAKGVENVQKEVANAVSNSSNIVKDVASAATDIVEEAAKVVDNVQQGVVSAASNVVEEAAKGVGNIQEKVDDEEEDTLKYLDIVQAALVLALVSSSKLYLFVKDKSGPLKPGVDTAEVTIKSVVRPFYYRFHDVPNKVLKFADNQVDASVTLVLRYAPPVVKQVSTRAYSVARNAPRAALALVSYLPLPTNRLCKLLSEDK*
D24	Rubber elongation factor protein (REF258)	scaffold1222_175215.mRNA1	1.99	0.04	-1.53	0.012	5.13/26.831	5.33/23.621	0.962477	1.1359	3	17	277	locus=scaffold1222(174587,175844,-); length=223; function=Rubber elongation factor protein like	MASLLGAASNVINAASNVVEEAVKGVENAQQEVANAVSNPSNIVKDVASAATDIVEEAAKGVENVQKEVANAVSNSSNIVKDVASAATDIVEEAAKVVDNVQQGVVSAASNVVEEAAKGVGNIQEKVDDEEEDTLKYLDIVQAALVLALVSSSKLYLFVKDKSGPLKPGVDTAEVTIKSVVRPFYYRFHDVPNKVLKFADNQVDASVTLVLRYAPPVVKQVSTRAYSVARNAPRAALALVSYLPLPTNRLCKLLSEDK*
D25	Glutathione S-transferase L3	scaffold0086_1407649.mRNA1	1.5	0.016	-1.38	0.028	5.21/25.640	5.95/53.345	0.87563	0.480645	9	24	426	locus=scaffold0086(1397922,1417377,+); length=462; function=Glutathione S-transferase L3 like	MAELQGLQDKIHLVPLNLQSRPSWYGEKVYSVNRVPALEHNGKIIGESLDLIKYLDSNFEGQSLLPDDPAKKEFAEELFSYTDTFNKTVFTSFKGDVAKEAGPAFDYLENALHKFDDGPFLLGQFSLVDIAYIPFVERFQIFLSEVFKYDITAGRPKLAAWIEEINKLGAYKQTKTDPKELVEFYKKRILGHLDKSVPEKLPPVLDPTAEQPPLFDGTIRLYIAYICPYAQRVWIIRNYKGLQDKIKLIPLNLQSRPAWYGEKVYPPNKVPSLEHNGKIIGESLDLIKYLDSNFEGQSLLPEDPAKREFAEELLAYSDTFNKIVFTSFKGDPAKEAGPAFDYLENALHKFDDGPFLLGQFSLVDIAYIPFVERFHVFLLEVFKYDIIAGRPKLEAWIEE…
D26	Proteasome subunit alpha type-3	scaffold0181_54255.mRNA1	1.44	0.049	1.31	0.044	5.88/26.411	6.11/27.595	0.962357	0.957094	4	26	412	locus=scaffold0181(52076,56435,-); length=250; domain=Proteasome alpha-subunit, N-terminal domain,Proteasome, subunit alpha/beta domain containing; function=Proteasome subunit alpha type-3 like	MSSIGTGYDLSVTTFSPDGRVFQIEYAAKAVDNSGTVIGIKCKDGIVMGVEKLIASKMMLPGSNRRIHSVHRHSGMAVAGLAADGRQIVARAKSEATNYESVYGEPIPVNELAGRVASYVHLCTLYWWLRPFGCGVILGGYDRDGPQLYMIEPSGISYRYFGAAIGKGKQAAKTEIEKLKLSEMTCREGVIEVAKIIYKVHDEAKDKAFELEMSWVCDESKRLHQKVPDELLEEAKAAARTALEEMDAD*
D27	Rubber elongation factor protein (REF258)	scaffold1222_175215.mRNA1	1.68	0.016	-1.28	0.034	5.33/24.454	5.33/23.621	1	1.03527	5	36	467	locus=scaffold1222(174587,175844,-); length=223; function=Rubber elongation factor protein like	MASLLGAASNVINAASNVVEEAVKGVENAQQEVANAVSNPSNIVKDVASAATDIVEEAAKGVENVQKEVANAVSNSSNIVKDVASAATDIVEEAAKVVDNVQQGVVSAASNVVEEAAKGVGNIQEKVDDEEEDTLKYLDIVQAALVLALVSSSKLYLFVKDKSGPLKPGVDTAEVTIKSVVRPFYYRFHDVPNKVLKFADNQVDASVTLVLRYAPPVVKQVSTRAYSVARNAPRAALALVSYLPLPTNRLCKLLSEDK*
D28	Probable glutathione S-transferase	scaffold0135_1578719.mRNA1	1.65	0.019	-1.2	0.015	5.41/24.261	6.23/25.563	0.868379	0.949067	5	17	192	locus=scaffold0135(1578153,1579285,-); length=220; function=Probable glutathione S-transferase like	MAEEVILLDFWSSPFGMRVRIALAEKGVKYEYREEDLRNKSPLLLQMNPVHKKIPVLIHNGKPICESLIAVQYVDEVWKDKSPLLPSDPYQRAQARFWADFIDKKIYDIGRKIWTTKGDEQEAAKKEFIEALKLLEGELGNKPYFGGESMGYVDVALIPFYSWFYAYETCGNFSIEPECPVLIAWAKRCLQKESVSKSLPDPQKVYEFVLVLKKKFGIE*
D29	Probable glutathione S-transferase	scaffold0135_1578719.mRNA1	1.25	0.0089	-1.58	0.017	5.53/22.776	6.23/25.563	0.88764	0.890975	4	12	185	locus=scaffold0135(1578153,1579285,-); length=220; function=Probable glutathione S-transferase like	MAEEVILLDFWSSPFGMRVRIALAEKGVKYEYREEDLRNKSPLLLQMNPVHKKIPVLIHNGKPICESLIAVQYVDEVWKDKSPLLPSDPYQRAQARFWADFIDKKIYDIGRKIWTTKGDEQEAAKKEFIEALKLLEGELGNKPYFGGESMGYVDVALIPFYSWFYAYETCGNFSIEPECPVLIAWAKRCLQKESVSKSLPDPQKVYEFVLVLKKKFGIE*
D30	Probable glutathione S-transferase	scaffold0135_1578719.mRNA1	1.44	0.028	-1.11	0.033	5.38/23.976	6.23/25.563	0.863563	0.937918	2	8	110	locus=scaffold0135(1578153,1579285,-); length=220; function=Probable glutathione S-transferase like	MAEEVILLDFWSSPFGMRVRIALAEKGVKYEYREEDLRNKSPLLLQMNPVHKKIPVLIHNGKPICESLIAVQYVDEVWKDKSPLLPSDPYQRAQARFWADFIDKKIYDIGRKIWTTKGDEQEAAKKEFIEALKLLEGELGNKPYFGGESMGYVDVALIPFYSWFYAYETCGNFSIEPECPVLIAWAKRCLQKESVSKSLPDPQKVYEFVLVLKKKFGIE*
D31	Small rubber particle protein (SRPP204)	scaffold1222_60641.mRNA1	1.62	0.048	1.39	0.037	4.89/22.375	4.80/22.331	1.01875	1.00197	11	74	739	locus=scaffold1222(59908,61375,-); length=205; function=Small rubber particle protein like	MAEEVEEERLKYLDFVRAAGVYAVDSFSTLYLYAKDISGPLKPGVDTIENVVKTVVTPVYYIPLEAVKFVDKTVDVSVTSLDGVVPPVIKQVSAQTYSVAQDAPRIVLDVASSVFNTGVQEGAKALYANLEPKAEQYAVITWRALNKLPLVPQVANVVVPTAVYFSEKYNDVVRGTTEQGYRVSSYLPLLPTEKITKVFGDEAS*
D32	Rubber elongation factor protein (REF175)	scaffold1222_100110.mRNA1	2.47	0.017	-1.65	0.047	5.50/23.524	5.28/19.612	1.04167	1.19947	2	14	112	locus=scaffold1222(99418,100802,-); length=176; function=Rubber elongation factor protein like	MAEGEEEVNIQEEANKGEENPQEEANIQEETNKGEENIQEEANIQEEANKEEESLKYLDFVQAATVYARASFSKLYLFAKDKSGPFKPGVNTVESRFKSVVRPVYNKFQPVPNKVLKFADRRVDAYVTVLDRIVPPIVKRASIQAYSVAPGAARAVASYLPLHTKRLSKVLYGDG*
D33	Probable glutathione peroxidase 2	scaffold0959_355995.mRNA1	3.35	0.012	-2.18	0.0031	5.42/23.630	8.29/22.791	0.6538	1.03681	2	8	111	locus=scaffold0959(354480,357510,+); length=200; function=Probable glutathione peroxidase 2 like	MHFTNWVSLAFLVFAVLLFYSYQTPLFFSSRNMAQESPKSIYDFTVKDIQGNDVSLSKYSGKVLLIVNVASKCGFTQSNYKELNVLYEKYKNQGFEILAFPCNQFAGQEPGSNEEIQEVACTMFKAEFPIFDKIEVNGKNTAPLYKYLKSEKGGLFVDAIKWNFTKFLVNKEGKVVERYAPTTSPLKIEKDIQNLLGSS*
D34	Superoxide dismutase [Mn], mitochondrial	scaffold0427_434785.mRNA1	-4.5	0.011	1.25	0.026	6.15/22.866	7.82/26.153	0.786445	0.874317	6	45	356	locus=scaffold0427(433059,436511,+); length=236; domain=Manganese/iron superoxide dismutase, N-terminal,Manganese/iron superoxide dismutase, C-terminal domain containing; function=Superoxide dismutase [Mn], mitochondrial like	MALRSLVARKTISSAFKAATGLRLGQLRGIQTYSLPDLPYDYGALEPVISGEIMQLHHQKHHQTYVTNFNTALEQLNDAMEKGDPAAVVKLQSAIKFNGGGHVNHSIFWKNLAPVREGGGEPPHSSLGWAIDTDFGSLEKLIQKINAEGAALQGSGWVWLALDKELKKLVVETTANQDPLVTKGPSLIPLLGIDVWEHAYYLQYKNVRPDYLKNIWKVMNWKYASEVYAKECPSS*
D35	Rubber elongation factor protein (REF175)	scaffold1222_100110.mRNA1	1.51	0.02	1.33	0.049	5.37/24.335	5.28/19.612	1.01705	1.24082	6	34	507	locus=scaffold1222(99418,100802,-); length=176; function=Rubber elongation factor protein like	MAEGEEEVNIQEEANKGEENPQEEANIQEETNKGEENIQEEANIQEEANKEEESLKYLDFVQAATVYARASFSKLYLFAKDKSGPFKPGVNTVESRFKSVVRPVYNKFQPVPNKVLKFADRRVDAYVTVLDRIVPPIVKRASIQAYSVAPGAARAVASYLPLHTKRLSKVLYGDG*
D36	Translationally-controlled tumor protein homolog	scaffold0625_591792.mRNA1	2.12	0.013	1.54	0.041	4.69/23.422	4.47/19.156	1.04922	1.2227	6	61	376	locus=scaffold0625(590756,592413,+); length=169; function=Translationally-controlled tumor protein homolog like	MLVYQDLLTGDELLSDSFPYKEIHNGILWEVEGKWVVQGAVDVDIGANPSAEGADEDEGVDDQAVKVVDIVDTFRLQEQPAFDKKQFVTYMKRFIKLLTPKLDEEKQESFKKNIEGATKFLLSKLSDLQFFVGESMHDDGSLVFAYYREGATDPTFLYFAYALKEVKC*
D37	Elicitor-responsive protein 3	scaffold3444_7763.mRNA1	-1.45	0.044	-1.38	0.036	3.99/24.948	4.06/15.249	0.982759	1.63604	3	34	190	locus=scaffold3444(6972,8555,-); length=141; function=Elicitor-responsive protein 3 like	MPLGTVEVLLVGAKGLENTDFLNGVDPYVVLACRTQEQKSSVASGKGSEPEWNEKFSFEVSDGDTELTLKIMDSDVGAADDFVGEATIPLEPLFLEGNLPSTAYKVVKEQEYKGEITVGLTFTPEVEMDNVGVDGYDFRL*
D38	Elicitor-responsive protein 3	scaffold3444_7763.mRNA1	-1.49	0.037	-1.25	0.047	4.06/17.524	4.06/15.249	1	1.14919	4	52	446	locus=scaffold3444(6972,8555,-); length=141; function=Elicitor-responsive protein 3 like	MPLGTVEVLLVGAKGLENTDFLNGVDPYVVLACRTQEQKSSVASGKGSEPEWNEKFSFEVSDGDTELTLKIMDSDVGAADDFVGEATIPLEPLFLEGNLPSTAYKVVKEQEYKGEITVGLTFTPEVEMDNVGVDGYDFRL*
D39	Pro-hevein	scaffold0155_515853.mRNA1	-1.26	0.028	-1.51	0.031	5.97/20.235	8.15/23.042	0.732515	0.878179	3	23	190	locus=scaffold0155(515486,516221,+); length=211; function=Pro-hevein like	MGRVMNIFIVVLLCLTGVAIAEQCGRQAGGKLCPNNLCCSQYGWCGSSDDYCSPSKNCQSNCKGGGGGGGGGGGSASNVLATYHLYNPQQHGWDLNAVSAYCSTWDANKPYSWRSKYGWTAFCGPVGAHGQPSCGKCLSVTNTGTGAKTTVRIVDQCSNGGLDLDVNVFRQLDTDGKGYERGHLTVNYQFVNCGDSFNPLFSIMKSSVIN*
D40	18.5 kDa class I heat shock protein	scaffold0645_687748.mRNA1	1.82	0.039	-4.34	0.0077	6.00/18.355	6.00/18.335	1	1.00109	4	25	397	locus=scaffold0645(687504,687992,+); length=163; function=18.5 kDa class I heat shock protein like	MSLIPSSLFGGRRTNIFDPFSLDVWDPFHDFPFPSTALSAPRFEFANETSAFANTRIDWKETPEAHVFKADLPGLKKEEVKVEIEEGNVLQISGERSKEKEEKNDKLHRVERSSGKFLRRFRLPENAKVDQVKASMESGVLTVTVPKEEVKKPDVKAIDISG*
D41	Pro-hevein	scaffold0155_515853.mRNA1	-1.92	0.014	1.29	0.032	5.50/20.235	8.15/23.042	0.674847	0.878179	3	23	132	locus=scaffold0155(515486,516221,+); length=211; function=Pro-hevein like	MGRVMNIFIVVLLCLTGVAIAEQCGRQAGGKLCPNNLCCSQYGWCGSSDDYCSPSKNCQSNCKGGGGGGGGGGGSASNVLATYHLYNPQQHGWDLNAVSAYCSTWDANKPYSWRSKYGWTAFCGPVGAHGQPSCGKCLSVTNTGTGAKTTVRIVDQCSNGGLDLDVNVFRQLDTDGKGYERGHLTVNYQFVNCGDSFNPLFSIMKSSVIN*
D42	Eukaryotic translation initiation factor 5A	scaffold0872_395492.mRNA1	1.52	0.028	-1.32	0.023	5.71/15.046	5.60/17.689	1.01964	0.850585	7	62	483	locus=scaffold0872(394673,396253,+); length=160; function=Eukaryotic translation initiation factor 5A like	MSDEEHHFESKADAGASKTYPQQAGTIRKNGYIVIKNRPCKVVDVSTSKTGKHGHAKCHFVGIDIFNAKKLEDIVPSSHNCDVPHVTRTDYQLIDISEDGFVSLLTENGNTKDDLRLPTDENLLSQIKDGFAEGKDLVVTVMSSMGEEQICALKDIGPK*
D43	Small rubber particle protein (SRPP154)	scaffold1222_181260.mRNA1	2.26	0.014	-1.24	0.033	5.22/14.681	4.98/17.567	1.04819	0.835715	9	73	868	locus=scaffold1222(180725,181795,-); length=155; function=Small rubber particle protein like	MGEGEENKNIQEEVNKEANIQKEVDVEEERLKYLDFVQTGAVFALVSFSKLYLFAKDVSGPFKPYVENAGGRFKSVVRPIYYKFQPVSNEILKFADHKVDESVTILDLFVPPIVKQLCTQAYSVARDAPVVACALTYYLLSPNEKFYMVLYGDG*
D44	Actin-depolymerizing factor 2	scaffold0464_317117.mRNA1	1.56	0.0027	-1.62	0.019	5.53/14.245	5.92/16.220	0.934122	0.878237	3	35	244	locus=scaffold0464(316061,318174,+); length=140; function=Actin-depolymerizing factor 2 like	MANAASGMAVHDDCKLRFLELKAKRTYRYIVFKIEEKAKQVIVEKLGEPTQSYEDFTASLPADECRYAVYDFDFVTEENCQKSRIFFIAWSPDTSRVRSKMIYASSKDRFKRELDGIQVELQATDPTEMGLDVFKSRAS*
D45	Actin-depolymerizing factor 2	scaffold0464_317117.mRNA1	1.53	0.044	-1.53	0.009	5.40/14.229	5.92/16.220	0.912162	0.87725	4	51	365	locus=scaffold0464(316061,318174,+); length=140; function=Actin-depolymerizing factor 2 like	MANAASGMAVHDDCKLRFLELKAKRTYRYIVFKIEEKAKQVIVEKLGEPTQSYEDFTASLPADECRYAVYDFDFVTEENCQKSRIFFIAWSPDTSRVRSKMIYASSKDRFKRELDGIQVELQATDPTEMGLDVFKSRAS*
D46	Pro-hevein	scaffold0155_515853.mRNA1	-1.97	0.018	1.21	0.045	6.02/15.722	8.15/23.042	0.73865	0.682319	3	23	329	locus=scaffold0155(515486,516221,+); length=211; function=Pro-hevein like	MGRVMNIFIVVLLCLTGVAIAEQCGRQAGGKLCPNNLCCSQYGWCGSSDDYCSPSKNCQSNCKGGGGGGGGGGGSASNVLATYHLYNPQQHGWDLNAVSAYCSTWDANKPYSWRSKYGWTAFCGPVGAHGQPSCGKCLSVTNTGTGAKTTVRIVDQCSNGGLDLDVNVFRQLDTDGKGYERGHLTVNYQFVNCGDSFNPLFSIMKSSVIN*
D47	14 kDa zinc-binding protein	scaffold0696_83618.mRNA1	-1.63	0.036	1.28	0.03	6.29/15.511	6.29/16.097	1	0.963596	5	56	144	locus=scaffold0696(68317,98919,-); length=146; function=14 kDa zinc-binding protein like	MEENIKGRISVLSSHIMASEKAAALTAVPSDSPTIFDKIINKEIPCNVVYEDDKVLAFKDISPQAPTHILIIPKVKDGLTGLSKAEERHCDILGRLLYTAKLIAKQEGLEDGFRIVINDGPNGCQSVYHLHIHLLGGRQMNWPPG*
D48	Pro-hevein	scaffold0155_515853.mRNA1	-1.98	0.0025	1.21	0.045	6.33/15.908	8.15/23.042	0.776687	0.690391	3	23	348	locus=scaffold0155(515486,516221,+); length=211; function=Pro-hevein like	MGRVMNIFIVVLLCLTGVAIAEQCGRQAGGKLCPNNLCCSQYGWCGSSDDYCSPSKNCQSNCKGGGGGGGGGGGSASNVLATYHLYNPQQHGWDLNAVSAYCSTWDANKPYSWRSKYGWTAFCGPVGAHGQPSCGKCLSVTNTGTGAKTTVRIVDQCSNGGLDLDVNVFRQLDTDGKGYERGHLTVNYQFVNCGDSFNPLFSIMKSSVIN*
D49	Small rubber particle protein (SRPP204)	scaffold1222_60641.mRNA1	1.5	0.029	1.21	0.049	4.80/22.508	4.80/22.331	1	1.00793	12	74	919	locus=scaffold1222(59908,61375,-); length=205; function=Small rubber particle protein like	MAEEVEEERLKYLDFVRAAGVYAVDSFSTLYLYAKDISGPLKPGVDTIENVVKTVVTPVYYIPLEAVKFVDKTVDVSVTSLDGVVPPVIKQVSAQTYSVAQDAPRIVLDVASSVFNTGVQEGAKALYANLEPKAEQYAVITWRALNKLPLVPQVANVVVPTAVYFSEKYNDVVRGTTEQGYRVSSYLPLLPTEKITKVFGDEAS*
D50	Rubber elongation factor protein (REF138)	scaffold1222_136753.mRNA1	1.41	0.032	1.37	0.045	4.93/12.716	5.04/14.713	0.978175	0.86427	5	46	479	locus=scaffold1222(136168,137339,-); length=139; function=Rubber elongation factor protein like	MAEDEDNQQGQGEGLKYLGFVQDAATYAVTTFSNVYLFAKDKSGPLQPGVDIIEGPVKNVAVPLYNRFSYIPNGALKFVDSTVVASVTIIDRSLPPIVKDASIQVVSAIRAAPEAARSLASSLPGQTKILAKVFYGEN*
D51	Rubber elongation factor protein (REF138)	scaffold1222_136753.mRNA1	1.44	0.0085	1.29	0.021	5.17/15.801	5.04/14.713	1.02579	1.07395	6	63	560	locus=scaffold1222(136168,137339,-); length=139; function=Rubber elongation factor protein like	MAEDEDNQQGQGEGLKYLGFVQDAATYAVTTFSNVYLFAKDKSGPLQPGVDIIEGPVKNVAVPLYNRFSYIPNGALKFVDSTVVASVTIIDRSLPPIVKDASIQVVSAIRAAPEAARSLASSLPGQTKILAKVFYGEN*
D52	Rubber elongation factor protein (REF138)	scaffold1222_136753.mRNA1	2.92	0.022	1.28	0.03	5.24/15.908	5.04/14.713	1.03968	1.08122	5	46	358	locus=scaffold1222(136168,137339,-); length=139; function=Rubber elongation factor protein like	MAEDEDNQQGQGEGLKYLGFVQDAATYAVTTFSNVYLFAKDKSGPLQPGVDIIEGPVKNVAVPLYNRFSYIPNGALKFVDSTVVASVTIIDRSLPPIVKDASIQVVSAIRAAPEAARSLASSLPGQTKILAKVFYGEN*
D53	Rubber elongation factor protein (REF138)	scaffold1222_136753.mRNA1	1.4	0.019	1.37	0.036	5.05/13.879	5.04/14.713	1.00198	0.943315	5	46	433	locus=scaffold1222(136168,137339,-); length=139; function=Rubber elongation factor protein like	MAEDEDNQQGQGEGLKYLGFVQDAATYAVTTFSNVYLFAKDKSGPLQPGVDIIEGPVKNVAVPLYNRFSYIPNGALKFVDSTVVASVTIIDRSLPPIVKDASIQVVSAIRAAPEAARSLASSLPGQTKILAKVFYGEN*
D54	Rubber elongation factor protein (REF138)	scaffold1222_136753.mRNA1	1.61	0.021	1.27	0.011	5.03/117.300	5.04/14.713	0.998016	7.97254	5	55	654	locus=scaffold1222(136168,137339,-); length=139; function=Rubber elongation factor protein like	MAEDEDNQQGQGEGLKYLGFVQDAATYAVTTFSNVYLFAKDKSGPLQPGVDIIEGPVKNVAVPLYNRFSYIPNGALKFVDSTVVASVTIIDRSLPPIVKDASIQVVSAIRAAPEAARSLASSLPGQTKILAKVFYGEN*
D55	Rubber elongation factor protein (REF138)	scaffold1222_136753.mRNA1	1.98	0.047	1.22	0.021	5.03/91.295	5.04/14.713	0.998016	6.20506	5	55	611	locus=scaffold1222(136168,137339,-); length=139; function=Rubber elongation factor protein like	MAEDEDNQQGQGEGLKYLGFVQDAATYAVTTFSNVYLFAKDKSGPLQPGVDIIEGPVKNVAVPLYNRFSYIPNGALKFVDSTVVASVTIIDRSLPPIVKDASIQVVSAIRAAPEAARSLASSLPGQTKILAKVFYGEN*
D56	Rubber elongation factor protein (REF138)	scaffold1222_136753.mRNA1	1.91	0.01	1.25	0.04	4.69/22.508	5.04/14.713	0.930556	1.5298	4	36	220	locus=scaffold1222(136168,137339,-); length=139; function=Rubber elongation factor protein like;	MAEDEDNQQGQGEGLKYLGFVQDAATYAVTTFSNVYLFAKDKSGPLQPGVDIIEGPVKNVAVPLYNRFSYIPNGALKFVDSTVVASVTIIDRSLPPIVKDASIQVVSAIRAAPEAARSLASSLPGQTKILAKVFYGEN*
D57	Serine/threonine-protein phosphatase 2A 65 kDa regulatory subunit A beta isoform	scaffold1535_19427.mRNA1	1.54	0.046	1.61	0.044	5.00/59.486	4.84/66.211	1.03306	0.898431	6	20	621	locus=scaffold1535(15353,23501,-); length=588; function=Serine/threonine-protein phosphatase 2A 65 kDa regulatory subunit A beta isoform like	MATIDEPLYPIAVLIDELKNEDIQLRLNSIRKLSTIARALGEERTRKELIPFLSENNDDDDEVLIAMAEELGVFIPYIGGVEHANVLLPPLETLCTVEETCVRDKAVESLCRIGVQIREQDLVEYFIPLVKRLAAGEWFTARVSSCGLFHIAYPSAPETLKTELRAIYSQLCQDDMPMVRRSAATNLGKFAATIEPAHLKTDIMSIFEDLTQDDQDSVRLLAVEGCAALGKLLEPQDCVAHILPVIVNFSQDKSWRVRYMVANQLYELCEAVGPELTSSDLVPAYVRLLCDNEAEVRIAAAGKVTKFCRILNPELAIQRIIPCVKELSTDSSQHVRSALASVIMGMAPILGKDATIEQLLPIFLSLLKDEFPDVRLNIISKLDQVNQVIGIDLLSQSLL…
D58	Ubiquitin receptor RAD23c	scaffold0199_1207598.mRNA1	1.35	0.048	-5.23	1.2e-06	4.93/22.508	4.71/40.862	1.04671	0.55083	3	7	154	locus=scaffold0199(1204124,1211262,-); length=383; function=Ubiquitin receptor RAD23c like;	MKVYVKTLKGTNFEIEVKLEDTVADVKKIIETIQGVDIYPAAQQMLIHQGKVLKDGTTLEESKVAENSFIVVMLSKSKVSSGGTSTASAAPPSQAQPASSLPSSATRPSTTTQASAPTAAPLQPAIESTPAVVNPVSSESDIYGQAASNLVAGSNLEATIQQILDMGGGSWDHETVVRALRAAYNNPERAVEYLYSGIPEQAEARPVAQVPASGQAANPPAQAEQPAAPTSDGPNANPLDLFPQGLPSMGSNASAGTLDFLRNSQQFQALRAMVQANPQILQPMLQELGKQNPHLVRLIQEHQADFLRMINEPVEGEGNPLSQLASAMPQAVTVTPEEREAIERLEAMGFDRALVLEVFFACNKNEELAANYLLDHIHEFEE*
D59	Guanosine nucleotide diphosphate dissociation inhibitor 2	scaffold0172_1138898.mRNA1	2.14	0.039	3.26	0.035	5.50/50.486	5.54/50.142	0.99278	1.00686	6	21	497	locus=scaffold0172(1134828,1142968,-); length=444; function=Guanosine nucleotide diphosphate dissociation inhibitor 2 like	MDEEYDVIVLGTGLKECILSGLLSVDGLKVLHMDRNDYYGGESASLNLIQLWKRFRGNDKPPAHLGSSRDYNVDMIPKFMMANGNLVRVLIHTDVTKYLYFKAVDGSFVYNKGKVHKVPATDIEALKSPLMGIFEKRRARKFFIYVQDYNENDPKTHEGMDLTRVTTRELIAKYGLDDNTVDFIGHSLALHRDDQYLDEPALDTVMRMKLYAESLARFQGGSPYIYPLYGLGELPQAFARLSAVYGGTYMLNKPECKVEFNEEGKVVGVTSEGETARCKKVVCDPSYLPNKVRKVGRVARAIAIMSHPIPNTNDSHSVQVILPQKQLGRRSDMYLFCCSYTHNVAPKGKYIAFVSSEAETDHPEVELKPGIDLLGPVDEIFFEIYDRYEPVNEPSLDNC…
D60	Metacaspase-4	scaffold0560_404767.mRNA1	1.41	0.045	2.15	0.023	5.07/57.357	5.01/46.443	1.01198	1.235	5	16	346	locus=scaffold0560(403357,406178,+); length=418; function=Metacaspase-4 like	MAKKAVLIGINYPGTKAELKGCINDVKRMYRCLVDRYGFSEEDITVLIDIDESYIQPTGKNIRRVLTDLVRSAEPGDLLFVHYSGHGTRLPAETGEDDDTGFDECIVPCDMNLITDDDFREFVDQVPHGCRITVVSDSCHSGGLIDEAKEQIGESTKRKEEESESGFGFKSFLKQTIQDAFESRGVHLPSDLHHHHGHRDEEDFDNRVVEEDYGDSGYVKSKSLPLSTLIEILKQKTGKDDIDVGKLRPTLFDMFGDDASPKVKKFMKVILNKLRHGDGESGGGGFLGMVGSLAQEFLKHKLDENDESYVKPALETEVDSKQEVYAGKTKRSLPDGGILISGCQTDQTSADASPSGKSSEAYGALSNAIQTIIAETDGAVTNQELVLKARKMLKKQGFT…
D61	26S proteasome non-ATPase regulatory subunit 4 homolog	scaffold0233_1484662.mRNA1	-1.09	0.0082	2.28	0.045	4.68/54.058	4.57/42.727	1.02407	1.2652	4	17	231	locus=scaffold0233(1481982,1487646,-); length=404; function=26S proteasome non-ATPase regulatory subunit 4 homolog like	MVLEATMICIDNSEWMRNGDYSPSRFQAQADAVNLICGAKTQSNPENTVGVLTMAGKGVRVLVTPTSDLGKILACMHGLEIGGEMNLAAGIQVAQLALKHRQNKKQQQRIIVFAGSPIKHDKKTLEMIGRKLKKSNVALDIVDFGEEEDGKAEKLEALLAAVNTNDTSHIVHVPPGPNALSDVLISTPIFTGDGEGGSGFAAAAAAAAAGGVSGFEFGVDPNLDPELALALRVSMEEERARQEAAAKKAAEEGSKQEKGGEQPSSSQDATMTESASVAASEADNKRNDLTDEENALLQQALAMSMDEPASSHELRDTDMSEAAADDPDLALALQLSVQDSTKDSGSQTDMSKLLADQSFVSSILASLPGVDPNDPSVKDLLASMQSQSEPPEKKDEDKP…
D62	Probable carboxylesterase 6	scaffold0677_45450.mRNA1	1.46	0.045	1.76	0.03	5.15/32.950	5.02/37.612	1.0259	0.87605	7	29	677	locus=scaffold0677(44804,45811,-); length=336; function=Probable carboxylesterase 6 like	MVRERKLVEEVSGWLRLYDDGSVDRTWTGSPQVKFMADPVPAHQDFIDGVATRDVTIDENSGLRVRIYLPEPNSEDLNKLPVILHFHGGGFCISQADWYMYYNIYTRLAKSVRAICVSVYLRLAPEHRLPAACDDGFSALLWLRSLAQGRSSEPWLNDYADFNRVFLIGDSSGGNLVHEVAARAGNVDLSPLRLAGGIPVHPGFVRSERSKSEMEQPESPFLTLDMVDKFLGLALPVGCTKDHPITCPMGTAAPQLDSLNLPPLLLCVAEMDLIKDTEMEYYEATKKANKDVELLISPGMGHSFYLNKIALDMDPPTAEQTTALIEGIQEFINKH*
D63	Annexin D4	scaffold0347_688965.mRNA1	1.33	0.033	-2.45	0.005	6.30/30.525	7.72/39.535	0.816062	0.772101	10	36	523	locus=scaffold0347(688026,689982,-); length=341; function=Annexin D4 like	MTIITFLFYKYSSISFSLLQNTKKKTWLIFKNWKLSPKLSQDLELNEKSLISILGKSDPARRTTFRQRSTHFFIEDERSFERWDDHRINLLRLEFVRFENALVLWAMHPWERDARLLHEALTLVPQSYRVILEIACTRSSEELLGARKAYHSLYDHSIEEDVAIHVTGSERKLLVALVSAYRYEGPKVSEDAAKSEAKLIAKAIKNGDKKNPIDDDEVIRILTTRSKPHLKAIYKHYKEVSGKNINEDIEAADFILKETAECLCNPHAYFSKVVDEAIRNDADHNTKKALTRVIVTRADVDLKEIKEEYNSLYGVPLTQKIDDNANGNYKDLLLALMTRD*
D64	Isoflavone reductase-like protein	scaffold0823_158984.mRNA1	1.4	0.029	1.76	0.025	5.43/32.678	5.50/33.240	0.987273	0.983093	4	20	380	locus=scaffold0823(158154,159814,-); length=304; function=Isoflavone reductase-like protein like	MADKSKILIVGGTGYFGKFVVEASARAGHPTFALARESTVSDPVKGKIIENFKNLGVTILPGDLYDHESLVKAIKQVDVVISTVGALQVADQTKIIAAINEAGNIKRFFPSEFGNDVDHVHAVEPAKSAFETKAQIRRAIEAAGIPYTYVPSNFFASLIIRILLQPGSNKVTIQGDGNVKAVFNKEDDIATYTIKAVDDPRTLNKTLLIKPPNNVYTFNELVALWEKKLGKILEKTYVPEEQLLKDIQAAPIPFNVGLAINHSVFIKGDQTNFEIEPSWGVEASELYPDVKYSTVDELLDLFV*
D65	Proteasome subunit alpha type-5	scaffold0677_448742.mRNA1	1.38	0.039	1.66	0.00059	4.75/24.626	4.70/26.165	1.01064	0.941181	7	41	609	locus=scaffold0677(448398,451871,-); length=238; domain=Proteasome alpha-subunit, N-terminal domain,Proteasome, subunit alpha/beta domain containing; function=Proteasome subunit alpha type-5 like	MFLTRTEYDRGVNTFSPEGRLFQVEYAIEAIKLGSTAIGLKTKEGVVLAVEKRITSPLLEPSSVEKVMEIDEHIGCAMSGLIADARTLVEHARVETQNHRFSYGEPMTVESTTQALCDLALRFGEGDEESMSRPFGVSLLIAGHDENGPSLYYTDPSGTFWQCNAKAIGSGSEGADSSLQEQYNKDLTLQEAETIALSILKQVMEEKVTPNNVDIAKVAPTYHLYTPAEVETVISRL*
D66	Small rubber particle protein (SRPP204)	scaffold1222_60641.mRNA1	1.95	0.015	1.39	0.0026	4.80/28.626	4.80/22.331	1	1.2819	5	41	532	locus=scaffold1222(59908,61375,-); length=205; function=Small rubber particle protein like	MAEEVEEERLKYLDFVRAAGVYAVDSFSTLYLYAKDISGPLKPGVDTIENVVKTVVTPVYYIPLEAVKFVDKTVDVSVTSLDGVVPPVIKQVSAQTYSVAQDAPRIVLDVASSVFNTGVQEGAKALYANLEPKAEQYAVITWRALNKLPLVPQVANVVVPTAVYFSEKYNDVVRGTTEQGYRVSSYLPLLPTEKITKVFGDEAS*
D67	14-3-3-like protein	scaffold0814_47376.mRNA1	1.95	0.011	1.75	0.039	4.86/28.694	4.76/29.931	1.02101	0.958672	5	29	396	locus=scaffold0814(45905,47892,-); length=265; function=14-3-3-like protein like	MSPTESSREENVYMAKLAEQAERYEEMVEFMEKVAKTVDVEELTVEERNLLSVAYKNVIGARRASWRIISSIEQKEESRGNEDHVTIIKEYRGKIESELSKICDGILSLLESHLIPSASSAESKVFYLKMKGDYHRYLAEFKTAGERKEAAESTLLAYKSAQDIALADLAPTHPIRLGLALNFSVFYYEILNSPDRACNLAKQAFDEAISELDTLGEESYKDSTLIMQLLRDNLTLWTSDITDEAGDEIKEASKRESGEGQPQQ*
D68	14-3-3-like protein	scaffold0814_47376.mRNA1	1.79	0.011	1.39	0.047	4.91/28.198	4.76/29.931	1.03151	0.9421	8	50	821	locus=scaffold0814(45905,47892,-); length=265; function=14-3-3-like protein like	MSPTESSREENVYMAKLAEQAERYEEMVEFMEKVAKTVDVEELTVEERNLLSVAYKNVIGARRASWRIISSIEQKEESRGNEDHVTIIKEYRGKIESELSKICDGILSLLESHLIPSASSAESKVFYLKMKGDYHRYLAEFKTAGERKEAAESTLLAYKSAQDIALADLAPTHPIRLGLALNFSVFYYEILNSPDRACNLAKQAFDEAISELDTLGEESYKDSTLIMQLLRDNLTLWTSDITDEAGDEIKEASKRESGEGQPQQ*
D69	Proteasome subunit beta type-6	scaffold0127_20309.mRNA1	-1.63	0.046	1.44	0.039	5.45/23.461	5.47/24.974	0.996344	0.939417	7	48	663	locus=scaffold0127(16525,24093,+); length=232; domain=Proteasome, subunit alpha/beta domain containing; function=Proteasome subunit beta type-6 like	MDLKAPHSMGTTIIGVTYDGGVVLGADSRTSTGMYVANRASDKITQLTDNVYVCRSGSAADSQIVSDYVRYFLHQHTIQLGQPATVKVAANLVRLLSYNNKNMLETGLIVGGWDKYEGGKIYGVPLGGTIIEQPFAIGGSGSSYLYGFFDQAWKEGMTKDEAEQLVVKAVSLAMARDGASGGVVRTVIINSEGVTRNFYPGDKLPLWHEELEPHNSLLDIINASGPEPMHM*
D70	Small rubber particle protein (SRPP204)	scaffold1222_60641.mRNA1	1.5	0.015	1.74	0.038	4.52/22.906	4.80/22.331	0.941667	1.02575	10	71	830	locus=scaffold1222(59908,61375,-); length=205; function=Small rubber particle protein like	MAEEVEEERLKYLDFVRAAGVYAVDSFSTLYLYAKDISGPLKPGVDTIENVVKTVVTPVYYIPLEAVKFVDKTVDVSVTSLDGVVPPVIKQVSAQTYSVAQDAPRIVLDVASSVFNTGVQEGAKALYANLEPKAEQYAVITWRALNKLPLVPQVANVVVPTAVYFSEKYNDVVRGTTEQGYRVSSYLPLLPTEKITKVFGDEAS*
D71	18.5 kDa class I heat shock protein	scaffold0344_256841.mRNA1	1.9	0.019	-3.65	0.00018	6.01/14.896	5.97/18.064	1.0067	0.824624	4	26	221	locus=scaffold0344(256765,257241,-); length=159; function=18.5 kDa class I heat shock protein like	MSLTPFSGNRRSSIFDPFSLDIWDPFKDFPFPSFASSSSLFPRENSAFVSTRIDWKETPEAHVFKADLPGLRKEEVKVEIEDDRVLQISGERHVEKEDKNDTWHRVERSSGKFSRSFRLPENTKMDQIKASMENGVLTVTVPKAEVKKPDVKAIEISG*
D72	Chlorophyllase type 0	scaffold0026_327123.mRNA1	-1.38	0.035	2.09	0.018	6.32/14.119	6.30/37.785	1.00317	0.373667	3	14	316	locus=scaffold0026(326563,327684,-); length=346; domain=Chlorophyllase domain containing; function=Chlorophyllase type 0 like	MLVTLLVILLASALEAKPQFPTVVLLETKPVQDILDVFVTGSFPTKSIDVKKSNPASPPKPLLIVSPITDGTYPVFMFLHGTCLENYFYSNLLPHIASHGFIVVAPQVYSCINWLIPKLPIRESKEIEFAAEVGNWLLSGLQSVLPEKVTWDQDKLALGGHNRGGNIAFALALGYSKTPLEVKISALVGLDPVGRVSTDPKILTNVPHSFNLSIPVTVIGTGLGNESVCGVVGLACAPNYMNHVKFYNKCKAPASHFVTTDYGHMDMLDDNPTGILAIIANSICKNSKDPRDQMRRTVGGLIVAFLKAYFQADSGDFMTILNEPSVAPAKLDPVQFKEEQNHAQV*
D73	Small rubber particle protein (SRPP117)	scaffold1222_89338.mRNA1	1.59	0.027	1.4	0.036	4.71/12.826	4.61/12.769	1.02169	1.00446	4	61	381	locus=scaffold1222(88747,89930,-); length=118; function=Small rubber particle protein like	MAEGKENENFQQEANEQEEKLKYLEFVQATTDNAVTALSNIYLYAKDNSGPLKPGVETIEGVAKTVVIPASKIPTEAIKFADRAVDASFTTLQNIVPSVLKQLPTQACDTSVKESAE*
D74	Rubber elongation factor protein (REF138)	scaffold1222_136753.mRNA1	1.57	0.013	1.75	0.034	4.83/14.648	5.04/14.713	0.958333	0.995582	5	46	451	locus=scaffold1222(136168,137339,-); length=139; function=Rubber elongation factor protein like	MAEDEDNQQGQGEGLKYLGFVQDAATYAVTTFSNVYLFAKDKSGPLQPGVDIIEGPVKNVAVPLYNRFSYIPNGALKFVDSTVVASVTIIDRSLPPIVKDASIQVVSAIRAAPEAARSLASSLPGQTKILAKVFYGEN*
D75	Pro-hevein	scaffold0155_515853.mRNA1	3.76	0.002	1.21	0.049	5.47/16.097	8.15/23.042	0.671166	0.698594	3	23	221	locus=scaffold0155(515486,516221,+); length=211; function=Pro-hevein like	MGRVMNIFIVVLLCLTGVAIAEQCGRQAGGKLCPNNLCCSQYGWCGSSDDYCSPSKNCQSNCKGGGGGGGGGGGSASNVLATYHLYNPQQHGWDLNAVSAYCSTWDANKPYSWRSKYGWTAFCGPVGAHGQPSCGKCLSVTNTGTGAKTTVRIVDQCSNGGLDLDVNVFRQLDTDGKGYERGHLTVNYQFVNCGDSFNPLFSIMKSSVIN*
D76	Pro-hevein	scaffold0155_515853.mRNA1	-1.5	0.046	3.09	0.017	6.32/15.356	8.15/23.042	0.77546	0.666435	2	18	149	locus=scaffold0155(515486,516221,+); length=211; function=Pro-hevein like	MGRVMNIFIVVLLCLTGVAIAEQCGRQAGGKLCPNNLCCSQYGWCGSSDDYCSPSKNCQSNCKGGGGGGGGGGGSASNVLATYHLYNPQQHGWDLNAVSAYCSTWDANKPYSWRSKYGWTAFCGPVGAHGQPSCGKCLSVTNTGTGAKTTVRIVDQCSNGGLDLDVNVFRQLDTDGKGYERGHLTVNYQFVNCGDSFNPLFSIMKSSVIN*
D77	Cysteine proteinase inhibitor	scaffold0014_190374.mRNA1	1.14	0.025	-2.16	0.00056	5.17/16.097	5.45/11.236	0.948624	1.43263	6	64	667	locus=scaffold0014(190064,190684,-); length=102; function=Cysteine proteinase inhibitor like	MAKLGGVKEVEGSANSVEINSLARYAVDDYNQKQNALLEFKKVVNAKQQVVAGTIYYITLEVTDGGQKKVYEAKVWEKPWLNFKEVQEFKLIGDAPSDSTA*
D78	Nuclear transport factor 2	scaffold0824_253044.mRNA1	4.16	0.0012	1.33	0.047	5.41/8.929	5.68/13.696	0.952465	0.651942	3	45	252	locus=scaffold0824(251289,253198,-); length=124; function=Nuclear transport factor 2 like	MEPDSVAKAFVEHYYTTFDANRAGLANLYQEGSMLTFEGQKIQGAQNIVAKLISLPFQQCQHSITTVDCQPSGPAGGMLVFVSGNLQLTGEQHALKFSQMFHLIPTPQGSFYVLNDIFRLNYA*
D79	Rubber elongation factor protein (REF138)	scaffold1222_136753.mRNA1	1.6	0.034	-1.11	0.032	4.89/15.511	5.04/14.713	0.970238	1.05424	5	38	372	locus=scaffold1222(136168,137339,-); length=139; function=Rubber elongation factor protein like	MAEDEDNQQGQGEGLKYLGFVQDAATYAVTTFSNVYLFAKDKSGPLQPGVDIIEGPVKNVAVPLYNRFSYIPNGALKFVDSTVVASVTIIDRSLPPIVKDASIQVVSAIRAAPEAARSLASSLPGQTKILAKVFYGEN*
