# Supplementary material for: Proteomic Landscape Has Revealed Small Rubber Particles Are Crucial Rubber Biosynthetic Machines for Ethylene-Stimulation in Natural Rubber Production
Source: Int J Mol Sci. 2019 Oct 14;20(20):5082. doi: 10.3390/ijms20205082 (PMC6829444; doi:10.3390/ijms20205082)
Supplement: Supplementary file 1 [file ijms-20-05082-s001.zip › ijms-597831-SI/ijms-597831-supplementary new 20191010/Table S2 OK 1009 Phosphopeptides of phosphorylation amino acid sites in SRPP and REF.xls]

## Sheet: Phosphorylated peptides
Protein name and Spot NO.	Phosphorylated peptides	Modifications	Confidence%	Theor MW
REF138_50_D24	AEDEDNQQGQGEGLK	Phospho(D)@5	99	1682.63
	SLASSLPGQTKILAK	Phospho(S)@4	99	1618.91
	SGPLQPGVDIIEGPVK	Phospho(S)@1	99	1700.84
	FVDSTVVASVTIIDR	Phospho(S)@4	99	1642.83
	DASIQVVSAIR	Phospho(S)@8	97.6	1237.61
	SLASSLPGQTKILAKVFYGE	Phospho(T)@10	95.9	2158.14
REF138_50_D48	ATYAVTTFSNVYLFAKDKSGPLQPGVDIIEGPVK	Phospho(T)@2	99	3697.91
	AVTTFSNVYLFAKDKSGPLQPGVDIIEGPVK	Phospho(T)@3, Phospho(S)@6	99	3563.74
	SGPLQPGVDIIEGPVKNVAVPLYNR	Phospho(S)@1	99	2739.45
	SGPLQPGVDIIEGPVK	Phospho(S)@1	99	1700.84
	SLASSLPGQTKILAK	Phospho(K)@11	98.2	1619.9
REF138_50_E24	DASIQVVSAIR	Phospho(S)@3	99	1237.61
	FVDSTVVASVTIIDR	Phospho(S)@4	99	1642.83
	PLYNRFSYIPNGALKFVDSTVVASVTIIDR	Phospho(S)@7	98.1	3386.76
	SLASSLPGQTKILAK	Phospho(T)@10	96.6	1620.89
REF138_50_E48	FVDSTVVASVTIIDR	Phospho(S)@4	99	1642.83
	SGPLQPGVDIIEGPVK	Phospho(S)@1	99	1700.84
	AVTTFSNVYLFAKDKSGPLQPGVDIIEGPVK	Phospho(T)@3,Phospho(Y)@9	98.7	3420.67
	SLASSLPGQTKILAK	Phospho(K)@11	98	1619.9
	SLASSLPGQTKILAK	Phospho(S)@4	97.8	1618.91
	AVTTFSNVYLFAKDKSGPLQPGVDIIEGPVK	Phospho(T)@3, Phospho(S)@6	97.8	3563.74
	YLGFVQDAATYAVTTFSNVYLFAKDKSGPLQP	Phospho(T)@15	97.3	3549.71
	AEDEDNQQGQGEGLK	Phospho(D)@5	96.7	1683.66
REF138_51_D24	EDEDNQQGQGEGLK	Phospho(D)@2	99	1653.66
	AEDEDNQQGQGEGLK	Phospho(D)@5	99	1683.63
	EDEDNQQGQGEGLK	Phospho(D)@4	98.3	1641.6
REF138_51_D48	AEDEDNQQGQGEGLK	Phospho(D)@5	99	1640.62
	EDEDNQQGQGEGLK	Phospho(D)@2	99	1656.61
	SLASSLPGQTKILAK	Phospho(K)@11	99	1619.9
	FSYIPNGALKFVDSTV	Phospho(S)@14	99	1818.86
	FVDSTVVASVTIIDR	Phospho(S)@4	99	1642.83
	SGPLQPGVDIIEGPVK	Phospho(S)@1	99	1700.84
	YLGFVQDAATYAVTTFSNVYLFAKDK	Phospho(T)@15	99	3037.49
REF138_51_E24	EDEDNQQGQGEGLK	Phospho(D)@2	99	1669.61
	AEDEDNQQGQGEGLK	Phospho(D)@5	99	1640.62
	FSYIPNGALKFVDSTV	Phospho(S)@14	99	1818.86
	FVDSTVVASVTIIDR	Phospho(S)@4	99	1642.83
REF138_51_E48	EDEDNQQGQGEGLK	Phospho(D)@4	99	1670.59
	AEDEDNQQGQGEGLK	Phospho(D)@5	99	1640.62
	EDEDNQQGQGEGLK	Phospho(D)@2	99	1653.66
	SLASSLPGQTKILAK	Phospho(K)@11	99	1619.9
	SLASSLPGQTKILAKVFYG	Phospho(K)@15	99	2115.14
	FVDSTVVASVTIIDR	Phospho(S)@4	99	1642.83
	SGPLQPGVDIIEGPVK	Phospho(S)@1	99	1700.84
REF138_52_D24	AEDEDNQQGQGEGLK	Phospho(D)@5	99	1640.62
	EDEDNQQGQGEGLK	Phospho(D)@2	99	1653.66
	DKSGPLQPGVDIIEGPVK	Phospho(S)@3	99	1870.94
	DASIQVVSAIR	Phospho(S)@3	99	1237.61
	SGPLQPGVDIIEGPVK	Phospho(S)@1	99	1700.84
REF138_52_D48	AEDEDNQQGQGEGLK	Phospho(D)@5	99	1640.62
	SLASSLPGQTKILAK	Phospho(T)@10	99	1618.91
	SGPLQPGVDIIEGPVK	Phospho(S)@1	98.9	1700.84
REF138_52_E24	EDEDNQQGQGEGLK	Phospho(D)@4	99	1641.6
	SLASSLPGQTKILAKVFYGE	Phospho(Y)@18	99	2215.18
	SGPLQPGVDIIEGPVK	Phospho(S)@1	99	1700.84
	YLGFVQDAATYAVTTFSNVYLFAKDK	Phospho(T)@15	99	2993.46
REF138_52_E48	AEDEDNQQGQGEGLK	Phospho(D)@5	99	1640.62
	SLASSLPGQTKILAK	Phospho(K)@11	99	1619.9
REF138_53_D24	SGPLQPGVDIIEGPVK	Phospho(S)@1	99	1700.88
	FVDSTVVASVTIIDR	Phospho(S)@4	99	1642.83
	SLASSLPGQTKILAK	Phospho(S)@4	97.4	1618.91
REF138_53_D48	AEDEDNQQGQGEGLK	Phospho(D)@3	99	1666.68
	EDEDNQQGQGEGLK	Phospho(D)@2	99	1609.66
	SLASSLPGQTKILAK	Phospho(K)@11	99	1619.9
	SGPLQPGVDIIEGPVKNVAVPLYNR	Phospho(Y)@23	99	2696.43
	VTIIDRSLPPIVKDASIQVVSAIR	Phospho(S)@7	97.8	2687.44
	SGPLQPGVDIIEGPVKNVAVPLYNR	Phospho(D)@9	97.4	2738.46
	DKSGPLQPGVDIIEGPVK	Phospho(S)@3	96.1	1955.97
	FSYIPNGALKFVDSTV	Phospho(S)@14	95.8	1818.86
	SLASSLPGQTKILAKVFYGEN	Phospho(S)@5	95.1	2328.21
REF138_53_E24	AEDEDNQQGQGEGLK	Phospho(D)@5	99	1666.68
	SLASSLPGQTKILAKVF	Phospho(T)@10	99	1867
	SGPLQPGVDIIEGPVK	Phospho(S)@1	99	1700.84
	FVDSTVVASVTIIDR	Phospho(S)@4	99	1642.83
	AVTTFSNVYLFAKDKSGPLQPGVDIIEGPVK	Phospho(T)@3, Phospho(S)@6	98.3	3421.7
REF138_53_E48	SLASSLPGQTKILAK	Phospho(T)@10	99	1577.88
	SLASSLPGQTKILAK	Phospho(K)@11	99	1604.89
	SLASSLPGQTKILAK	Phospho(S)@4	99	1618.91
	DKSGPLQPGVDIIEGPVKNVAVPLYNR	Phospho(K)@18	99	2981.59
	SGPLQPGVDIIEGPVKNVAVPLYNR	Phospho(S)@1	99	2738.46
	FVDSTVVASVTIIDR	Phospho(S)@4	99	1642.83
	SGPLQPGVDIIEGPVK	Phospho(S)@1	99	1700.84
	EGPVKNVAVPLYNRFSYIPNGALKFVDSTVVASVTIIDR	Phospho(S)@16	99	4310.25
	YLGFVQDAATYAVTTFSNVYLFAK	Phospho(T)@10	99	2706.3
	SLPPIVKDASIQVVSAIR	Phospho(K)@7	96.3	1998.13
REF138_74_D24	AEDEDNQQGQGEGLK	Phospho(D)@5	99	1640.62
	SLASSLPGQTKILAK	Phospho(T)@10	99	1620.85
	SGPLQPGVDIIEGPVK	Phospho(S)@1	99	1643.82
	DASIQVVSAIR	Phospho(S)@3	96.4	1221.65
REF138_74_D48	AEDEDNQQGQGEGLK	Phospho(D)@5	99	1640.62
	AEDEDNQQGQGEGLK	Phospho(D)@3	99	1699.61
	SLASSLPGQTKILAK	Phospho(T)@10	99	1620.86
	AKDKSGPLQPGVDIIEGPVK	Phospho(S)@5	99	2109.12
	DASIQVVSAIR	Phospho(S)@8	99	1237.61
	DKSGPLQPGVDIIEGPVK	Phospho(S)@3	99	1956.96
	KDKSGPLQPGVDIIEGPVK	Phospho(S)@4	98.5	2038.05
REF138_74_E24	AEDEDNQQGQGEGLK	Phospho(D)@5	99	1681.65
	SLASSLPGQTK	Phospho(S)@1	99	1167.55
	SLASSLPGQTKILAK	Phospho(T)@10	99	1620.86
REF138_74_E48	AEDEDNQQGQGEGLK	Phospho(D)@5	99	1681.65
	SLASSLPGQTKILAK	Phospho(T)@10	99	1620.86
	KSGPLQPGVDIIEGPVK	Phospho(S)@2	99	1828.93
	SLPPIVKDASIQVVSAIR	Phospho(D)@8	99	2000.11
REF138_79_D24	SLASSLPGQTKILAKVFYGE	Phospho(T)@10	99	2158.14
	SLASSLPGQTKILAK	Phospho(T)@10	99	1620.86
	AVTTFSNVYLFAKDKSGPLQPGVDIIEGPVK	Phospho(T)@3, Phospho(S)@6	99	3563.74
	DKSGPLQPGVDIIEGPVK	Phospho(S)@3	99	1999
	KSGPLQPGVDIIEGPVK	Phospho(S)@2	99	1828.93
	FSYIPNGALKFVDSTV	Phospho(S)@14	99	1818.86
	SLPPIVKDASIQVVSAIR	Phospho(D)@8	99	2000.08
	FVDSTVVASVTIIDR	Phospho(S)@4	99	1642.83
	FSYIPNGALKFVDSTVVASVTIIDR	Phospho(S)@2	99	2756.45
	AVTTFSNVYLFAKDKSGPLQPGVDIIEGPVK	Phospho(T)@3	98.8	3454.79
REF138_79_D48	AEDEDNQQGQGEGLK	Phospho(D)@3	99	1666.68
	SLASSLPGQTKILAK	Phospho(T)@10	99	1620.89
	AKDKSGPLQPGVDIIEGPVK	Phospho(S)@5	99	2109.12
	KSGPLQPGVDIIEGPVK	Phospho(S)@2	99	1828.93
	SLPPIVKDASIQVVSAIR	Phospho(D)@8	99	2000.08
	FVDSTVVASVTIIDR	Phospho(S)@4	99	1642.83
	YLGFVQDAATYAVTTFSNVYLFAK	Phospho(T)@10	99	2706.3
	YLGFVQDAATYAVTTFSNVYLFAKDKSGPLQP	Phospho(S)@27	96.5	3565.72
	SLASSLPGQTKILAKVFYGEN	Phospho(T)@10	95.1	2361.21
	AVTTFSNVYLFAKDKSGPLQPGVDIIEGPVK	Phospho(T)@3, Phospho(S)@6	95	3564.72
REF138_79_E24	SLASSLPGQTKILAK	Phospho(T)@10	99	1620.86
	FVDSTVVASVTIIDR	Phospho(S)@4	99	1642.83
	SLASSLPGQTKILAKVFYGEN	Phospho(S)@5	98.8	2302.16
	SLASSLPGQTK	Phospho(S)@4	98.2	1167.55
REF138_79_E48	SLASSLPGQTKILAK	Phospho(K)@11	99	1619.9
	SLASSLPGQTKILAK	Phospho(T)@10	99	1563.86
	AKDKSGPLQPGVDIIEGPVK	Phospho(S)@5	99	2109.12
	DKSGPLQPGVDIIEGPVK	Phospho(D)@1	99	1955.97
	KDKSGPLQPGVDIIEGPVK	Phospho(S)@4	99	2038.05
	KSGPLQPGVDIIEGPVK	Phospho(S)@2	99	1828.93
	DKSGPLQPGVDIIEGPVK	Phospho(K)@2	99	1941
	SLPPIVKDASIQVVSAIR	Phospho(D)@8	99	2000.11
	YLGFVQDAATYAVTTFSNVYLFAKDKSGPLQPGV	Phospho(T)@15	99	3732.81
	FSYIPNGALKFVDSTVVASVTIIDR	Phospho(S)@2	99	2819.45
	FVDSTVVASVTIIDR	Phospho(S)@4	99	1642.83
	SGPLQPGVDIIEGPVK	Phospho(S)@1	95.3	1700.84
REF175_32_D24	RASFSKLYLFAKDKSGPFKPGVNTVESR	Phospho(S)@3	99	3190.63
REF175_32_D48	ASIQAYSVAPGAARAVASYLPLHTK	Phospho(S)@7	99	2510.26
REF175_32_E24
REF175_32_E48
REF175_35_D24	DKSGPFKPGVNTVESR	Phospho(S)@3	99	1738.84
	ASIQAYSVAPGAAR	Phospho(S)@2	99	1383.65
	ASFSKLYLFAK	Phospho(S)@4	99	1381.68
	KSGPFKPGVNTVESR	Phospho(S)@2	98.4	1697.81
	YLDFVQAATVYAR	Phospho(Y)@1	97	1569.69
REF175_35_D48	ASIQAYSVAPGAAR	Phospho(S)@2	99	1383.65
	ASFSKLYLFAK	Phospho(S)@4	96.8	1381.68
REF175_35_E24	ASIQAYSVAPGAAR	Phospho(S)@2	99	1383.65
REF175_35_E48	RASFSKLYLFAKDKSGPFKPGVNTVESR	Phospho(S)@3	98.1	3190.63
	LYLFAKDKSGPFKPGVNTVESR	Phospho(S)@9	96.2	2514.3
REF258_20_D24	AALALVSYLPLPTNRLCK	Phospho(K)@18	99	1990.1
	AALALVSYLPLPTNRLCK	Phospho(T)@13	97.6	1990.1
	AASNVINAASNVVEEAVK	Phospho(S)@3	99	1864.89
	ASLLGAASNVINAASNVVEEAVK	Phospho(S)@8	99	2291.14
	DKSGPLKPGVDTAEVTIK	Phospho(S)@3	99	1961
	LVLALVSSSKLYLFVKDKSGPLKPGVDTAEVTIK	Phospho(S)@9	99	3708.02
	LVSSSKLYLFVKDKSGPLKPGVDTAEVTIK	Phospho(S)@5	99	3285.71
	SGPLKPGVDTAEVTIK	Phospho(S)@1	99	1706.85
	VANAVSNPSNIVKDVASAATDIVEEAAK	Phospho(S)@9	99	2862.4
	VANAVSNPSNIVKDVASAATDIVEEAAK	Phospho(S)@6	99	2903.43
	VVDNVQQGVVSAASNVVEEAAK	Phospho(S)@14	99	2292.1
	VVDNVQQGVVSAASNVVEEAAK	Phospho(S)@11	99	2309.1
REF258_20_D48	VVDNVQQGVVSAASNVVEEAAK	Phospho(S)@14	99	2292.1
	AASNVINAASNVVEEAVK	Phospho(S)@3	99	1864.89
	VVDNVQQGVVSAASNVVEEAAK	Phospho(S)@11	95.5	2309.1
REF258_20_E24	LVSSSKLYLFVKDKSGPLKPGVDTAEVTIK	Phospho(S)@5	99	3285.71
	SGPLKPGVDTAEVTIK	Phospho(S)@1	99	1706.85
	VVDNVQQGVVSAASNVVEEAAK	Phospho(S)@14	99	2292.1
	VVDNVQQGVVSAASNVVEEAAK	Phospho(S)@11	99	2250.05
	DVASAATDIVEEAAK	Phospho(S)@4	99	1568.7
	NAVSNPSNIVKDVASAATDIVEEAAK	Phospho(S)@7	97.8	2692.3
	AALALVSYLPLPTNRLCK	Phospho(T)@13	97.2	1990.1
REF258_20_E48	DVASAATDIVEEAAK	Phospho(T)@7	99	1510.69
	VVDNVQQGVVSAASNVVEEAAK	Phospho(S)@14	99	2292.1
REF258_21_D24	LVSSSKLYLFVKDKSGPLKPGVDTAEVTIK	Phospho(S)@5	99	3285.71
	SGPLKPGVDTAEVTIK	Phospho(S)@1	99	1706.85
	VVDNVQQGVVSAASNVVEEAAK	Phospho(S)@14	99	2292.1
	VVDNVQQGVVSAASN	Phospho(S)@14	99	1565.71
	LALVSSSKLYLFVKDKSGPLKPGVDTAEVTIK	Phospho(S)@6	98.5	3464.89
	AALALVSYLPLPTNRLCK	Phospho(T)@13	97.3	1990.1
REF258_21_D48	VANAVSNPSNIVKDVASAATDIVEEAAK	Phospho(S)@9	99	2862.4
	SGPLKPGVDTAEVTIK	Phospho(S)@1	99	1706.85
	VVDNVQQGVVSAASNVVEEAAK	Phospho(S)@14	99	2292.1
	VVDNVQQGVVSAASNVVEEAAK	Phospho(S)@11	99	2250.05
	DVASAATDIVEEAAK	Phospho(T)@7	99	1510.69
	AALALVSYLPLPTNR	Phospho(S)@7	97.9	1635.84
REF258_21_E24	LVSSSKLYLFVKDKSGPLKPGVDTAEVTIK	Phospho(S)@5	99	3285.71
	SGPLKPGVDTAEVTIK	Phospho(T)@10	99	1660.88
	VANAVSNPSNIVKDVASAATDIVEEAAK	Phospho(S)@9	99	2862.4
	SGPLKPGVDTAEVTIK	Phospho(S)@1	99	1706.85
	VVDNVQQGVVSAASNVVEEAAK	Phospho(S)@14	99	2292.1
	LYLFVKDKSGPLKPGVDTAEVTIK	Phospho(S)@9	96.5	2715.4
REF258_21_E48	SGPLKPGVDTAEVTIK	Phospho(S)@1	99	1706.85
	VVDNVQQGVVSAASNVVEEAAK	Phospho(S)@11	99	2292.1
	VVDNVQQGVVSAASNVVEEAAK	Phospho(S)@14	99	2292.1
REF258_23_D24	ASNVVEEAAK	Phospho(S)@2	99	1096.48
	AASNVVEEAAK	Phospho(S)@3	99	1167.52
	SAASNVVEEAAK	Phospho(S)@4	99	1254.55
	VSAASNVVEEAAK	Phospho(S)@5	99	1353.62
	VVSAASNVVEEAAK	Phospho(S)@6	99	1452.69
	GVVSAASNVVEEAAK	Phospho(S)@7	99	1509.71
	QQGVVSAASNVVEEAAK	Phospho(S)@9	99	1765.82
	VVDNVQQGVVSAASNV	Phospho(S)@14	99	1664.78
	VVDNVQQGVVSAASNVVEEAAK	Phospho(S)@14	99	2292.1
	DVASAATDIVEEAAK	Phospho(T)@7	99	1568.7
	ASLLGAASNVINAA	Phospho(S)@8	99	1392.66
	ASLLGAASNVIN	Phospho(S)@8	99	1250.59
REF258_23_D48	VVSAASNVVEEAAK	Phospho(S)@6	99	1452.69
	SGPLKPGVDTAEVTIK	Phospho(S)@1	99	1706.85
	VVDNVQQGVVSAASNVVEEAAK	Phospho(S)@14	99	2292.1
	VVDNVQQGVVSAASNVVEEAAK	Phospho(S)@11	99	2250.05
REF258_23_E24	VVSAASNVVEEAAK	Phospho(S)@6	99	1452.69
	GVVSAASNVVEEAAK	Phospho(S)@7	99	1509.71
	VVDNVQQGVVSAASNVVEEAAK	Phospho(S)@14	99	2292.1
	AALALVSYLPLPTNRLCK	Phospho(K)@18	99	1990.1
REF258_23_E48	VVSAASNVVEEAAK	Phospho(S)@6	99	1452.69
	VVDNVQQGVVSAASNVVEEAAK	Phospho(S)@14	99	2306.12
REF258_24_D24	VVDNVQQGVVSAASNVVEEAAK	Phospho(S)@14	99	2292.1
	DVASAATDIVEEAAK	Phospho(T)@7	99	1510.69
	SGPLKPGVDTAEVTIK	Phospho(T)@10	98.7	1648.84
	PSNIVKDVASAATDIVEEAAK	Phospho(S)@2	95.8	2257.09
REF258_24_D48	AASNVVEEAAK	Phospho(S)@3	99	1167.52
	VVSAASNVVEEAAK	Phospho(S)@6	99	1452.69
	GVVSAASNVVEEAAK	Phospho(S)@7	99	1509.71
	SGPLKPGVDTAEVTIK	Phospho(S)@1	99	1706.85
	VVDNVQQGVVSAASNVVEEAAK	Phospho(S)@14	99	2292.1
	DVASAATDIVEEAAK	Phospho(S)@4	99	1568.7
	ASLLGAASNVIN	Phospho(S)@8	99	1250.59
REF258_24_E24	SGPLKPGVDTAEVTIK	Phospho(T)@10	99	1660.88
	VVDNVQQGVVSAASNVVEEAAK	Phospho(S)@14	99	2293.08
REF258_24_E48	SGPLKPGVDTAEVTIK	Phospho(S)@1	99	1706.85
	VVDNVQQGVVSAASNVVEEAAK	Phospho(S)@14	99	2292.1
	VVDNVQQGVVSAASNVVEEAAK	Phospho(S)@11	99	2320.13
	PSNIVKDVASAATDIVEEAAK	Phospho(S)@10	95	2207.07
REF258_27_D24	SGPLKPGVDTAEVTIK	Phospho(T)@10	99	1660.88
	SGPLKPGVDTAEVTIK	Phospho(S)@1	99	1706.85
	VVDNVQQGVVSAASNVVEEAAK	Phospho(S)@14	99	2292.1
	VVDNVQQGVVSAASNVVEEAAK	Phospho(S)@11	99	2250.05
REF258_27_D48	SGPLKPGVDTAEVTIK	Phospho(T)@10	99	1632.85
	SGPLKPGVDTAEVTIK	Phospho(K)@5	99	1648.81
	VVDNVQQGVVSAASNVVEEAAK	Phospho(S)@14	99	2292.1
	VVDNVQQGVVSAASNVVEEAAK	Phospho(S)@11	99	2250.05
REF258_27_E24	DVASAATDIVEEAAK	Phospho(T)@7	99	1510.69
	SGPLKPGVDTAEVTIK	Phospho(S)@1	99	1706.89
	PSNIVKDVASAATDIVEEAAK	Phospho(S)@2	95.1	2207.07
REF258_27_E48	VVDNVQQGVVSAASNVVEEAAK	Phospho(S)@14	99	2292.1
SRPP204_31_D24	QVSAQTYSVAQDAPR	Phospho(S)@3	99	1642.74
	VSSYLPLLPTEK	Phospho(S)@3	99	1425.72
	VVPPVIKQVSAQTYSVAQDAPR	Phospho(K)@7, Phospho(S)@10	98.8	2512.21
	VSSYLPLLPTEK	Phospho(S)@3	98.6	1425.72
	VSSYLPLLPTEKITK	Phospho(T)@14	96.7	1794.01
SRPP204_31_D48	VSSYLPLLPTEKITK	Phospho(T)@14	99	1794.01
	TVDVSVTSLDGVVPPVIK	Phospho(S)@5	99	1861.94
	QVSAQTYSVAQDAPR	Phospho(S)@3	98.8	1642.74
SRPP204_31_E24	QVSAQTYSVAQDAPR	Phospho(S)@8	99	1635.76
	QVSAQTYSVAQDAPR	Phospho(S)@3	99	1642.74
	IVLDVASSVFNTGVQEGAK	Phospho(S)@8	99	1970.94
	TVDVSVTSLDGVVPPVIK	Phospho(S)@8	99	1845.99
	GTTEQGYRVSSYLPLLPTEK	Phospho(T)@3	99	2359.18
SRPP204_31_E48	TVDVSVTSLDGVVPPVIK	Phospho(S)@8	99	1845.99
	VSSYLPLLPTEKITK	Phospho(T)@14	98.5	1795
	IVLDVASSVFNTGVQEGAK	Phospho(S)@8	97.8	1970.97
SRPP204_49_D24	VSSYLPLLPTEKITK	Phospho(T)@14	99	1794.04
	DISGPLKPGVDTIENVVK	Phospho(T)@12	99	1987.05
	TVDVSVTSLDGVVPPVIK	Phospho(S)@8	99	1845.99
	FVDKTVDVSVTSLDGVVPPVIK	Phospho(T)@11	99	2419.3
	VSSYLPLLPTEK	Phospho(S)@3	99	1425.72
	TVDVSVTSLDGVVPPVIK	Phospho(S)@5	99	1876
	QVSAQTYSVAQDAPR	Phospho(S)@8	98.4	1742.76
	QVSAQTYSVAQDAPR	Phospho(T)@6	96.9	1723.76
	FVDKTVDVSVTSLDGVVPPVIK	Phospho(S)@9	95.8	2421.24
	TVDVSVTSLDGVVPPVIKQVSAQTYSVAQDAPR	Phospho(T)@1, Phospho(S)@5	95.3	3609.74
	DGVVPPVIKQVSAQTYSVAQDAPR	Phospho(K)@9	95	2620.29
SRPP204_49_D48	VSSYLPLLPTEKITK	Phospho(T)@14	99	1795
	FVDKTVDVSVTSLDGVVPPVIK	Phospho(T)@5	99	2419.3
	FVDKTVDVSVTSLDGVVPPVIK	Phospho(S)@9	99	2419.3
	TVDVSVTSLDGVVPPVIKQVSAQTYSVAQDAPR	Phospho(S)@5	99	3534.8
	QVSAQTYSVAQDAPRIVLDVAS	Phospho(S)@22	97.7	2366.15
	TVVTPVYYIPLEAVK	Phospho(T)@1	96.8	1786.92
	GTTEQGYRVSSYLPLLPTEK	Phospho(T)@3	96	2359.19
	AVDSFSTLYLYAKDISGPLKPGVDTIENVVK	Phospho(S)@6	95.9	3484.75
	TVDVSVTSLDGVVPPVIKQVSAQTYSVAQDAPR	Phospho(S)@8	95.5	3535.78
SRPP204_49_E24	QVSAQTYSVAQDAPR	Phospho(S)@8	99	1633.75
	QVSAQTYSVAQDAPR	Phospho(S)@3	99	1642.74
	DISGPLKPGVDTIENVVKTVVTPVYYIPLEAVKFVDK	Phospho(T)@22	99	4154.17
	VSSYLPLLPTEK	Phospho(T)@10	99	1367.71
	TVDVSVTSLDGVVPPVIK	Phospho(S)@8	99	1845.99
	IVLDVASSVFNTGVQEGAK	Phospho(T)@12	99	2031.01
	VDKTVDVSVTSLDGVVPPVIK	Phospho(T)@4	99	2294.22
	DISGPLKPGVDTIENVVK	Phospho(D)@11	98.7	1917.94
	VLDVASSVFNTGVQEGAK	Phospho(S)@6	98.2	1929.87
	TVDVSVTSLDGVVPPVIKQVSAQTYSVAQDAPR	Phospho(S)@5	96.6	3535.78
	TVDVSVTSLDGVVPPVIKQVSAQTYSVAQDAPR	Phospho(T)@1, Phospho(S)@8	96.1	3633.74
SRPP204_49_E48	QVSAQTYSVAQDAPR	Phospho(T)@6	99	1723.76
	QVSAQTYSVAQDAPR	Phospho(S)@8	99	1633.75
	VSSYLPLLPTEKITK	Phospho(T)@14	99	1765.02
	IVLDVASSVFNTGVQEGAK	Phospho(S)@8	99	1954.98
	FVDKTVDVSVTSLDGVVPPVIK	Phospho(K)@4	99	2420.3
	FVDKTVDVSVTSLDGVVPPVIK	Phospho(T)@5	99	2419.31
	TVDVSVTSLDGVVPPVIKQVSAQTYSVAQDAPR	Phospho(T)@7	99	3534.8
	TVDVSVTSLDGVVPPVIKQVSAQTYSVAQDAPR	Phospho(S)@8	99	3531.79
	AAGVYAVDSFSTLY	Phospho(S)@9	99	1484.66
	TVDVSVTSLDGVVPPVIKQVSAQTYSVAQDAPR	Phospho(S)@5	99	3533.77
	TVVTPVYYIPLEAVKFVDK	Phospho(K)@15	98	2287.24
	DGVVPPVIKQVSAQTYSVAQDAPR	Phospho(S)@12	96.9	2619.31
SRPP204_70_D24	QVSAQTYSVAQDAPR	Phospho(S)@8	99	1699.76
	DISGPLKPGVDTIENVVK	Phospho(T)@12	99	1901.99
	TVDVSVTSLDGVVPPVIK	Phospho(S)@8	99	1845.99
	VSSYLPLLPTEK	Phospho(S)@3	99	1425.72
	AAGVYAVDSFSTL	Phospho(S)@11	99	1321.6
	IVLDVASSVFNTGVQEGAK	Phospho(S)@7	99	2012.98
	AAGVYAVDSFSTLY	Phospho(S)@9	99	1484.66
	TVVTPVYYIPLEAVK	Phospho(T)@4	99	1770.92
	AAGVYAVDSFSTLYLYAK	Phospho(S)@9	99	2017.94
	VSSYLPLLPTEKITK	Phospho(T)@14	97.1	1794.01
	QVSAQTYSVAQDAPR	Phospho(T)@6	96.9	1659.71
SRPP204_70_D48	QVSAQTYSVAQDAPRIVLDVASS	Phospho(S)@22	99	2512.18
	TVDVSVTSLDGVVPPVIKQVSAQTYSVAQDAPR	Phospho(T)@1, Phospho(S)@8	99	3561.7
	TVDVSVTSLDGVVPPVIKQVSAQTYSVAQDAPR	Phospho(S)@5	99	3497.78
	VSSYLPLLPTEKITK	Phospho(T)@14	99	1794.01
	TVDVSVTSLDGVVPPVIK	Phospho(S)@8	99	1845.99
	IVLDVASSVFNTGVQEGAK	Phospho(S)@8	99	1970.94
	FVDKTVDVSVTSLDGVVPPVIK	Phospho(T)@5	99	2419.31
	TVDVSVTSLDGVVPPVIKQVSAQTYSVAQDAPR	Phospho(S)@8	99	3535.78
	VSSYLPLLPTEK	Phospho(S)@3	99	1425.72
SRPP204_70_E24	QVSAQTYSVAQDAPR	Phospho(T)@6	99	1633.75
	GTTEQGYRVSSYL	Phospho(S)@10	99	1615.69
	VSSYLPLLPTEK	Phospho(S)@3	99	1425.72
	IVLDVASSVFNTGVQEGAK	Phospho(S)@7	99	2012.98
	AAGVYAVDSFSTLY	Phospho(S)@9	99	1484.66
	TVVTPVYYIPLEAVK	Phospho(T)@4	99	1770.92
	AAGVYAVDSFSTLYLYAK	Phospho(S)@11	99	2017.94
	VPPVIKQVSAQTYSVAQDAPR	Phospho(S)@9	98.3	2366.15
SRPP204_70_E48	QVSAQTYSVAQDAPR	Phospho(S)@8	99	1633.75
	VSSYLPLLPTEKITK	Phospho(T)@14	99	1765.02
	DISGPLKPGVDTIENVVK	Phospho(T)@12	99	1901.99
	FVDKTVDVSVTSLDGVVPPVIK	Phospho(K)@4	99	2420.3
	FVDKTVDVSVTSLDGVVPPVIK	Phospho(T)@5	99	2419.31
	VSSYLPLLPTEK	Phospho(S)@3	99	1425.72
	IVLDVASSVFNTGVQEGAK	Phospho(S)@8	99	2012.98
	IVLDVASSVFNTGVQEGAK	Phospho(S)@7	99	2012.98
	ALYANLEPKAEQYAVITWR	Phospho(T)@17	95.3	2333.15
	TVVTPVYYIPLEAVK	Phospho(T)@4	95.2	1728.87
		344 unique phosphorylated peptides

## Sheet: Unique phosphorylated peptides
Protein name and Spot NO.	Phosphorylated peptides	Modifications
REF138	REF138
	AEDEDNQQGQGEGLK	Phospho(D)@5
	AEDEDNQQGQGEGLK	Phospho(D)@3
	AKDKSGPLQPGVDIIEGPVK	Phospho(S)@5
	ATYAVTTFSNVYLFAKDKSGPLQPGVDIIEGPVK	Phospho(T)@2
	AVTTFSNVYLFAKDKSGPLQPGVDIIEGPVK	Phospho(T)@3, Phospho(S)@6
	AVTTFSNVYLFAKDKSGPLQPGVDIIEGPVK	Phospho(T)@3,Phospho(Y)@9
	AVTTFSNVYLFAKDKSGPLQPGVDIIEGPVK	Phospho(T)@3, Phospho(S)@6
	AVTTFSNVYLFAKDKSGPLQPGVDIIEGPVK	Phospho(T)@3
	DASIQVVSAIR	Phospho(S)@8
	DASIQVVSAIR	Phospho(S)@3
	DKSGPLQPGVDIIEGPVK	Phospho(S)@3
	DKSGPLQPGVDIIEGPVK	Phospho(D)@1
	DKSGPLQPGVDIIEGPVK	Phospho(K)@2
	DKSGPLQPGVDIIEGPVKNVAVPLYNR	Phospho(K)@18
	EDEDNQQGQGEGLK	Phospho(D)@2
	EDEDNQQGQGEGLK	Phospho(D)@4
	EGPVKNVAVPLYNRFSYIPNGALKFVDSTVVASVTIIDR	Phospho(S)@16
	FSYIPNGALKFVDSTV	Phospho(S)@14
	FSYIPNGALKFVDSTVVASVTIIDR	Phospho(S)@2
	FVDSTVVASVTIIDR	Phospho(S)@4
	KDKSGPLQPGVDIIEGPVK	Phospho(S)@4
	KSGPLQPGVDIIEGPVK	Phospho(S)@2
	PLYNRFSYIPNGALKFVDSTVVASVTIIDR	Phospho(S)@7
	SGPLQPGVDIIEGPVK	Phospho(S)@1
	SGPLQPGVDIIEGPVKNVAVPLYNR	Phospho(Y)@23
	SGPLQPGVDIIEGPVKNVAVPLYNR	Phospho(D)@9
	SGPLQPGVDIIEGPVKNVAVPLYNR	Phospho(S)@1
	SLASSLPGQTK	Phospho(S)@1
	SLASSLPGQTK	Phospho(S)@4
	SLASSLPGQTKILAK	Phospho(S)@4
	SLASSLPGQTKILAK	Phospho(K)@11
	SLASSLPGQTKILAK	Phospho(T)@10
	SLASSLPGQTKILAK	Phospho(S)@4
	SLASSLPGQTKILAK	Phospho(T)@10
	SLASSLPGQTKILAK	Phospho(K)@11
	SLASSLPGQTKILAK	Phospho(S)@4
	SLASSLPGQTKILAK	Phospho(T)@10
	SLASSLPGQTKILAKVF	Phospho(T)@10
	SLASSLPGQTKILAKVFYG	Phospho(K)@15
	SLASSLPGQTKILAKVFYGE	Phospho(T)@10
	SLASSLPGQTKILAKVFYGE	Phospho(Y)@18
	SLASSLPGQTKILAKVFYGE	Phospho(T)@10
	SLASSLPGQTKILAKVFYGEN	Phospho(S)@5
	SLASSLPGQTKILAKVFYGEN	Phospho(T)@10
	SLASSLPGQTKILAKVFYGEN	Phospho(S)@5
	SLPPIVKDASIQVVSAIR	Phospho(K)@7
	SLPPIVKDASIQVVSAIR	Phospho(D)@8
	VTIIDRSLPPIVKDASIQVVSAIR	Phospho(S)@7
	YLGFVQDAATYAVTTFSNVYLFAK	Phospho(T)@10
	YLGFVQDAATYAVTTFSNVYLFAKDK	Phospho(T)@15
	YLGFVQDAATYAVTTFSNVYLFAKDKSGPLQP	Phospho(T)@15
	YLGFVQDAATYAVTTFSNVYLFAKDKSGPLQP	Phospho(S)@27
	YLGFVQDAATYAVTTFSNVYLFAKDKSGPLQPGV	Phospho(T)@15
REF175	REF175
	ASFSKLYLFAK	Phospho(S)@4
	ASIQAYSVAPGAAR	Phospho(S)@2
	ASIQAYSVAPGAARAVASYLPLHTK	Phospho(S)@7
	DKSGPFKPGVNTVESR	Phospho(S)@3
	KSGPFKPGVNTVESR	Phospho(S)@2
	LYLFAKDKSGPFKPGVNTVESR	Phospho(S)@9
	RASFSKLYLFAKDKSGPFKPGVNTVESR	Phospho(S)@3
	YLDFVQAATVYAR	Phospho(Y)@1
REF258	REF258
	AALALVSYLPLPTNR	Phospho(S)@7
	AALALVSYLPLPTNRLCK	Phospho(K)@18
	AALALVSYLPLPTNRLCK	Phospho(T)@13
	AASNVINAASNVVEEAVK	Phospho(S)@3
	AASNVVEEAAK	Phospho(S)@3
	ASLLGAASNVIN	Phospho(S)@8
	ASLLGAASNVINAA	Phospho(S)@8
	ASLLGAASNVINAASNVVEEAVK	Phospho(S)@8
	ASNVVEEAAK	Phospho(S)@2
	DKSGPLKPGVDTAEVTIK	Phospho(S)@3
	DVASAATDIVEEAAK	Phospho(S)@4
	DVASAATDIVEEAAK	Phospho(T)@7
	DVASAATDIVEEAAK	Phospho(T)@7
	GVVSAASNVVEEAAK	Phospho(S)@7
	LALVSSSKLYLFVKDKSGPLKPGVDTAEVTIK	Phospho(S)@6
	LVLALVSSSKLYLFVKDKSGPLKPGVDTAEVTIK	Phospho(S)@9
	LVSSSKLYLFVKDKSGPLKPGVDTAEVTIK	Phospho(S)@5
	LYLFVKDKSGPLKPGVDTAEVTIK	Phospho(S)@9
	NAVSNPSNIVKDVASAATDIVEEAAK	Phospho(S)@7
	PSNIVKDVASAATDIVEEAAK	Phospho(S)@2
	PSNIVKDVASAATDIVEEAAK	Phospho(S)@10
	QQGVVSAASNVVEEAAK	Phospho(S)@9
	SAASNVVEEAAK	Phospho(S)@4
	SGPLKPGVDTAEVTIK	Phospho(S)@1
	SGPLKPGVDTAEVTIK	Phospho(T)@10
	SGPLKPGVDTAEVTIK	Phospho(K)@5
	VANAVSNPSNIVKDVASAATDIVEEAAK	Phospho(S)@6
	VANAVSNPSNIVKDVASAATDIVEEAAK	Phospho(S)@9
	VSAASNVVEEAAK	Phospho(S)@5
	VVDNVQQGVVSAASN	Phospho(S)@14
	VVDNVQQGVVSAASNV	Phospho(S)@14
	VVDNVQQGVVSAASNVVEEAAK	Phospho(S)@14
	VVDNVQQGVVSAASNVVEEAAK	Phospho(S)@11
	VVDNVQQGVVSAASNVVEEAAK	Phospho(S)@14
	VVSAASNVVEEAAK	Phospho(S)@6
SRPP204	SRPP204
	AAGVYAVDSFSTL	Phospho(S)@11
	AAGVYAVDSFSTLY	Phospho(S)@9
	AAGVYAVDSFSTLYLYAK	Phospho(S)@9
	AAGVYAVDSFSTLYLYAK	Phospho(S)@11
	ALYANLEPKAEQYAVITWR	Phospho(T)@17
	AVDSFSTLYLYAKDISGPLKPGVDTIENVVK	Phospho(S)@6
	DGVVPPVIKQVSAQTYSVAQDAPR	Phospho(K)@9
	DGVVPPVIKQVSAQTYSVAQDAPR	Phospho(S)@12
	DISGPLKPGVDTIENVVK	Phospho(T)@12
	DISGPLKPGVDTIENVVK	Phospho(D)@11
	DISGPLKPGVDTIENVVKTVVTPVYYIPLEAVKFVDK	Phospho(T)@22
	FVDKTVDVSVTSLDGVVPPVIK	Phospho(T)@11
	FVDKTVDVSVTSLDGVVPPVIK	Phospho(S)@9
	FVDKTVDVSVTSLDGVVPPVIK	Phospho(T)@5
	FVDKTVDVSVTSLDGVVPPVIK	Phospho(K)@4
	GTTEQGYRVSSYL	Phospho(S)@10
	GTTEQGYRVSSYLPLLPTEK	Phospho(T)@3
	IVLDVASSVFNTGVQEGAK	Phospho(S)@8
	IVLDVASSVFNTGVQEGAK	Phospho(T)@12
	IVLDVASSVFNTGVQEGAK	Phospho(S)@7
	QVSAQTYSVAQDAPR	Phospho(S)@3
	QVSAQTYSVAQDAPR	Phospho(S)@8
	QVSAQTYSVAQDAPR	Phospho(T)@6
	QVSAQTYSVAQDAPRIVLDVAS	Phospho(S)@22
	QVSAQTYSVAQDAPRIVLDVASS	Phospho(S)@22
	TVDVSVTSLDGVVPPVIK	Phospho(S)@5
	TVDVSVTSLDGVVPPVIK	Phospho(S)@8
	TVDVSVTSLDGVVPPVIKQVSAQTYSVAQDAPR	Phospho(T)@1, Phospho(S)@5
	TVDVSVTSLDGVVPPVIKQVSAQTYSVAQDAPR	Phospho(S)@5
	TVDVSVTSLDGVVPPVIKQVSAQTYSVAQDAPR	Phospho(S)@8
	TVDVSVTSLDGVVPPVIKQVSAQTYSVAQDAPR	Phospho(T)@1, Phospho(S)@8
	TVDVSVTSLDGVVPPVIKQVSAQTYSVAQDAPR	Phospho(T)@7
	TVVTPVYYIPLEAVK	Phospho(T)@1
	TVVTPVYYIPLEAVK	Phospho(T)@4
	TVVTPVYYIPLEAVKFVDK	Phospho(K)@15
	VDKTVDVSVTSLDGVVPPVIK	Phospho(T)@4
	VLDVASSVFNTGVQEGAK	Phospho(S)@6
	VPPVIKQVSAQTYSVAQDAPR	Phospho(S)@9
	VSSYLPLLPTEK	Phospho(S)@3
	VSSYLPLLPTEK	Phospho(T)@10
	VSSYLPLLPTEKITK	Phospho(T)@14
	VVPPVIKQVSAQTYSVAQDAPR	Phospho(K)@7, Phospho(S)@10	138 unique phosphorylated peptides

## Sheet: Phosphorylated amino acids
Phosphorylated peptides and animo acids	S 75 Ser S serine		Phosphorylated peptides and animo acids	T 31 Thr T threonine	Phosphorylated peptides and animo acids	D 8 Asp D aspartic acid		Phosphorylated peptides and animo acids	K 11 Lys K lysine	Phosphorylated peptides and animo acids	Y 4 Tyr Y tyrosine
AAGVYAVDSFSTL	Phospho(S)@11		AALALVSYLPLPTNRLCK	Phospho(T)@13	AEDEDNQQGQGEGLK	Phospho(D)@3		AALALVSYLPLPTNRLCK	Phospho(K)@18	YLDFVQAATVYAR	Phospho(Y)@1
AAGVYAVDSFSTLY	Phospho(S)@9		ALYANLEPKAEQYAVITWR	Phospho(T)@17	AEDEDNQQGQGEGLK	Phospho(D)@5		DGVVPPVIKQVSAQTYSVAQDAPR	Phospho(K)@9	SLASSLPGQTKILAKVFYGE	Phospho(Y)@18
AAGVYAVDSFSTLYLYAK	Phospho(S)@11		ATYAVTTFSNVYLFAKDKSGPLQPGVDIIEGPVK	Phospho(T)@2	DISGPLKPGVDTIENVVK	Phospho(D)@11		DKSGPLQPGVDIIEGPVK	Phospho(K)@2	SGPLQPGVDIIEGPVKNVAVPLYNR	Phospho(Y)@23
AAGVYAVDSFSTLYLYAK	Phospho(S)@9		AVTTFSNVYLFAKDKSGPLQPGVDIIEGPVK	Phospho(T)@3	DKSGPLQPGVDIIEGPVK	Phospho(D)@1		DKSGPLQPGVDIIEGPVKNVAVPLYNR	Phospho(K)@18	AVTTFSNVYLFAKDKSGPLQPGVDIIEGPVK	Phospho(T)@3,Phospho(Y)@9
AALALVSYLPLPTNR	Phospho(S)@7		AVTTFSNVYLFAKDKSGPLQPGVDIIEGPVK	Phospho(T)@3, Phospho(S)@6	EDEDNQQGQGEGLK	Phospho(D)@2		FVDKTVDVSVTSLDGVVPPVIK	Phospho(K)@4
AASNVINAASNVVEEAVK	Phospho(S)@3		AVTTFSNVYLFAKDKSGPLQPGVDIIEGPVK	Phospho(T)@3,Phospho(Y)@9	EDEDNQQGQGEGLK	Phospho(D)@4		SGPLKPGVDTAEVTIK	Phospho(K)@5
AASNVVEEAAK	Phospho(S)@3		DISGPLKPGVDTIENVVK	Phospho(T)@12	SGPLQPGVDIIEGPVKNVAVPLYNR	Phospho(D)@9		SLASSLPGQTKILAK	Phospho(K)@11
AKDKSGPLQPGVDIIEGPVK	Phospho(S)@5		DISGPLKPGVDTIENVVKTVVTPVYYIPLEAVKFVDK	Phospho(T)@22	SLPPIVKDASIQVVSAIR	Phospho(D)@8		SLASSLPGQTKILAKVFYG	Phospho(K)@15
ASFSKLYLFAK	Phospho(S)@4		DVASAATDIVEEAAK	Phospho(T)@7				SLPPIVKDASIQVVSAIR	Phospho(K)@7
ASIQAYSVAPGAAR	Phospho(S)@2		FVDKTVDVSVTSLDGVVPPVIK	Phospho(T)@11				TVVTPVYYIPLEAVKFVDK	Phospho(K)@15
ASIQAYSVAPGAARAVASYLPLHTK	Phospho(S)@7		FVDKTVDVSVTSLDGVVPPVIK	Phospho(T)@5				VVPPVIKQVSAQTYSVAQDAPR	Phospho(K)@7, Phospho(S)@10
ASLLGAASNVIN	Phospho(S)@8		GTTEQGYRVSSYLPLLPTEK	Phospho(T)@3
ASLLGAASNVINAA	Phospho(S)@8		IVLDVASSVFNTGVQEGAK	Phospho(T)@12
ASLLGAASNVINAASNVVEEAVK	Phospho(S)@8		QVSAQTYSVAQDAPR	Phospho(T)@6
ASNVVEEAAK	Phospho(S)@2		SGPLKPGVDTAEVTIK	Phospho(T)@10
AVDSFSTLYLYAKDISGPLKPGVDTIENVVK	Phospho(S)@6		SLASSLPGQTKILAK	Phospho(T)@10
AVTTFSNVYLFAKDKSGPLQPGVDIIEGPVK	Phospho(T)@3, Phospho(S)@6		SLASSLPGQTKILAKVF	Phospho(T)@10
DASIQVVSAIR	Phospho(S)@3		SLASSLPGQTKILAKVFYGE	Phospho(T)@10
DGVVPPVIKQVSAQTYSVAQDAPR	Phospho(S)@12		SLASSLPGQTKILAKVFYGEN	Phospho(T)@10
DKSGPFKPGVNTVESR	Phospho(S)@3		TVDVSVTSLDGVVPPVIKQVSAQTYSVAQDAPR	Phospho(T)@1, Phospho(S)@5
DKSGPLKPGVDTAEVTIK	Phospho(S)@3		TVDVSVTSLDGVVPPVIKQVSAQTYSVAQDAPR	Phospho(T)@1, Phospho(S)@8
DKSGPLQPGVDIIEGPVK	Phospho(S)@3		TVDVSVTSLDGVVPPVIKQVSAQTYSVAQDAPR	Phospho(T)@7
DKSGPLQPGVDIIEGPVK	Phospho(S)@3		TVVTPVYYIPLEAVK	Phospho(T)@1
DVASAATDIVEEAAK	Phospho(S)@4		TVVTPVYYIPLEAVK	Phospho(T)@4
EGPVKNVAVPLYNRFSYIPNGALKFVDSTVVASVTIIDR	Phospho(S)@16		VDKTVDVSVTSLDGVVPPVIK	Phospho(T)@4
FSYIPNGALKFVDSTV	Phospho(S)@14		VSSYLPLLPTEK	Phospho(T)@10
FSYIPNGALKFVDSTVVASVTIIDR	Phospho(S)@2		VSSYLPLLPTEKITK	Phospho(T)@14
FVDKTVDVSVTSLDGVVPPVIK	Phospho(S)@9		YLGFVQDAATYAVTTFSNVYLFAK	Phospho(T)@10
FVDSTVVASVTIIDR	Phospho(S)@4		YLGFVQDAATYAVTTFSNVYLFAKDK	Phospho(T)@15
GTTEQGYRVSSYL	Phospho(S)@10		YLGFVQDAATYAVTTFSNVYLFAKDKSGPLQP	Phospho(T)@15
GVVSAASNVVEEAAK	Phospho(S)@7		YLGFVQDAATYAVTTFSNVYLFAKDKSGPLQPGV	Phospho(T)@15
IVLDVASSVFNTGVQEGAK	Phospho(S)@7
IVLDVASSVFNTGVQEGAK	Phospho(S)@8
KDKSGPLQPGVDIIEGPVK	Phospho(S)@4
KSGPFKPGVNTVESR	Phospho(S)@2
KSGPLQPGVDIIEGPVK	Phospho(S)@2
LALVSSSKLYLFVKDKSGPLKPGVDTAEVTIK	Phospho(S)@6
LVLALVSSSKLYLFVKDKSGPLKPGVDTAEVTIK	Phospho(S)@9
LVSSSKLYLFVKDKSGPLKPGVDTAEVTIK	Phospho(S)@5
LYLFAKDKSGPFKPGVNTVESR	Phospho(S)@9
LYLFVKDKSGPLKPGVDTAEVTIK	Phospho(S)@9
NAVSNPSNIVKDVASAATDIVEEAAK	Phospho(S)@7
PLYNRFSYIPNGALKFVDSTVVASVTIIDR	Phospho(S)@7
PSNIVKDVASAATDIVEEAAK	Phospho(S)@10
PSNIVKDVASAATDIVEEAAK	Phospho(S)@2
QQGVVSAASNVVEEAAK	Phospho(S)@9
QVSAQTYSVAQDAPR	Phospho(S)@3
QVSAQTYSVAQDAPRIVLDVAS	Phospho(S)@22
QVSAQTYSVAQDAPRIVLDVASS	Phospho(S)@22
RASFSKLYLFAKDKSGPFKPGVNTVESR	Phospho(S)@3
SAASNVVEEAAK	Phospho(S)@4
SGPLKPGVDTAEVTIK	Phospho(S)@1
SGPLQPGVDIIEGPVK	Phospho(S)@1
SGPLQPGVDIIEGPVKNVAVPLYNR	Phospho(S)@1
SLASSLPGQTK	Phospho(S)@1
SLASSLPGQTKILAK	Phospho(S)@4
SLASSLPGQTKILAKVFYGEN	Phospho(S)@5
TVDVSVTSLDGVVPPVIK	Phospho(S)@5
TVDVSVTSLDGVVPPVIK	Phospho(S)@8
TVDVSVTSLDGVVPPVIKQVSAQTYSVAQDAPR	Phospho(S)@5
TVDVSVTSLDGVVPPVIKQVSAQTYSVAQDAPR	Phospho(S)@8
VANAVSNPSNIVKDVASAATDIVEEAAK	Phospho(S)@6
VANAVSNPSNIVKDVASAATDIVEEAAK	Phospho(S)@9
VLDVASSVFNTGVQEGAK	Phospho(S)@6
VPPVIKQVSAQTYSVAQDAPR	Phospho(S)@9
VSAASNVVEEAAK	Phospho(S)@5
VSSYLPLLPTEK	Phospho(S)@3
VTIIDRSLPPIVKDASIQVVSAIR	Phospho(S)@7
VVDNVQQGVVSAASN	Phospho(S)@14
VVDNVQQGVVSAASNV	Phospho(S)@14
VVDNVQQGVVSAASNVVEEAAK	Phospho(S)@11
VVDNVQQGVVSAASNVVEEAAK	Phospho(S)@14
VVPPVIKQVSAQTYSVAQDAPR	Phospho(K)@7, Phospho(S)@10
VVSAASNVVEEAAK	Phospho(S)@6
YLGFVQDAATYAVTTFSNVYLFAKDKSGPLQP	Phospho(S)@27
