# Supplementary material for: Proteomic Landscape Has Revealed Small Rubber Particles Are Crucial Rubber Biosynthetic Machines for Ethylene-Stimulation in Natural Rubber Production
Source: Int J Mol Sci. 2019 Oct 14;20(20):5082. doi: 10.3390/ijms20205082 (PMC6829444; doi:10.3390/ijms20205082)
Supplement: Supplementary file 1 [file ijms-20-05082-s001.zip › ijms-597831-SI/ijms-597831-supplementary new 20191010/Table S3 OK iTRAQ analysis of the proteins from SRPs 20171201.xls]

## Sheet: R1
N	Unused	Total	% Cov	% Cov (50)	% Cov (95)	Accession #	Name	Species	Peptides(95%)	114:113	PVal 114:113	EF 114:113	Lower CI 114:113	Upper CI 114:113	115:113	PVal 115:113	EF 115:113	Lower CI 115:113	Upper CI 115:113	116:113	PVal 116:113	EF 116:113	Lower CI 116:113	Upper CI 116:113	117:113	PVal 117:113	EF 117:113	Lower CI 117:113	Upper CI 117:113	118:113	PVal 118:113	EF 118:113	Lower CI 118:113	Upper CI 118:113	119:113	PVal 119:113	EF 119:113	Lower CI 119:113	Upper CI 119:113	121:113	PVal 121:113	EF 121:113	Lower CI 121:113	Upper CI 121:113
1	213.82	213.82	100	99.5	99.5	scaffold1222_60641.mRNA1	locus=scaffold1222(59908,61375,-); length=205; function=Small rubber particle protein like;	60641.mRNA1	1490	1.0864	0	1	1.0864	1.0864	0.9638	0.0288	1	0.9638	0.9638	0.9908	0.0077	1	0.9908	0.9908	1.0093	0.0241	1	1.0093	1.0093	1.0666	0	1	1.0666	1.0666	1.0093	0	1	1.0093	1.0093	0.929	0.568	1	0.929	0.929
2	162.85	162.6	86.9	60.7	55	scaffold1536_54667.mRNA1	locus=scaffold1536(48672,60662,+); length=1701; domain=Clathrin, heavy chain, linker, core motif,Clathrin, heavy chain, propeller repeat domain containing; function=Clathrin heavy chain 1 like;	54667.mRNA1	156	0.8472	0.2355	1.1588	0.7311	0.9817	0.2805	0	1.977	0.1294	0.5546	0.4446	0	1.4997	0.2938	0.6668	0.8395	0.3402	1.1803	0.7112	0.9908	0.6486	0.0544	1.2474	0.4742	0.8091	0.2148	0.0001	EF > 2	0.0904	0.52	0.3837	0	1.7539	0.2559	0.673
3	153.93	153.53	100	100	100	scaffold1222_136753.mRNA1	locus=scaffold1222(136168,137339,-); length=139; function=Rubber elongation factor protein like;	136753.mRNA1	1187	1.0375	0.0003	1	1.0375	1.0375	0.879	0.0035	1	0.879	0.879	0.879	0.0143	1	0.879	0.879	1	0.2308	1	1	1	1.028	0.0038	1	1.028	1.028	0.8954	0.1018	1	0.8954	0.8954	0.879	0.001	1	0.879	0.879
4	128.29	128.34	82.2	58	55.3	scaffold0230_335647.mRNA1	locus=scaffold0230(326346,344949,+); length=1321; function=Tripeptidyl-peptidase 2 like;	335647.mRNA1	90	0.7943	0.0197	1.0765	0.7311	0.8551	0.0692	0	EF > 2	0.052	0.1393	0.2582	0	1.4191	0.169	0.3664	0.8954	0.8385	1.0666	0.8166	0.955	0.7586	0.0003	1.0765	0.7112	0.8166	0.0661	0	EF > 2	0.0425	0.157	0.3048	0	1.3428	0.2208	0.4093
5	114.94	114.94	93	68.9	64.9	scaffold0444_216070.mRNA1	locus=scaffold0444(212876,219265,-); length=966; domain=Phosphoenolpyruvate carboxylase domain containing; function=Phosphoenolpyruvate carboxylase, housekeeping isozyme like;	216070.mRNA1	88	0.3733	0.0097	1.8535	0.2559	0.6918	0.4055	0.0205	1.8535	0.2188	0.7516	0.5297	0.0348	1.5136	0.3532	0.8017	0.9204	0.8581	1.1803	0.7727	1.0864	0.5445	0.0258	1.6144	0.4169	0.879	0.5058	0.02	1.5849	0.3221	0.8017	0.6138	0.1101	1.4723	0.4656	0.9036
6	110.53	110.41	94.1	83.9	74.4	scaffold0100_712967.mRNA1	locus=scaffold0100(711650,714285,-); length=442; function=Patatin-like protein 2 like;	712967.mRNA1	367	0.9376	0.0016	1.0093	0.929	0.9462	0.9376	0.0024	1.0093	0.929	0.9462	0.9817	0.9624	1.0093	0.9727	0.9908	1	0.2314	1.0093	0.9908	1.0093	0.929	0	1.0093	0.9204	0.9376	0.9638	0.4012	1.0093	0.955	0.9727	0.9376	0.0543	1.0093	0.929	0.9462
7	103.8	103.79	100	98.7	91.9	scaffold1222_175215.mRNA1	locus=scaffold1222(174587,175844,-); length=223; function=Rubber elongation factor protein like;	175215.mRNA1	381	1.0965	0.0002	1.0093	1.0864	1.1066	0.8954	0	1.0093	0.8872	0.9036	0.8872	0.0032	1.0093	0.879	0.8954	0.9817	0.3456	1.0093	0.9727	0.9908	1.0965	0.0003	1.0093	1.0864	1.1066	0.9036	0.0001	1.0093	0.8954	0.912	0.9036	0.0002	1.0093	0.8954	0.912
8	102.57	102.71	86.1	63.9	56.6	scaffold0222_1459816.mRNA1.1	locus=scaffold0222(1458269,1461364,-); length=844; function=Elongation factor 2 like;	1459816.mRNA1.1	101	1.0186	0.9877	1.1482	0.8872	1.2134	0.7047	0.0999	1.1482	0.6138	0.8091	1.1272	0.5094	1.1912	0.9462	1.3428	0.929	0.4943	1.1695	0.7244	1.0864	1.0375	0.7415	1.1588	0.8954	1.1912	0.9462	0.5791	1.1588	0.8241	1.0965	0.7311	0.7587	1.2359	0.631	0.9036
9	100.27	100.6	93.1	70.4	66.4	scaffold0530_34184.mRNA1	locus=scaffold0530(33201,35168,+); length=656; function=Heat shock 70 kDa protein 5 like;	34184.mRNA1	135	0.7112	0.2576	1.2134	0.6194	0.863	0.6918	0.308	1.2359	0.6194	0.8551	0.787	0.5988	1.1272	0.7112	0.8872	1.0186	0.3978	1.1272	0.9036	1.1376	0.6081	0.0957	1.3062	0.5297	0.7943	1.4859	0.0799	1.2023	1.2359	1.888	0.3908	0.0085	1.5136	0.3467	0.5916
10	99.62	99.62	97.3	84.2	77	scaffold0625_11329.mRNA1	locus=scaffold0625(10621,12037,-); length=375; domain=Glycoside hydrolase, family 17 domain containing; function=Glucan endo-1,3-beta-glucosidase, basic vacuolar isoform like;	11329.mRNA1	254	1.3428	0.4967	1.0864	1.2359	1.4588	0.0895	0.011	EF > 2	0.0515	0.2128	0.0705	0.0918	EF > 2	0.0409	0.1585	0.8091	0.5781	1.0864	0.7516	0.879	1.1066	0.3062	1.0765	1.028	1.1912	0.0964	0.004	EF > 2	0.0479	0.2128	0.1169	0.0743	1.7539	0.0766	0.2051
11	92.69	92.67	85.9	60.3	55.8	scaffold1465_23608.mRNA1	locus=scaffold1465(21777,25439,+); length=766; domain=Cobalamin-independent methionine synthase MetE, N-terminal,Cobalamin-independent methionine synthase MetE, C-terminal/archaeal domain containing; function=5-methyltetrahydropteroyltriglutamate--homocysteine methyltransferase like;	23608.mRNA1	85	0.6546	0.1988	1.2823	0.5445	0.8395	0.6546	0.2639	1.3804	0.52	0.9036	0.8395	0.3445	1.1912	0.7047	1	1.3677	0.4863	1.2589	1.0864	1.7378	0.5058	0.175	1.556	0.4055	0.787	0.6982	0.2662	1.2706	0.5649	0.8872	0.5808	0.363	1.406	0.4487	0.8166
12	91.84	91.86	86.2	65.9	58.4	scaffold0331_834438.mRNA1	locus=scaffold0331(832086,836790,+); length=777; domain=Phospholipase D, C-terminal domain containing; function=Phospholipase D alpha 1 like;	834438.mRNA1	109	0.3133	0	1.3677	0.2128	0.4285	0.263	0	1.4588	0.1629	0.3837	0.1236	0	1.9231	0.0637	0.2377	0.6792	0.5685	1.1376	0.6138	0.7727	0.2729	0.0001	1.4454	0.1871	0.3945	0.3404	0	1.2942	0.2377	0.4406	0.1148	0	1.9231	0.0673	0.2208
13	90.42	90.42	75.9	47.5	43.8	scaffold0242_1450939.mRNA1	locus=scaffold0242(1447630,1454248,-); length=1095; domain=Ubiquitin-activating enzyme e1, C-terminal domain containing; function=Ubiquitin-activating enzyme E1 1 like;	1450939.mRNA1	59	1.3804	0.1088	1.1695	1.1803	1.556	0.4875	0.0153	1.6144	0.4093	0.787	1.0666	0.8598	1.1588	0.9204	1.2246	0.929	0.5864	1.1482	0.8017	1.0666	1.3677	0.5727	1.2023	1.1376	1.6144	0.4018	0.0001	1.6444	0.2805	0.6607	0.787	0.7552	1.1695	0.6792	0.9204
14	88.42	88.58	99.3	78	71.6	scaffold0753_102318.mRNA1	locus=scaffold0753(100693,103944,-); length=578; function=Hsp70-Hsp90 organizing protein 3 like;	102318.mRNA1	85	0.5861	0.0489	1.2942	0.4613	0.7586	0.4529	0.0108	1.5136	0.3251	0.6855	0.9376	0.2228	1.1169	0.8318	1.0471	0.8241	0.507	1.1482	0.7244	0.9462	0.4529	0.0281	1.556	0.3281	0.7047	0.7798	0.5219	1.1482	0.6855	0.8954	0.4169	0.0212	1.6444	0.3162	0.6855
15	87.24	87.36	90.1	60.6	54.6	scaffold0746_194241.mRNA1	locus=scaffold0746(192586,195897,-); length=911; function=Chaperone protein ClpB1 like;	194241.mRNA1	70	2.466	0	1.5849	1.556	3.4674	1.8707	0.0002	1.3677	1.3677	2.4889	1.1803	0.2305	1.1169	1.0568	1.3062	0.7586	0.5305	1.1588	0.6855	0.879	1.803	0.0017	1.3428	1.3428	2.5351	2.1677	0.0002	1.5136	1.4322	2.9648	1.0965	0.0576	1.1066	0.9908	1.2706
16	84.79	84.88	99.7	89.9	85.8	scaffold0269_1407951.mRNA1	locus=scaffold0269(1406751,1409227,+); length=359; domain=Fructose-bisphosphate aldolase, class-I domain containing; function=Fructose-bisphosphate aldolase cytoplasmic isozyme like;	1407951.mRNA1	147	0.5598	0.3393	1.3305	0.4446	0.7447	0.4699	0.1821	1.4997	0.4055	0.7047	0.787	0.312	1.1695	0.6668	0.9204	0.879	0.3265	1.1169	0.7798	0.9817	0.5546	0.3597	1.3428	0.4285	0.7447	1.1066	0.5374	1.1376	0.9727	1.2474	0.7516	0.3491	1.2246	0.6668	0.9204
17	84.49	84.98	92.7	67.6	58	scaffold0050_2842364.mRNA1	locus=scaffold0050(2839586,2845142,-); length=806; function=Cell division cycle protein 48 homolog like;	2842364.mRNA1	67	0.5808	0.1913	1.5136	0.3499	0.879	0.6252	0.6296	1.4191	0.3873	0.8872	0.871	0.5067	1.2134	0.7047	1.0568	0.631	0.3391	1.3677	0.4529	0.863	0.8954	0.4303	1.2023	0.7447	1.0765	0.5808	0.4732	1.4322	0.3597	0.8318	1.3932	0.0063	1.2589	1.1066	1.9588
18	83.79	83.72	94.4	80	74.4	scaffold0840_462925.mRNA1.2	locus=scaffold0840(460887,464963,-); length=446; domain=Enolase, C-terminal,Enolase, N-terminal domain containing; function=Enolase 2 like;	462925.mRNA1.2	110	0.4529	0.1929	1.2942	0.3733	0.5861	0.1959	0.0091	1.4322	0.1614	0.2805	0.871	0.8041	1.0765	0.8091	0.9376	0.787	0.713	1.1066	0.6792	0.871	0.6138	0.0779	1.1169	0.5546	0.6855	0.4875	0.2385	1.2134	0.4285	0.5916	0.5495	0.0892	1.1588	0.4875	0.6368
19	83.33	83.39	90.6	71.1	61.2	scaffold0280_1322570.mRNA1	locus=scaffold0280(1321513,1323627,-); length=661; function=Dynamin-related protein 4C like;	1322570.mRNA1	109	3.1046	0	1.5704	1.977	4.6132	2.9923	0.0001	1.6444	1.8197	4.3652	1.2359	0.2007	1.1169	1.1066	1.4588	1.1066	0.3838	1.1169	0.9908	1.2246	2.7542	0.0002	1.6293	1.6904	4.2073	3.5975	0	1.7539	2.0512	5.8076	0.879	0.278	1.1376	0.7943	1
20	81.89	81.98	100	87.4	82.7	scaffold0804_401626.mRNA1	locus=scaffold0804(398303,404950,+); length=470; function=UTP--glucose-1-phosphate uridylyltransferase like;	401626.mRNA1	91	0.5395	0.0016	1.2942	0.4285	0.6982	0.2489	0.0005	1.888	0.1629	0.4699	0.4487	0.0416	1.406	0.3251	0.631	0.8091	0.7271	1.1376	0.6855	0.9204	0.3192	0.02	1.6749	0.2443	0.5346	0.631	0.15	1.2246	0.4742	0.7727	0.4487	0.0365	1.4588	0.3404	0.6546
21	79.72	79.66	86.8	49.6	44.6	scaffold0549_385807.mRNA1	locus=scaffold0549(379019,385312,-); length=994; domain=Domain of unknown function DUF1785 domain containing; function=Protein argonaute 5 like;	385807.mRNA1	65	3.0479	0	1.6904	1.803	3.9811	2.704	0.0004	1.6444	1.6444	3.6644	2.2284	0.0427	1.4997	1.4859	2.729	0.8472	0.9823	1.2023	0.7311	1.0186	2.4889	0.0001	1.5417	1.6144	3.4041	2.5119	0.0212	1.6444	1.5276	3.1333	1.5417	0.0478	1.2359	1.2474	1.7539
22	79.51	79.57	82.7	44.9	41.4	scaffold0095_2222453.mRNA1	locus=scaffold0095(2216712,2228194,+); length=1064; domain=Valyl/Leucyl/Isoleucyl-tRNA synthetase, anticodon-binding,Aminoacyl-tRNA synthetase, class Ia domain containing; function=Valine--tRNA ligase like;	2222453.mRNA1	51	0.5702	0.0117	1.3552	0.4742	0.7727	0.5058	0.0006	1.3677	0.3908	0.6918	0.673	0.0544	1.2359	0.5861	0.8318	0.8017	0.5114	1.1588	0.7112	0.929	0.5105	0.0065	1.4723	0.413	0.7516	0.4325	0.0002	1.5417	0.302	0.6668	0.7656	0.4455	1.1169	0.6855	0.8551
23	78.71	78.8	80.9	50.4	48	scaffold0515_887673.mRNA1	locus=scaffold0515(885847,889303,-); length=1090; domain=Valyl/Leucyl/Isoleucyl-tRNA synthetase, anticodon-binding,Aminoacyl-tRNA synthetase, class Ia domain containing; function=Leucine--tRNA ligase, cytoplasmic like;	887673.mRNA1	58	0.6668	0.0477	1.2359	0.5916	0.8241	0.4207	0.0002	1.5136	0.3311	0.6368	0.6368	0.0049	1.3062	0.52	0.8318	0.8872	0.6396	1.0965	0.8166	0.9727	0.4613	0	1.4322	0.3767	0.6607	0.5058	0	1.406	0.4207	0.7112	0.597	0.0677	1.3183	0.5152	0.787
24	77.03	77.02	90.5	67.2	64	scaffold0194_898489.mRNA1	locus=scaffold0194(894796,902183,+); length=674; function=Fimbrin-like protein 2 like;	898489.mRNA1	86	0.5754	0.0122	1.2589	0.5152	0.7244	0.5649	0.0064	1.3183	0.492	0.7447	1.1272	0.0399	1.0864	1.0375	1.2359	0.8954	0.4828	1.0864	0.8318	0.9727	0.1959	0.0001	1.977	0.1585	0.3873	0.6081	0.0108	1.2134	0.5395	0.7379	1.028	0.089	1.0765	0.955	1.1066
25	76.3	76.32	85.2	76.2	68.2	scaffold0143_850373.mRNA1	locus=scaffold0143(849906,850841,-); length=312; function=Hevamine-A like;	850373.mRNA1	224	0.7047	0.1809	1.0965	0.6486	0.7727	0.1432	0.0004	EF > 2	0.0766	0.2884	0.263	0.006	1.5849	0.1514	0.4169	1.0666	0.634	1.0765	0.9908	1.1588	0.5598	0.0443	1.1803	0.4786	0.6607	0.1738	0.0006	1.8707	0.0839	0.3251	0.2704	0.0546	1.5417	0.166	0.4169
26	76	76.17	86.4	46.4	41.4	scaffold1055_11888.mRNA1	locus=scaffold1055(6122,17655,-); length=1061; domain=Phosphoenolpyruvate carboxylase domain containing; function=Phosphoenolpyruvate carboxylase 4 like;	11888.mRNA1	43	0.7112	0.0553	1.2942	0.5546	0.9204	0.6792	0.0075	1.3062	0.4966	0.8872	0.8017	0.5029	1.2134	0.6427	0.9727	0.8017	0.1786	1.2474	0.6368	1	1.0093	0.7187	1.2246	0.8241	1.2246	0.7244	0.0772	1.2589	0.5808	0.912	0.6982	0.5398	1.3428	0.5346	0.9376
27	75.78	75.83	87.7	70.3	69.4	scaffold0419_767048.mRNA1	locus=scaffold0419(763529,770568,-); length=618; domain=Phosphofructokinase domain containing; function=Pyrophosphate--fructose 6-phosphate 1-phosphotransferase subunit alpha like;	767048.mRNA1	81	0.8091	0.7411	1.1803	0.6486	0.955	0.4831	0.0392	1.3552	0.3733	0.6546	1.0471	0.8951	1.1376	0.9204	1.1695	0.912	0.6101	1.1169	0.787	1.0186	0.6368	0.4936	1.2823	0.5495	0.8166	0.863	0.8555	1.1482	0.7586	0.9908	0.6194	0.4601	1.2023	0.5395	0.7447
28	75.51	75.59	98.1	72.3	63.8	scaffold1000_300919.mRNA1	locus=scaffold1000(299681,302158,-); length=568; function=Probable nucleoredoxin 1 like;	300919.mRNA1	71	0.7244	0.0858	1.1169	0.6792	0.8091	0.4529	0.0023	1.3552	0.3873	0.6138	0.8241	0.4871	1.1376	0.7656	0.9376	1.0568	0.5109	1.0568	1	1.1272	0.4093	0	1.3804	0.3664	0.5649	0.9817	0.3663	1.0568	0.929	1.0375	0.5754	0.103	1.1912	0.4966	0.6855
29	75.16	75.46	89.4	52.9	47.5	scaffold1975_26848.mRNA1	locus=scaffold1975(25352,28345,-); length=702; function=Heat shock cognate protein 80 like;	26848.mRNA1	69	0.4018	0.1103	1.8707	0.2089	0.7516	4.0926	0.0005	1.7539	2.3335	8.3946	7.7268	0	1.9231	4.0179	17.378	0.7943	0.3423	1.3062	0.4571	1.0375	0.0955	0.0062	EF > 2	0.0738	0.2884	5.445	0.0001	1.8365	2.9648	11.8032	7.3114	0	1.888	3.8726	16.5959
30	73.46	73.28	100	89.4	85.6	scaffold0935_183101.mRNA1	locus=scaffold0935(181726,184477,+); length=342; domain=Glyceraldehyde 3-phosphate dehydrogenase, catalytic domain,Glyceraldehyde 3-phosphate dehydrogenase, NAD(P) binding domain containing; function=Glyceraldehyde-3-phosphate dehydrogenase, cytosolic like;	183101.mRNA1	190	0.7447	0.1732	1.1482	0.6486	0.8551	0.3133	0.0064	1.8197	0.2208	0.5702	0.8241	0.2164	1.1169	0.7379	0.9204	0.9727	0.4721	1.0965	0.8954	1.0666	0.6194	0.1115	1.2474	0.4613	0.7727	0.6252	0.0162	1.2359	0.4966	0.7727	0.302	0.1102	1.803	0.2333	0.5445
31	72.19	72.25	92.8	73.8	66	scaffold0034_2351356.mRNA1	locus=scaffold0034(2349606,2353107,-); length=498; function=NADP-dependent glyceraldehyde-3-phosphate dehydrogenase like;	2351356.mRNA1	98	1.9953	0.0409	1.3183	1.5136	2.3335	1.0864	0.5912	1.1376	0.955	1.2246	1.4859	0.1477	1.1912	1.2474	1.6904	0.9727	0.5938	1.1272	0.8091	1.0965	1.2823	0.3326	1.1482	1.1169	1.4322	1.8707	0.0829	1.2246	1.5276	2.1086	2.0701	0.0944	1.2706	1.6293	2.3335
32	71.47	72.06	99.4	83.1	70.1	scaffold0013_2366000.mRNA1	locus=scaffold0013(2365167,2366834,+); length=315; function=Annexin-like protein RJ4 like;	2366000.mRNA1	72	5.0582	0	1.4588	3.4674	10.4713	9.6383	0	1.556	6.1944	20.7014	0.1306	0.0057	1.803	0.1057	0.2355	0.955	0.0391	1.1482	0.8551	1.0965	4.0926	0	1.3677	2.9923	8.1658	10.3753	0	1.5704	6.6069	21.677	0.1556	0.0007	1.7539	0.1306	0.2729
33	71.03	71.09	84.9	50.3	47.9	scaffold1195_98055.mRNA1.2	locus=scaffold1195(96045,100066,+); length=811; domain=Sucrose synthase domain containing; function=Sucrose synthase like;	98055.mRNA1.2	44	0.9036	0.8193	1.2706	0.7047	1.1482	0.4875	0.0806	1.5417	0.1445	0.7516	0.673	0.2394	1.3804	0.3908	0.929	0.912	0.6663	1.2589	0.6546	1.1482	0.6668	0.2198	1.3428	0.3945	0.8954	0.7447	0.2342	1.2823	0.52	0.955	0.6792	0.2979	1.4997	0.4207	1.0186
34	70.59	70.71	79	41.3	33.5	scaffold0304_178034.mRNA1.1	locus=scaffold0304(171647,184421,-); length=1116; function=Ubiquitin carboxyl-terminal hydrolase 12 like;	178034.mRNA1.1	40	0.8551	0.191	1.4191	0.5754	1.2134	1.0666	0.7461	1.5136	0.7047	1.6749	0.9908	0.3698	1.5704	0.6855	1.556	1.3804	0.6267	1.4588	0.9462	3.1623	1.2023	0.9012	1.4723	0.8166	1.9588	0.912	0.6269	1.3932	0.631	1.2706	0.787	0.7772	1.5849	0.5058	1.2474
35	69.79	69.81	79.8	54.8	50.7	scaffold1037_208362.mRNA1	locus=scaffold1037(204976,211749,-); length=901; domain=Aconitase/3-isopropylmalate dehydratase large subunit, alpha/beta/alpha,Aconitase A/isopropylmalate dehydratase small subunit, swivel domain containing; function=Aconitate hydratase 1 like;	208362.mRNA1	56	1.1376	0.6846	1.2134	0.9376	1.4191	0.5105	0.1942	1.4997	0.3404	0.7656	0.6427	0.2086	1.3804	0.5105	0.8872	0.9376	0.9048	1.2023	0.7586	1.1272	0.5105	0.1589	1.4997	0.3221	0.7656	0.7047	0.1002	1.2474	0.5754	0.879	0.5916	0.2543	1.4322	0.413	0.8472
36	69.05	69.45	85.3	70	68.9	scaffold0172_1138898.mRNA1	locus=scaffold0172(1134828,1142968,-); length=444; function=Guanosine nucleotide diphosphate dissociation inhibitor 2 like;	1138898.mRNA1	75	2.9923	0.0061	1.5704	1.9055	3.8726	2.5586	0.1146	1.3932	1.8365	3.0761	2.3988	0.0832	1.3804	1.7378	3.1046	1.0666	0.7021	1.1066	0.9638	1.2134	1.6904	0.152	1.3677	1.2359	2.2699	3.2509	0.0008	1.5276	2.1281	4.6559	1.4859	0.0656	1.2359	1.2023	1.8365
37	68.86	68.88	78.3	46.7	41.6	scaffold0165_1908226.mRNA1	locus=scaffold0165(1905354,1911098,+); length=869; function=Aminopeptidase M1 like;	1908226.mRNA1	47	0.6368	0.0362	1.1803	0.5546	0.7516	0.5297	0.0001	1.3062	0.413	0.6918	0.9204	0.2098	1.0965	0.8395	1.0093	1	0.8673	1.0864	0.9204	1.0864	0.3981	0	1.3677	0.3192	0.5445	0.5105	0.0001	1.3183	0.3873	0.673	0.5808	0.0054	1.2706	0.4966	0.7379
38	68.1	68.11	85.3	67.1	65.9	scaffold0153_677924.mRNA1	locus=scaffold0153(674453,681396,-); length=587; domain=Peptidase M17, leucyl aminopeptidase, C-terminal,Peptidase M17, leucyl aminopeptidase, N-terminal domain containing; function=Leucine aminopeptidase 3, chloroplastic like;	677924.mRNA1	100	0.4966	0.0574	1.3804	0.3499	0.6855	0.6252	0.195	1.2246	0.5346	0.7656	0.929	0.977	1.1376	0.8241	1.0568	0.7943	0.8978	1.1912	0.6918	0.9462	0.3311	0.0096	1.4588	0.2208	0.4831	0.9204	0.2711	1.1272	0.8166	1.0375	0.5649	0.0289	1.2823	0.4285	0.7244
39	67.98	68.01	84.8	58.3	52.2	scaffold0583_324673.mRNA1	locus=scaffold0583(322755,326592,-); length=855; function=Heat shock 70 kDa protein 14 like;	324673.mRNA1	78	0.4093	0.0013	1.556	0.2606	0.6368	0.52	0.0142	1.4322	0.3873	0.7447	0.5546	0.0221	1.3932	0.3945	0.7727	0.7943	0.7422	1.1272	0.7112	0.8954	0.2884	0.0002	1.9409	0.1888	0.5598	0.5861	0.0016	1.2359	0.4093	0.7244	0.3873	0.0202	1.7219	0.2559	0.6668
40	66.88	66.95	88.3	48.2	38.7	scaffold0308_105129.mRNA1	locus=scaffold0308(95767,114492,+); length=965; function=Villin-4 like;	105129.mRNA1	36	0.4742	0.0189	1.5276	0.2992	0.7244	0.3311	0.0062	1.8707	0.2443	0.6194	0.9376	0.9174	1.1912	0.7656	1.1169	1.0186	0.5966	1.1588	0.879	1.1803	0.6194	0.1396	1.3428	0.4325	0.8318	0.3565	0.0021	1.7865	0.1542	0.6368	0.8166	0.72	1.1803	0.6982	0.9638
41	65.43	65.45	96.9	84.4	81.8	scaffold0947_141222.mRNA1	locus=scaffold0947(140195,142250,-); length=392; function=Serpin-ZX like;	141222.mRNA1	74	0.5754	0.1179	1.2706	0.4285	0.7311	0.4285	0.0055	1.4588	0.302	0.6252	0.6194	0.1724	1.1912	0.5346	0.7379	1.1482	0.2542	1.0864	1.0568	1.2589	0.3436	0.0231	1.4322	0.2679	0.492	0.6792	0.067	1.1588	0.5598	0.787	0.3565	0.0114	1.406	0.2831	0.5012
42	65.14	65.2	77	35.4	29.5	scaffold1145_82727.mRNA1	locus=scaffold1145(65711,99877,+); length=1183; domain=Valyl/Leucyl/Isoleucyl-tRNA synthetase, anticodon-binding,Aminoacyl-tRNA synthetase, class Ia domain containing; function=Isoleucine--tRNA ligase, cytoplasmic like;	82727.mRNA1	36	0.5916	0.1648	1.406	0.4093	0.8318	0.6138	0.2419	1.4191	0.4169	0.871	0.631	0.0752	1.3804	0.3342	0.871	0.879	0.8991	1.3305	0.6486	1.1695	0.8091	0.4119	1.3677	0.5754	1.1066	0.6918	0.3611	1.406	0.4406	0.9727	0.5012	0.7144	1.5417	0.3698	0.7727
43	65.09	65.07	82.3	49.8	48.6	scaffold0266_1094567.mRNA1	locus=scaffold0266(1090691,1094457,-); length=692; domain=Aminoacyl-tRNA synthetase, class II (G/ H/ P/ S), conserved domain,WHEP-TRS domain containing; function=Glycine--tRNA ligase 1, mitochondrial like;	1094567.mRNA1	48	0.5598	0.0403	1.3804	0.4207	0.7727	0.4656	0.0079	1.5417	0.3192	0.7178	0.5702	0.0578	1.3932	0.4699	0.7943	0.8472	0.7657	1.2023	0.7112	1.0186	0.4055	0.0121	1.7701	0.2911	0.7178	0.5297	0.0187	1.3932	0.4325	0.7379	0.4875	0.1101	1.5996	0.3981	0.7798
44	64.77	64.79	94.5	69.4	62.9	scaffold0440_875885.mRNA1	locus=scaffold0440(870994,880777,+); length=583; domain=Alpha-D-phosphohexomutase, alpha/beta/alpha domain III,Alpha-D-phosphohexomutase, C-terminal,Alpha-D-phosphohexomutase, alpha/beta/alpha domain II,Alpha-D-phosphohexomutase, alpha/beta/alpha domain I domain containing; function=Phosphoglucomutase, cytoplasmic like;	875885.mRNA1	53	0.5495	0.2286	1.2942	0.4365	0.7112	0.5395	0.1852	1.2589	0.4446	0.6792	0.5649	0.898	1.2706	0.4786	0.7178	0.9638	0.9143	1.1588	0.863	1.1169	0.3945	0.0788	1.3183	0.3133	0.52	0.7516	0.2417	1.1272	0.6546	0.8472	0.4571	0.2682	1.406	0.3597	0.6427
45	64.59	64.8	84.7	41.9	30.1	scaffold1677_11522.mRNA1	locus=scaffold1677(9027,14017,-); length=1221; domain=Coatomer, WD associated region domain containing; function=Coatomer subunit alpha-1 like;	11522.mRNA1	35	0.9817	0.4646	1.2942	0.6368	1.2706	1.6904	0.1349	1.4191	1.1912	2.8314	1.9409	0.0115	1.5136	1.2823	3.6644	0.6982	0.3192	1.4454	0.4325	1.0093	0.6855	0.2751	1.4191	0.5012	0.9727	1.7219	0.1082	1.4723	1.1695	3.2509	1.6749	0.0196	1.4191	1.1803	2.5586
46	64.5	64.84	87.6	44	37.8	scaffold0754_533471.mRNA1	locus=scaffold0754(523351,543591,+); length=1008; domain=RNA-dependent RNA polymerase, eukaryotic-type domain containing; function=Probable RNA-dependent RNA polymerase 5 like;	533471.mRNA1	35	0.6194	0.0668	1.2942	0.4966	0.8017	0.4246	0.0003	1.4997	0.3076	0.6368	0.4786	0.0157	1.3677	0.3873	0.6546	0.912	0.7468	1.1169	0.8017	1.0186	0.52	0.0288	1.4191	0.413	0.7379	0.4325	0.0002	1.4859	0.2911	0.6427	0.4055	0.0005	1.4454	0.2938	0.5861
47	64.4	64.47	99.5	89.3	80.6	scaffold1102_220922.mRNA1	locus=scaffold1102(219432,222413,+); length=402; domain=Phosphoglycerate kinase domain containing; function=Phosphoglycerate kinase, cytosolic like;	220922.mRNA1	104	0.5105	0.0025	1.4588	0.3373	0.7447	0.5808	0.0035	1.3183	0.3698	0.7656	0.5297	0.0015	1.3932	0.3499	0.7379	0.9462	0.9573	1.1272	0.8318	1.0666	0.4169	0.007	1.5996	0.2805	0.6668	0.6368	0.02	1.2359	0.4831	0.787	0.2399	0.0015	EF > 2	0.1542	0.5445
48	63.87	64.4	83	65.2	59.5	scaffold0470_417147.mRNA1	locus=scaffold0470(415005,419290,+); length=559; domain=Phospholipase C, phosphoinositol-specific, EF-hand-like,Phospholipase C, phosphatidylinositol-specific, Y domain containing; function=Phosphoinositide phospholipase C 2 like;	417147.mRNA1	68	0.787	0.0247	1.0965	0.7112	0.863	0.3802	0.0168	1.5276	0.2911	0.5808	1.0375	0.7346	1.0765	0.9638	1.1272	1	0.6376	1.0864	0.9204	1.0765	0.3221	0.0001	1.4588	0.2535	0.4699	0.673	0.1483	1.1588	0.5649	0.7798	0.5754	0.0955	1.2134	0.4742	0.6982
49	63.55	63.59	85.5	66.8	59.3	scaffold0402_442046.mRNA1	locus=scaffold0402(439642,444450,+); length=561; domain=BPG-independent PGAM, N-terminal domain containing; function=2,3-bisphosphoglycerate-independent phosphoglycerate mutase like;	442046.mRNA1	62	0.7943	0.541	1.2246	0.6368	0.9727	0.3837	0.0057	1.888	0.2377	0.7244	1.2023	0.5204	1.1588	1.0375	1.4191	1.0568	0.5885	1.1376	0.929	1.2023	0.6546	0.0703	1.3305	0.4875	0.871	0.6668	0.0562	1.2706	0.5058	0.8472	0.6138	0.3899	1.406	0.492	0.863
50	63.36	63.58	97.9	78	67.8	scaffold0554_569198.mRNA1	locus=scaffold0554(565195,573201,+); length=764; function=Actin-7 like;	569198.mRNA1	168	0.7727	0.5462	1.1066	0.7047	0.8551	0.7943	0.3762	1.0765	0.7311	0.8551	0.7244	0.3165	1.0864	0.6607	0.787	1.0471	0.7	1.1066	0.9462	1.1482	0.6607	0.3371	1.0965	0.6081	0.7244	1.803	0.6047	1.2023	1.4997	2.0701	1.3932	0.7024	1.1376	1.2246	1.5996
51	63.15	63.18	89.4	73.7	67.1	scaffold1750_20569.mRNA1	locus=scaffold1750(18691,22448,-); length=445; function=Spartin like;	20569.mRNA1	82	2.1878	0.0024	1.3183	1.6596	2.9107	0.9204	0.9304	1.1169	0.8017	1.028	0.3532	0.067	1.6144	0.2014	0.5702	1.1272	0.6978	1.1066	1.0186	1.2359	1.7378	0.0319	1.2706	1.3677	2.1086	1.0864	0.712	1.1169	0.9727	1.2134	0.2377	0.0367	EF > 2	0.1393	0.5495
52	63.07	63.14	100	94.3	92.6	scaffold1479_76107.mRNA1	locus=scaffold1479(73812,78473,-); length=405; function=Acetyl-CoA acetyltransferase, cytosolic 1 like;	76107.mRNA1	106	1.3932	0.6188	1.2023	1.1588	1.7378	1.1803	0.903	1.1482	1.028	1.4191	1.4859	0.1679	1.2023	1.2359	1.9231	1.2023	0.7295	1.1169	1.0765	1.3428	0.8872	0.5521	1.1376	0.7798	1.0093	1.6444	0.612	1.2942	1.2706	2.2909	0.4246	0.2872	1.3183	0.3802	0.5598
53	62.73	62.87	90.4	44.7	37.1	scaffold2266_9160.mRNA1	locus=scaffold2266(4945,13375,-); length=880; function=Histidine--tRNA ligase like;	9160.mRNA1	34	0.6982	0.0982	1.3183	0.5297	0.9204	0.7112	0.0491	1.2823	0.5395	0.912	1.0568	0.4005	1.1376	0.929	1.2134	0.9376	0.2323	1.1272	0.8241	1.0568	0.5248	0.0014	1.4997	0.3532	0.787	0.6982	0.0382	1.2823	0.5297	0.8954	0.8241	0.1415	1.2134	0.6368	1
54	62	62.13	95.9	75.4	72.5	scaffold0241_529281.mRNA1	locus=scaffold0241(526464,531872,+); length=510; function=DEAD-box ATP-dependent RNA helicase 38 like;	529281.mRNA1	44	2.355	0.0005	1.5704	1.4997	4.8753	1.6144	0.1514	1.3305	1.2134	2.9648	2.5823	0.0015	1.6144	1.5996	5.5976	1.1272	0.7902	1.1588	0.9727	1.3804	2.208	0.0034	1.5136	1.4588	4.3652	2.2699	0.0191	1.5276	1.4859	4.6989	1.4723	0.3305	1.3062	1.1272	2.1086
55	61.98	62.07	83.7	63.7	57.6	scaffold1220_115657.mRNA1	locus=scaffold1220(113308,118006,+); length=609; domain=ATP-citrate lyase/succinyl-CoA ligase,Citrate synthase-like domain containing; function=ATP-citrate synthase beta chain protein 1 like;	115657.mRNA1	73	2.208	0.0228	1.6293	1.3552	4.1305	0.8551	0.6335	1.1803	0.6855	1.0093	2.6546	0.0012	1.6749	1.5849	5.2966	1.0375	0.6028	1.1695	0.8872	1.2134	1.888	0.0632	1.5136	1.2474	3.0761	1.888	0.0438	1.5136	1.2474	3.3113	1.9055	0.0738	1.4723	1.2942	3.1046
56	59.91	65.37	82.9	56.8	49.8	scaffold0163_791130.mRNA1	locus=scaffold0163(787665,794595,+); length=812; domain=Sucrose synthase domain containing; function=Sucrose synthase 2 like;	791130.mRNA1	52	0.5152	0.0117	1.2823	0.4365	0.6607	0.6081	0.0543	1.2134	0.5395	0.7379	0.5445	0.0162	1.2589	0.4613	0.6855	0.7656	0.5008	1.1376	0.6982	0.871	0.3631	0.0001	1.5276	0.2831	0.5546	0.6855	0.0694	1.1588	0.6194	0.7943	0.4613	0.0064	1.3552	0.3945	0.6252
57	59.62	59.99	87.6	65	58.7	scaffold0582_11826.mRNA1	locus=scaffold0582(8957,14695,+); length=567; domain=Phosphofructokinase domain containing; function=Pyrophosphate--fructose 6-phosphate 1-phosphotransferase subunit beta like;	11826.mRNA1	52	0.8091	0.5092	1.1376	0.6546	0.9204	0.673	0.1747	1.2706	0.5649	0.8551	0.9462	0.57	1.1066	0.8395	1.0471	1	0.967	1.1066	0.9036	1.1066	0.5152	0.0471	1.4454	0.4207	0.7447	0.863	0.3908	1.1169	0.7798	0.9638	0.6668	0.0724	1.3062	0.5916	0.871
58	59.45	59.87	67.5	16.8	13.9	scaffold0105_433250.mRNA1	locus=scaffold0105(417806,448695,-); length=2977; function=BEACH domain-containing protein lvsC like;	433250.mRNA1	32	1.1803	0.5032	1.1912	0.9908	1.3932	0.863	0.6279	1.1912	0.7244	1.028	1.5417	0.0708	1.2246	1.2589	1.8365	0.8091	0.5244	1.2942	0.631	1.0471	0.7656	0.1999	1.2823	0.6368	0.9817	0.7047	0.0349	1.2474	0.5861	0.879	1.3677	0.0839	1.1695	1.1695	1.6144
59	59.08	96.83	89.5	69.3	67	scaffold1862_13537.mRNA1	locus=scaffold1862(12243,14831,-); length=650; function=Heat shock cognate 70 kDa protein like;	13537.mRNA1	152	0.7112	0.3852	1.2589	0.4018	0.8954	0.7047	0.1676	1.2706	0.52	0.8954	0.7943	0.8337	1.1912	0.6546	0.9462	0.929	0.6238	1.1376	0.7798	1.0568	0.6427	0.1346	1.3305	0.4875	0.8551	1.0568	0.4336	1.1376	0.929	1.2023	0.4285	0.2521	1.6904	0.2704	0.7244
60	58.01	58.06	88	53.1	47.2	scaffold0500_14733.mRNA1	locus=scaffold0500(8570,18910,+); length=817; function=Villin-2 like;	14733.mRNA1	44	0.2168	0.0015	EF > 2	0.1107	0.4613	0.4656	0.0003	1.3932	0.2884	0.6486	0.4875	0.0004	1.406	0.3311	0.6855	0.8472	0.4567	1.1695	0.6792	0.9908	0.2754	0.0004	1.8535	0.157	0.5105	0.4831	0.0003	1.3062	0.3311	0.631	0.3597	0.0008	1.5704	0.2421	0.5649
61	57.59	57.6	72.4	39.5	33.6	scaffold0384_854407.mRNA1	locus=scaffold0384(844330,864484,+); length=981; function=AP-4 complex subunit epsilon like;	854407.mRNA1	33	0.6546	0.0617	1.2706	0.4699	0.8318	0.4207	0.0235	1.6749	0.2884	0.7047	1.028	0.2097	1.1376	0.9036	1.1695	0.8166	0.7514	1.1912	0.6982	0.9727	0.5105	0.0192	1.4997	0.3631	0.7656	0.4656	0.0023	1.5276	0.3133	0.7112	0.871	0.7212	1.1695	0.7516	1.0186
62	57.52	57.59	87.5	53.7	48.6	scaffold2121_38489.mRNA1	locus=scaffold2121(36286,40692,+); length=567; function=Peptidyl-prolyl cis-trans isomerase FKBP62 like;	38489.mRNA1	34	0.6194	0.0001	1.1912	0.5248	0.7379	0.2606	0	1.8535	0.15	0.4831	0.3192	0	1.5417	0.2109	0.492	1.0375	0.9927	1.0965	0.9462	1.1376	0.6982	0.0003	1.1376	0.597	0.7943	0.5248	0	1.2246	0.4325	0.6427	0.2148	0	1.977	0.1406	0.4246
63	57.4	58.16	95.8	71.9	65.3	scaffold0753_494064.mRNA1.1	locus=scaffold0753(489760,498369,+); length=528; domain=Pyruvate kinase, C-terminal,Pyruvate kinase, barrel domain containing; function=Pyruvate kinase, cytosolic isozyme like;	494064.mRNA1.1	54	1.4454	0.1302	1.2474	1.1588	2.3988	0.6668	0.3219	1.3677	0.3436	0.912	0.7244	0.2482	1.3183	0.4446	0.955	0.7311	0.2568	1.3183	0.4207	0.9638	0.9036	0.7937	1.2589	0.673	1.1376	0.7047	0.3328	1.3932	0.5105	0.9817	1	0.5761	1.2246	0.8166	1.2359
64	57.36	57.54	87.6	53.4	49.3	scaffold0114_231043.mRNA1	locus=scaffold0114(205284,256803,-); length=705; function=Cysteine synthase like;	231043.mRNA1	51	0.9036	0.6969	1.1482	0.7798	1.0375	0.5649	0.1605	1.5136	0.3664	0.8551	1.2134	0.3568	1.1912	1.0186	1.5996	1.2942	0.5508	1.2134	1.0666	2.0512	0.413	0.1587	1.9409	0.3048	0.8017	1.2589	0.447	1.2134	1.0375	1.7378	0.9817	0.7869	1.2589	0.8241	1.2359
65	57.22	57.36	94.8	64.7	60	scaffold0391_1062702.mRNA1	locus=scaffold0391(1058530,1066875,+); length=516; domain=Glucose-6-phosphate dehydrogenase, C-terminal,Glucose-6-phosphate dehydrogenase, NAD-binding domain containing; function=Glucose-6-phosphate 1-dehydrogenase, cytoplasmic isoform 2 like;	1062702.mRNA1	48	0.6607	0.1054	1.2589	0.5105	0.8318	0.7047	0.0557	1.2474	0.5248	0.879	0.879	0.591	1.1912	0.7178	1.0471	0.8954	0.9121	1.1695	0.7244	1.0471	0.6546	0.1036	1.2942	0.4487	0.8472	0.8091	0.2424	1.1695	0.6546	0.9462	0.7656	0.2876	1.2589	0.5546	0.9638
66	57.15	57.29	86.5	44.3	35.1	scaffold0202_1068416.mRNA1	locus=scaffold0202(1061110,1075723,-); length=955; domain=Alanyl-tRNA synthetase, class IIc, N-terminal,Phosphoesterase, DHHA1 domain containing; function=Alanine--tRNA ligase like;	1068416.mRNA1	36	0.673	0.0442	1.1695	0.5754	0.787	0.5297	0.0008	1.3428	0.4055	0.7112	0.7244	0.2411	1.1482	0.6427	0.8318	1	0.2145	1.1169	0.8954	1.1066	0.5861	0.0507	1.2942	0.4875	0.7586	0.6668	0.0224	1.1912	0.5598	0.7943	0.413	0.0093	1.3677	0.3436	0.5649
67	55.5	55.42	87.7	66	62	scaffold0333_708001.mRNA1	locus=scaffold0333(707294,708709,+); length=472; function=Natterin-4 like;	708001.mRNA1	79	0.9727	0.7393	1.0864	0.8954	1.0568	0.2965	0.0082	1.2134	0.2704	0.3597	0.5297	0.0129	1.0965	0.4742	0.5808	0.7516	0.8316	1.0864	0.6792	0.8166	0.6252	0.8087	1.1376	0.5546	0.7112	0.3945	0.0245	1.2359	0.3342	0.4875	0.492	0.0595	1.1695	0.4169	0.5754
68	55.3	55.29	92.1	65.2	56.2	scaffold1222_20120.mRNA1	locus=scaffold1222(19505,20735,-); length=179; function=Stress-related protein like;	20120.mRNA1	163	1.1169	0.1186	1.1169	1	1.2474	0.4446	0.0417	1.3552	0.3105	0.6026	0.0692	0.0003	EF > 2	0.0402	0.1722	0.5395	0.4563	1.2823	0.4365	0.6918	1.406	0.164	1.1376	1.2359	1.5704	0.6026	0.1897	1.2359	0.4446	0.7447	0.1542	0.01	1.9231	0.1009	0.2965
69	55.17	55.22	84.8	56.5	48.2	scaffold1400_62239.mRNA1	locus=scaffold1400(59501,64977,-); length=514; domain=Lipase, class 3 domain containing; function=Lipase like;	62239.mRNA1	43	2.1281	0	1.2706	1.6749	2.6792	0.3192	0	1.9055	0.1148	0.6081	0.5861	0.0001	1.2706	0.3048	0.7447	0.871	0.5785	1.1376	0.6668	0.9908	1.4723	0.0002	1.1272	1.3062	1.6444	0.2992	0	1.8197	0.1019	0.5445	0.3105	0	1.7701	0.1738	0.5495
70	55.06	55.16	79.7	46.3	40.8	scaffold1998_35224.mRNA1	locus=scaffold1998(28335,42113,+); length=893; domain=Proteasome/cyclosome repeat domain containing; function=26S proteasome non-ATPase regulatory subunit 2 homolog A like;	35224.mRNA1	43	0.8472	0.8018	1.2246	0.6982	1.0375	0.6918	0.726	1.3183	0.5395	0.912	1.0186	0.6395	1.2474	0.8166	1.2589	0.8318	0.3884	1.2359	0.6546	1.028	0.6546	0.5392	1.2823	0.4571	0.8395	0.879	0.9428	1.2246	0.7047	1.0765	1.3062	0.343	1.3062	1	1.6749
71	54.98	55.18	72.6	39.1	31.2	scaffold0332_464211.mRNA1	locus=scaffold0332(460246,468177,+); length=1008; domain=Proteasome/cyclosome repeat domain containing; function=26S proteasome non-ATPase regulatory subunit 1 homolog A like;	464211.mRNA1	36	0.8017	0.051	1.2589	0.6081	1.0093	0.8551	0.3377	1.2359	0.6792	1.0568	0.9727	0.9183	1.2023	0.8017	1.1695	1	0.9598	1.2706	0.787	1.2474	1.1169	0.6444	1.2023	0.929	1.3428	1.1912	0.7768	1.2474	0.955	1.7061	0.6855	0.8676	1.3183	0.5495	0.9036
72	54.83	55	77.9	50.6	45.5	scaffold1900_48595.mRNA1.1	locus=scaffold1900(47289,49979,-); length=719;	48595.mRNA1.1	59	1.0375	0.6707	1.2589	0.8241	1.3305	0.7516	0.0177	1.2474	0.5916	0.9376	0.3597	0.0104	1.7539	0.1675	0.631	0.8954	0.1597	1.2474	0.6982	1.1169	1.028	0.6954	1.2589	0.8166	1.3062	0.7047	0.0142	1.2942	0.5346	0.912	0.3105	0.0195	EF > 2	0.1585	0.6427
73	54.51	54.65	79.5	30.4	24.1	scaffold0012_172479.mRNA1	locus=scaffold0012(164914,180044,-); length=1146; domain=Glutaminyl-tRNA synthetase, class Ib, non-specific RNA-binding domain, N-terminal,Mannose-6-phosphate isomerase, type I,Glutaminyl-tRNA synthetase, class Ib, non-specific RNA-binding domain 2,Glutamyl/glutaminyl-tRNA synthetase, class Ib, catalytic domain,Glutamyl/glutaminyl-tRNA synthetase, class Ib, anti-codon binding domain containing; f…	172479.mRNA1	34	0.5916	0.0271	1.3677	0.4285	0.8091	0.929	0.3627	1.2134	0.7379	1.1272	0.9204	0.2185	1.1803	0.7727	1.0864	1.1169	0.8613	1.1803	0.9462	1.3305	0.4406	0.15	1.556	0.3133	0.6855	0.8872	0.4112	1.2246	0.7112	1.0864	0.597	0.1141	1.3932	0.4406	0.8318
74	54.13	54.23	93.4	69.5	62.1	scaffold0140_576462.mRNA1	locus=scaffold0140(575734,577191,-); length=486; domain=6-phosphogluconate dehydrogenase, C-terminal domain containing; function=6-phosphogluconate dehydrogenase, decarboxylating 1 like;	576462.mRNA1	37	0.6855	0.1148	1.2134	0.5754	0.8318	0.5916	0.1124	1.4322	0.492	0.8472	0.5649	0.0648	1.4322	0.4529	0.8091	0.8395	0.8825	1.2023	0.6792	1.0093	0.4875	0.141	1.4859	0.4018	0.7244	0.7244	0.4107	1.2474	0.597	0.9036	0.6427	0.2537	1.3552	0.5297	0.871
75	53.47	53.54	78.6	50.6	46.7	scaffold0839_63339.mRNA1.1	locus=scaffold0839(60774,65904,+); length=661; function=Long chain acyl-CoA synthetase 1 like;	63339.mRNA1.1	37	2.5823	0	1.2474	2.0701	3.281	0.6252	0.1262	1.3677	0.4529	0.8551	0.2399	0	EF > 2	0.1259	0.52	0.9376	0.6998	1.1169	0.8395	1.0471	2.1281	0.0023	1.2359	1.7219	2.729	0.7244	0.0897	1.1912	0.5012	0.863	0.3664	0.0094	1.7378	0.2512	0.6368
76	53.18	53.25	70.3	30.4	24	scaffold0518_115510.mRNA1	locus=scaffold0518(113832,117638,-); length=1269; function=5-oxoprolinase like;	115510.mRNA1	26	0.6668	0.0666	1.2134	0.5808	0.8091	0.4656	0.0103	1.4859	0.3802	0.6918	0.4786	0.002	1.4454	0.3908	0.6918	0.8166	0.4845	1.1695	0.6855	0.955	0.5395	0.0108	1.3428	0.4529	0.7244	0.5495	0.0066	1.3062	0.4446	0.7178	0.5916	0.0194	1.2823	0.5058	0.7586
77	52.99	53.56	94.2	74	60.9	scaffold0972_329205.mRNA1	locus=scaffold0972(304032,354379,-); length=949; function=Elongation factor 1-alpha like;	329205.mRNA1	88	4.2462	0.0003	1.5996	2.6546	9.3756	1.3932	0.3384	1.2823	1.0864	1.9055	1.5136	0.3044	1.2942	1.1695	1.9409	1.0186	0.4103	1.2359	0.8241	1.2246	4.1305	0.0008	1.5849	2.6062	9.3756	1.5276	0.1171	1.2942	1.1803	2.2909	0.9036	0.5835	1.2823	0.4325	1.1588
78	52.61	52.98	82.3	62	57.8	scaffold3223_15287.mRNA1	locus=scaffold3223(14272,16302,-); length=527; function=Albumin-2 like;	15287.mRNA1	53	7.1779	0	1.7219	4.1687	23.7684	1.2359	0.4148	1.1169	1.1066	1.6904	9.0365	0	1.7219	5.2481	27.5423	0.6252	0.0971	1.3305	0.3597	0.8318	6.6681	0	1.6904	3.9446	22.9087	1.0375	0.7267	1.1482	0.9036	1.4859	8.1658	0	1.7219	4.7424	26.0615
79	52.59	52.66	89.7	78.7	77.2	scaffold0560_404767.mRNA1	locus=scaffold0560(403357,406178,+); length=418; function=Metacaspase-4 like;	404767.mRNA1	90	4.6132	0	1.556	2.9648	10.4713	11.5878	0	1.6904	6.8549	25.1189	0.6792	0.3046	1.2589	0.6252	0.8551	0.8472	0.8959	1.1066	0.7447	0.9376	2.8314	0.0003	1.3552	2.0893	5.445	13.9316	0	1.7219	8.091	28.8403	0.2377	0.1031	1.3804	0.2168	0.3281
80	51.18	51.21	82.7	45.1	39.2	scaffold0050_2253577.mRNA1	locus=scaffold0050(2251806,2255348,-); length=845; function=Probable alpha,alpha-trehalose-phosphate synthase [UDP-forming] 7 like;	UDP-forming	33	0.9462	0.7188	1.3677	0.6918	1.2942	0.9908	0.8156	1.4997	0.6607	1.4859	0.787	0.1674	1.2823	0.6138	1.0093	0.9376	0.8493	1.2589	0.7447	1.1803	0.879	0.7117	1.556	0.5649	1.3677	0.9376	0.9085	1.4588	0.6427	1.3677	0.9817	0.9628	1.2246	0.8017	1.2023
81	50.95	51.51	79.4	44.9	35.8	scaffold1565_65650.mRNA1	locus=scaffold1565(66059,75422,-); length=616; function=14-3-3-like protein like;	65650.mRNA1	67	0.5152	0.2442	1.3677	0.3981	0.7047	0.3945	0.6336	1.556	0.3162	0.6138	0.3908	0.876	1.5136	0.302	0.5916	0.4529	0.317	1.4859	0.302	0.673	0.5702	0.097	1.2474	0.4207	0.7112	0.4207	0.6249	1.5417	0.3281	0.6486	0.8091	0.4962	1.1803	0.6918	0.955
82	50.32	50.34	89.1	50.3	47.6	scaffold0611_181789.mRNA1	locus=scaffold0611(175960,187618,+); length=623; function=UDP-sugar pyrophosphorylase like;	181789.mRNA1	33	0.8241	0.2929	1.2246	0.6668	1.0093	0.8166	0.1824	1.2359	0.6486	1.0093	0.8091	0.1803	1.2474	0.631	1.0093	1.028	0.8801	1.1482	0.8954	1.2359	0.4613	0.0521	1.6596	0.2291	0.7656	0.8241	0.1528	1.2134	0.6546	1	0.631	0.0604	1.3552	0.3802	0.8551
83	49.92	50.05	89.8	71.4	61.8	scaffold0031_1390956.mRNA1	locus=scaffold0031(1388873,1393040,+); length=333; function=Malate dehydrogenase, cytoplasmic like;	1390956.mRNA1	70	0.7798	0.9509	1.1695	0.6486	0.912	0.5649	0.4559	1.3677	0.3837	0.7727	1.028	0.4844	1.1482	0.8954	1.1695	0.8551	0.6466	1.1803	0.7047	1.0093	0.3565	0.2922	1.8197	0.2188	0.6486	0.7656	0.6796	1.2023	0.6194	0.9204	0.5916	0.7912	1.406	0.4446	0.8318
84	49.51	49.54	81.5	55.2	51.8	scaffold0676_317114.mRNA1	locus=scaffold0676(313779,320478,+); length=416; function=Diphosphomevalonate decarboxylase like;	317114.mRNA1	48	0.7798	0.6022	1.1695	0.6546	0.912	0.5297	0.1205	1.406	0.413	0.7447	1.1169	0.6048	1.1482	0.9727	1.2942	0.9817	0.7402	1.1272	0.871	1.1066	0.7244	0.7004	1.2359	0.6026	0.8954	0.9204	0.963	1.1272	0.8166	1.0375	0.7727	0.8902	1.1803	0.6668	0.912
85	49.46	49.48	100	100	96.4	scaffold3444_7763.mRNA1	locus=scaffold3444(6972,8555,-); length=141; function=Elicitor-responsive protein 3 like;	7763.mRNA1	135	0.6855	0.2245	1.1066	0.6138	0.7586	0.2559	0.0809	1.5136	0.1459	0.3873	0.227	0.0568	1.4859	0.1259	0.3373	0.9817	0.7601	1.0568	0.929	1.0375	0.4529	0.3257	1.2706	0.3342	0.5754	0.5861	0.4935	1.1169	0.492	0.6546	0.0614	0.0365	1.7865	0.0449	0.1096
86	49.19	49.32	87.6	61.9	59.4	scaffold0571_52724.mRNA1	locus=scaffold0571(47704,57744,-); length=499; domain=Cytochrome P450 domain containing; function=Allene oxide synthase, chloroplastic like;	52724.mRNA1	53	2.2491	0	1.3428	1.6749	2.9648	1.1066	0.1614	1.0965	1.0093	1.2023	0.3404	0.0002	1.556	0.2208	0.5297	0.7798	0.4913	1.1272	0.7047	0.879	2.0324	0.0014	1.3183	1.5417	2.6062	1.3062	0.9675	1.1482	1.1376	1.4723	0.2291	0.0009	1.6749	0.1706	0.3837
87	48.97	49.13	64.7	29.5	27.9	scaffold0700_558828.mRNA1	locus=scaffold0700(554647,563009,-); length=1433; function=Serine/threonine-protein kinase CTR1 like;	558828.mRNA1	40	1.0965	0.174	1.1695	0.9376	1.2706	1.1695	0.4249	1.1803	0.9908	1.3804	0.8551	0.7611	1.2134	0.7178	1.0375	0.6252	0.1246	1.3804	0.4966	0.863	0.8241	0.5891	1.2134	0.6982	1	1.2474	0.0733	1.1695	1.0666	1.4723	0.6982	0.7857	1.3552	0.5916	0.9462
88	48.59	48.79	72.2	48.3	45.4	scaffold0575_80527.mRNA1	locus=scaffold0575(76000,85054,-); length=838; domain=Urease, beta subunit,Urease, gamma/gamma-beta subunit,Urease alpha-subunit, N-terminal domain containing; function=Urease like;	80527.mRNA1	36	0.5058	0.0019	1.3552	0.3837	0.6855	0.2911	0	1.7701	0.1432	0.5152	0.5598	0.0024	1.2823	0.3945	0.7178	0.9908	0.4596	1.1376	0.879	1.1272	0.5297	0.0036	1.3804	0.3767	0.7311	0.3565	0.0001	1.6749	0.2188	0.597	0.2208	0.0001	1.7865	0.1445	0.3945
89	48.5	49.41	61.1	25.1	23	scaffold0029_3056584.mRNA1	locus=scaffold0029(3051680,3061569,-); length=1465; function=Enhancer of mRNA-decapping protein 4 like;	3056584.mRNA1	29	1.7219	0.0738	1.4859	1.1588	2.466	2.6303	0.0018	1.8365	1.4322	5.2966	0.9638	0.3495	1.2823	0.6855	1.2359	0.4613	0.0283	1.8197	0.3076	0.8395	1.556	0.0131	1.5136	1.028	2.8054	2.9648	0.0003	1.9409	1.5276	6.8549	1.5136	0.0692	1.4322	1.0568	2.729
90	48.42	48.5	94.9	66	62.7	scaffold0054_2029419.mRNA1	locus=scaffold0054(2024600,2034239,+); length=545; function=T-complex protein 1 subunit theta like;	2029419.mRNA1	43	0.5012	0.1136	1.5849	0.278	0.7943	0.2089	0.0124	EF > 2	0.1169	0.5297	0.52	0.5845	1.5704	0.3981	0.8166	0.8472	0.7762	1.2474	0.6792	1.0568	0.4656	0.3068	1.7865	0.3221	0.8318	0.4406	0.0343	1.6144	0.2884	0.7112	0.5598	0.4496	1.4859	0.4207	0.8318
91	48.4	48.67	76.4	31.5	27.8	scaffold0103_1536255.mRNA1	locus=scaffold0103(1526102,1546408,-); length=1110; function=Protease Do-like 7 like;	1536255.mRNA1	28	0.9036	0.5353	1.1695	0.7727	1.0568	0.5916	0.1529	1.4191	0.4831	0.8395	0.7112	0.3319	1.3062	0.5702	0.929	0.6427	0.5326	1.3428	0.492	0.863	0.7112	0.0483	1.2823	0.5649	0.912	0.5649	0.0054	1.4454	0.3802	0.8166	0.7244	0.3734	1.2589	0.6138	0.912
92	48.31	48.89	93	49.7	41.6	scaffold1475_40628.mRNA1	locus=scaffold1475(33361,47895,-); length=710; domain=Aminoacyl-tRNA synthetase, class II (G/ H/ P/ S), conserved domain,TGS domain containing; function=Threonine--tRNA ligase, mitochondrial like;	40628.mRNA1	35	0.413	0.0001	1.5417	0.3281	0.6368	0.4446	0.0026	1.4588	0.3499	0.6486	0.5058	0.0258	1.3552	0.3981	0.6855	0.8395	0.978	1.1803	0.7112	0.9908	0.413	0.0001	1.5276	0.3251	0.631	0.5012	0.0015	1.3428	0.3981	0.673	0.4966	0.0463	1.3932	0.413	0.6918
93	47.48	84.56	89	61.9	52.7	scaffold0012_1644394.mRNA1.1	locus=scaffold0012(1641515,1647274,-); length=809; domain=Phospholipase D, C-terminal domain containing; function=Phospholipase D alpha 1 like;	1644394.mRNA1.1	83	1.1695	0.5963	1.1272	1.0375	1.2942	3.5975	0	1.4322	2.5119	7.1121	0.4656	0.0562	1.4997	0.2228	0.6982	0.9908	0.2412	1.1376	0.863	1.1272	1.2023	0.4184	1.1272	1.0666	1.3305	3.5645	0	1.4454	2.466	6.8549	0.4285	0.0432	1.3677	0.263	0.5861
94	46.77	46.85	91.6	54.5	50.3	scaffold0198_664371.mRNA1	locus=scaffold0198(661805,666938,+); length=528; function=T-complex protein 1 subunit beta like;	664371.mRNA1	47	0.597	0.3465	1.4191	0.4325	0.8472	0.3192	0.049	EF > 2	0.1837	0.6982	1.2823	0.3514	1.1912	1.0765	1.6596	0.9817	0.3285	1.1695	0.8166	1.1482	0.6026	0.2768	1.5417	0.4786	0.929	0.8395	0.9143	1.2589	0.6252	1.0568	0.6081	0.474	1.406	0.3945	0.8551
95	46.61	46.77	80.2	35.3	28.1	scaffold0012_529052.mRNA1.1	locus=scaffold0012(527012,531093,-); length=949; domain=Coatomer beta subunit, C-terminal domain containing; function=Coatomer subunit beta-1 like;	529052.mRNA1.1	24	0.9638	0.7451	1.1482	0.8395	1.1066	1.0864	0.267	1.1803	0.9204	1.2823	1.0471	0.5364	1.2134	0.863	1.2706	1	0.9752	1.1482	0.871	1.1482	0.9204	0.4286	1.2823	0.7178	1.1803	1.0375	0.5608	1.1695	0.8872	1.2134	1.028	0.7263	1.3932	0.7379	1.4322
96	46.47	46.7	96.3	57.9	50.7	scaffold0248_1281588.mRNA1	locus=scaffold0248(1278402,1284774,-); length=547; function=T-complex protein 1 subunit alpha like;	1281588.mRNA1	38	1.0375	0.9743	1.3305	0.7798	1.4322	0.8954	0.71	1.4454	0.6194	1.2942	1.1272	0.9916	1.3552	0.8318	1.6144	0.912	0.6502	1.3677	0.6427	1.2474	1.1376	0.7697	1.3183	0.863	1.6444	0.6546	0.3932	1.5417	0.3499	1.0093	1.2246	0.6894	1.3804	0.8872	1.7865
97	46.34	46.64	76.4	44.1	39.7	scaffold0782_79644.mRNA1	locus=scaffold0782(76405,82883,-); length=663; function=Long chain acyl-CoA synthetase 4 like;	79644.mRNA1	32	2.9376	0	1.5417	1.9055	5.5463	2.1281	0.0002	1.4322	1.4859	3.8019	0.2168	0	EF > 2	0.092	0.5702	1.0765	0.2632	1.1376	0.9462	1.2246	2.6792	0	1.5136	1.7701	4.9204	2.2284	0	1.4588	1.5276	4.1687	0.2805	0.0006	EF > 2	0.177	0.6368
98	46.08	46.14	81.6	40.2	39.3	scaffold0645_483325.mRNA1	locus=scaffold0645(481771,484880,+); length=556; domain=Aminoacyl-tRNA synthetase, class II (D/K/N) domain containing; function=Asparagine--tRNA ligase, cytoplasmic 1 like;	483325.mRNA1	31	0.7379	0.2484	1.1482	0.6486	0.8472	0.4365	0.0061	1.4859	0.3048	0.6486	0.6668	0.0203	1.2023	0.5105	0.8017	1.1272	0.7951	1.1376	0.9908	1.2823	0.4786	0.0119	1.4191	0.3597	0.6792	0.6138	0.037	1.2706	0.5012	0.7798	0.4742	0.0142	1.406	0.3945	0.6668
99	45.8	45.86	81.7	59.9	52	scaffold0913_84807.mRNA1	locus=scaffold0913(79607,90008,+); length=570; domain=Phosphoglucose isomerase (PGI) domain containing; function=Glucose-6-phosphate isomerase, cytosolic like;	84807.mRNA1	41	0.6486	0.4002	1.3677	0.4055	0.8872	0.4831	0.1984	1.6444	0.3404	0.7943	1.0568	0.6487	1.2359	0.8551	1.3062	0.929	0.3834	1.2246	0.7379	1.1376	0.5702	0.2871	1.4454	0.3837	0.8241	0.5495	0.0795	1.4859	0.3733	0.8166	0.7586	0.1792	1.3305	0.597	1.0093
100	45.73	45.86	83.2	38.9	32.7	scaffold1789_37809.mRNA1	locus=scaffold1789(34227,41391,-); length=888; function=Coatomer subunit gamma-2 like;	37809.mRNA1	24	1.028	0.9153	1.2474	0.8241	1.2823	1.1272	0.8489	1.2706	0.8872	1.4454	1.0568	0.4242	1.2589	0.8395	1.3305	0.4966	0.237	1.5849	0.2355	0.787	0.7311	0.5611	1.3552	0.4742	0.9908	0.9817	0.3633	1.2474	0.787	1.2246	1.2359	0.4714	1.2706	0.9727	1.6293
101	45.66	46.01	82.1	60.6	53.5	scaffold2091_1808.mRNA1.1	locus=scaffold2091(378,3239,+); length=425; function=Elongation factor 1-gamma like;	1808.mRNA1.1	44	1.6904	0.129	1.3062	1.2942	2.1677	0.4699	0.0195	1.4588	0.4018	0.6855	2.0512	0.0081	1.2823	1.5996	2.4434	0.9376	0.8047	1.1376	0.8318	1.0666	1.5704	0.44	1.2023	1.3062	1.8707	1.1376	0.7464	1.1169	1.0186	1.2706	1.9231	0.0351	1.2823	1.4997	2.3768
102	45.62	45.69	96.2	60.6	57.3	scaffold0677_391280.mRNA1	locus=scaffold0677(389571,392990,-); length=427; function=26S protease regulatory subunit 7 like;	391280.mRNA1	33	0.6138	0.1187	1.2359	0.4446	0.7586	0.4487	0.0657	1.4454	0.2992	0.6486	0.5754	0.0794	1.2942	0.4365	0.7447	0.7943	0.7336	1.1588	0.6982	0.9204	0.3532	0.0121	1.7701	0.2729	0.6252	0.6982	0.0435	1.1695	0.5702	0.8166	0.5754	0.1343	1.2589	0.4656	0.7244
103	45.43	45.78	96.6	62.3	60.1	scaffold0981_160045.mRNA1	locus=scaffold0981(155645,164445,+); length=497; function=Glutathione reductase, cytosolic like;	160045.mRNA1	36	0.5702	0.064	1.3932	0.413	0.7943	0.5754	0.0512	1.406	0.413	0.8091	0.8241	0.3619	1.1695	0.7112	0.9638	0.787	0.5899	1.1803	0.6792	0.929	0.3802	0.0565	1.9055	0.2582	0.7244	0.787	0.2373	1.1912	0.673	0.9376	0.5916	0.1446	1.4322	0.4786	0.8472
104	45.36	45.47	100	87.8	87.5	scaffold0823_158984.mRNA1	locus=scaffold0823(158154,159814,-); length=304; function=Isoflavone reductase-like protein like;	158984.mRNA1	58	0.4169	0.0056	1.2706	0.3436	0.5297	0.3802	0.0118	1.3552	0.3133	0.5152	0.879	0.4851	1.0864	0.8017	0.955	1	0.4532	1.0666	0.9376	1.0765	0.2051	0.0031	1.4997	0.1754	0.3076	0.7516	0.9161	1.0765	0.6982	0.8091	0.4786	0.5132	1.1803	0.4325	0.5649
105	45.32	47.43	100	96.6	94	scaffold1222_89338.mRNA1	locus=scaffold1222(88747,89930,-); length=118; function=Small rubber particle protein like;	89338.mRNA1	142	0.787	0.4747	1.0568	0.7379	0.8318	0.7047	0.7445	1.0765	0.6486	0.7586	0.3532	0.0493	1.1803	0.2938	0.4169	0.8872	0.6685	1.0864	0.8395	0.9638	0.6081	0.0735	1.0965	0.5495	0.6668	0.9376	0.4036	1.0471	0.8954	0.9817	0.0437	0.0032	1.1482	0.0394	0.0501
106	45.27	45.6	91.2	70.2	66.6	scaffold0291_1322065.mRNA1	locus=scaffold0291(1321571,1322560,+); length=330; function=Carboxylesterase 1 like;	1322065.mRNA1	52	0.4699	0.0376	1.2706	0.4093	0.597	0.4207	0.0346	1.1376	0.3873	0.4786	1.3062	0.5717	1.0965	1.1912	1.4588	1.0568	0.5602	1.0765	0.9817	1.1482	0.3467	0.0148	1.3428	0.3048	0.4656	0.5152	0.0368	1.1912	0.4571	0.6138	1.0765	0.1241	1.1482	0.9376	1.2474
107	44.92	45.95	83.6	29.2	27.1	scaffold0040_2555488.mRNA1	locus=scaffold0040(2548452,2562524,-); length=954; function=Programmed cell death protein 4 like;	2555488.mRNA1	28	0.863	0.1351	1.2023	0.7244	1.0375	0.879	0.7747	1.1803	0.7447	1.0375	1.2023	0.9286	1.1695	1.028	1.406	1	0.7517	1.1695	0.8551	1.1588	0.5346	0.0283	1.5417	0.3499	0.8241	0.871	0.3087	1.1803	0.7047	1.028	0.7112	0.6967	1.4191	0.5346	1.0093
108	44.9	45	89.4	64.3	54.1	scaffold1234_56214.mRNA1	locus=scaffold1234(54869,57560,+); length=472; domain=Serine hydroxymethyltransferase domain containing; function=Serine hydroxymethyltransferase 4 like;	56214.mRNA1	41	0.9638	0.8979	1.1376	0.8472	1.0965	0.7244	0.1704	1.2589	0.5012	0.912	1.3932	0.1913	1.2246	1.1376	1.7378	1.0471	0.7612	1.1482	0.912	1.2023	0.863	0.436	1.1803	0.673	1.0186	0.8872	0.3181	1.1482	0.7516	1.0186	1.1803	0.7698	1.1695	1.0093	1.406
109	44.8	46.22	97.4	60.6	52.7	scaffold0347_688965.mRNA1	locus=scaffold0347(688026,689982,-); length=341; function=Annexin D4 like;	688965.mRNA1	43	1.0093	0.4386	1.0186	0.9908	1.028	1.5849	0	1.0186	1.556	1.6144	0.9204	0.0041	1.0186	0.9036	0.9376	0.9817	0.4858	1.0186	0.9638	1	1.0186	0.1757	1.0186	1	1.0375	1.6904	0	1.0186	1.6596	1.7219	0.9204	0.0146	1.0186	0.8954	0.9376
110	44.67	44.81	83.2	65.8	60.3	scaffold0146_263697.mRNA1	locus=scaffold0146(262255,264905,+); length=381; function=Alcohol dehydrogenase 1 like;	263697.mRNA1	58	0.871	0.2984	1.1169	0.787	0.9727	0.8551	0.1232	1.0965	0.7727	0.9376	1.0666	0.3403	1.0965	0.9727	1.1803	0.7798	0.9888	1.1695	0.6368	0.912	0.8395	0.1888	1.1169	0.7586	0.9376	1.1482	0.5196	1.1482	1	1.2706	0.7178	0.1044	1.1169	0.631	0.8017
111	44.47	44.68	83.6	44.2	38.8	scaffold0731_139299.mRNA1.1	locus=scaffold0731(132506,146092,+); length=762; function=Phospholipase A-2-activating protein like;	139299.mRNA1.1	27	0.6792	0.0134	1.2589	0.5297	0.8551	0.5598	0.0005	1.3305	0.4055	0.7447	0.787	0.2408	1.1912	0.6607	0.9376	0.955	0.7738	1.1482	0.8318	1.0965	0.597	0.2136	1.3677	0.4831	0.8166	0.4246	0.0004	1.5276	0.2355	0.6486	0.6607	0.1338	1.3305	0.5546	0.879
112	44.38	44.51	77.9	48.3	41.3	scaffold0982_331846.mRNA1	locus=scaffold0982(325809,337883,+); length=807; function=Ubiquitin carboxyl-terminal hydrolase 14 like;	331846.mRNA1	38	0.5916	0.1177	1.2942	0.5058	0.7656	0.4831	0.0401	1.4588	0.3873	0.7047	0.7516	0.4718	1.1803	0.6546	0.8872	0.7586	0.8372	1.2134	0.6607	0.9204	0.3467	0.008	1.8365	0.2582	0.6368	0.6792	0.2706	1.2023	0.597	0.8166	0.7586	0.3929	1.1695	0.6368	0.8872
113	44.22	44.81	78.9	53.1	49.6	scaffold0618_714426.mRNA1	locus=scaffold0618(710065,718787,+); length=493; function=Beta-glucosidase 42 like;	714426.mRNA1	37	0.4699	0.0629	1.5417	0.3631	0.7244	0.4487	0.0016	1.5136	0.3532	0.6792	0.787	0.8962	1.1695	0.6668	0.9204	1.028	0.4649	1.1066	0.929	1.1376	0.2128	0.0018	EF > 2	0.1459	0.4966	0.5916	0.0455	1.2823	0.4786	0.7586	0.6427	0.2541	1.2589	0.5395	0.8091
114	43.98	44.34	82.5	57.7	51.8	scaffold0159_1065700.mRNA1	locus=scaffold0159(1063011,1068389,+); length=578; function=2-hydroxyacyl-CoA lyase like;	1065700.mRNA1	29	0.7047	0.6681	1.1912	0.597	0.8395	0.5649	0.3725	1.2134	0.492	0.6855	1.2359	0.1323	1.1376	1.0864	1.406	0.7586	0.9103	1.1588	0.6427	0.879	0.4446	0.1046	1.406	0.3311	0.6252	0.7112	0.4863	1.1482	0.5808	0.8166	0.6486	0.6654	1.1912	0.5598	0.7727
115	43.9	44.08	67.2	29.1	25	scaffold0378_297913.mRNA1	locus=scaffold0378(290827,304999,+); length=1082; function=Exportin-1 like;	297913.mRNA1	29	0.5445	0.1029	1.2589	0.3981	0.6855	0.2992	0.0013	1.4454	0.2208	0.4325	0.7178	0.3308	1.2023	0.6081	0.863	0.673	0.9866	1.1482	0.5598	0.7727	0.2938	0.0015	1.4859	0.2355	0.4365	0.263	0.0009	1.6144	0.2128	0.4246	1.0375	0.881	1.1376	0.912	1.1803
116	43.67	44.65	99.3	67.1	58	scaffold0891_41738.mRNA1	locus=scaffold0891(39635,43842,-); length=420; function=26S protease regulatory subunit 8 homolog A like;	41738.mRNA1	33	0.52	0.0136	1.4454	0.3281	0.7516	0.5754	0.0074	1.4322	0.4613	0.8241	0.7943	0.3421	1.1588	0.6855	0.9204	0.7656	0.8581	1.1912	0.6668	0.912	0.4285	0.0086	1.6904	0.263	0.7244	0.5297	0.0014	1.4588	0.3698	0.7727	0.631	0.1314	1.3804	0.5105	0.871
117	43.55	43.62	82.5	51	38.7	scaffold0475_435058.mRNA1	locus=scaffold0475(431636,438480,-); length=624; domain=ATPase, F1/V1/A1 complex, alpha/beta subunit, C-terminal,ATPase, F1 complex alpha/beta subunit, N-terminal domain,ATPase, F1/V1/A1 complex, alpha/beta subunit, nucleotide-binding domain containing; function=V-type proton ATPase catalytic subunit A like;	435058.mRNA1	23	0.9036	0.8477	1.8197	0.4831	1.6444	0.7311	0.4211	1.7219	0.278	1.2589	0.4742	0.1475	1.7865	0.1202	0.8472	0.3873	0.4549	EF > 2	0.169	0.9204	0.4169	0.3949	EF > 2	0.1585	0.9817	0.863	0.488	1.7378	0.4699	1.4997	0.52	0.2571	EF > 2	0.1905	1.0568
118	43.49	43.75	100	71.1	68.3	scaffold0479_272073.mRNA1.1	locus=scaffold0479(266089,278058,+); length=395; function=Obg-like ATPase 1 like;	272073.mRNA1.1	36	0.7943	0.2686	1.1588	0.6982	0.9204	0.5916	0.0169	1.2942	0.4875	0.7656	0.7516	0.1141	1.1803	0.6486	0.8872	1.1169	0.528	1.1169	1	1.2474	0.8318	0.134	1.1482	0.7379	0.955	0.955	0.1485	1.1169	0.8241	1.0666	0.4169	0.0102	1.4454	0.3162	0.6026
119	43.32	43.37	82.2	46.7	42.7	scaffold0213_1599900.mRNA1.1	locus=scaffold0213(1597703,1602097,-); length=558; domain=Glycosyl hydrolase family 100 domain containing; function=Alkaline/neutral invertase CINV2 like;	1599900.mRNA1.1	34	0.6368	0.1215	1.4454	0.4529	0.9204	1.1066	0.5341	1.1803	0.9376	1.3428	1.2246	0.029	1.2134	1.0093	1.4997	0.863	0.632	1.2706	0.6918	1.0965	0.3597	0.2162	1.9953	0.2228	0.7178	0.8318	0.2023	1.2589	0.673	1.0471	0.8091	0.4319	1.3183	0.6546	1.0666
120	43.28	43.73	73.1	27.8	24	scaffold0616_680281.mRNA1	locus=scaffold0616(674077,686486,+); length=1213; function=UHRF1-binding protein 1- like;	680281.mRNA1	25	0.9908	0.9259	1.0765	0.9204	1.0666	1	0.9134	1.0765	0.929	1.0765	0.9727	0.5815	1.0666	0.912	1.0375	0.9817	0.9881	1.0568	0.929	1.0375	0.9817	0.8632	1.0666	0.912	1.0471	0.9908	0.9974	1.0666	0.929	1.0568	0.9638	0.9143	1.0765	0.8954	1.0375
121	43	43.52	80.5	32.4	27	scaffold0133_1216874.mRNA1.1	locus=scaffold0133(1212669,1221080,-); length=1070; domain=Domain of unknown function DUF1785 domain containing; function=Protein argonaute 1 like;	1216874.mRNA1.1	37	2.6546	0	1.5996	1.6596	4.6132	2.6546	0	1.5417	1.7219	4.7863	0.879	0.4841	1.1803	0.7656	1.0375	0.631	0.9549	1.2706	0.5495	0.8017	1.9409	0.0001	1.3183	1.4723	3.2211	2.466	0.0006	1.556	1.5849	3.9811	0.7112	0.4746	1.1803	0.6138	0.8395
122	43	43.06	81.9	40.3	36.6	scaffold0947_51360.mRNA1	locus=scaffold0947(47179,55542,-); length=730; function=Dipeptidyl peptidase family member 6 like;	51360.mRNA1	29	0.6546	0.0539	1.2359	0.5546	0.8091	0.8166	0.1562	1.1588	0.6918	0.9462	1.1482	0.6324	1.1482	1	1.3183	1	0.7757	1.1169	0.8954	1.1272	0.4093	0.0046	1.6904	0.2805	0.6918	0.9036	0.5218	1.1272	0.8091	1.0186	1.1169	0.4616	1.1376	0.9817	1.3183
123	42.83	43.02	82.3	58.4	53.1	scaffold0015_621214.mRNA1	locus=scaffold0015(617668,624761,+); length=532; function=Aldehyde dehydrogenase family 7 member B4 like;	621214.mRNA1	34	0.8395	0.3724	1.1588	0.7047	0.9727	0.6607	0.1609	1.2706	0.5649	0.8395	1.3183	0.3898	1.2134	1.0864	1.556	0.7798	0.418	1.1803	0.6792	0.9204	0.2704	0.4353	1.9055	0.2128	0.5152	0.6486	0.938	1.3305	0.52	0.863	0.7656	0.7521	1.2023	0.6368	0.9204
124	42.74	42.88	98.7	53.7	47.6	scaffold0049_2797115.mRNA1	locus=scaffold0049(2790920,2803310,+); length=537; domain=Aminoacyl-tRNA synthetase, class II (D/K/N) domain containing; function=Aspartate--tRNA ligase, cytoplasmic like;	2797115.mRNA1	26	0.9727	0.7388	1.3062	0.7047	1.2706	1.4454	0.3064	1.3183	1.0965	2.704	1.4454	0.1999	1.3183	1.0965	2.5351	0.8318	0.9033	1.3305	0.6252	1.1066	0.7047	0.2806	1.4859	0.3908	1.0471	1.3428	0.136	1.2706	1.0568	2.0701	1.1912	0.5796	1.2589	0.9462	1.6444
125	42.7	42.78	94.8	64.8	64.8	scaffold0155_515853.mRNA1	locus=scaffold0155(515486,516221,+); length=211; function=Pro-hevein like;	515853.mRNA1	102	1.2134	0.7	EF > 2	0.5754	2.5351	0.5248	0.3529	EF > 2	0.2512	1.1066	0.5152	0.3449	EF > 2	0.2466	1.0864	0.8872	0.827	EF > 2	0.4246	1.8535	1.556	0.4521	EF > 2	0.7447	3.281	0.7178	0.5605	EF > 2	0.3404	1.4997	0.7586	0.614	EF > 2	0.3597	1.5849
126	42.53	42.61	69.3	35.1	31.9	scaffold0002_5159759.mRNA1	locus=scaffold0002(5157833,5161685,+); length=754; function=Uncharacterized protein C6orf106 homolog like;	5159759.mRNA1	47	1.028	0.2672	1.1588	0.8872	1.1912	0.4018	0.013	1.5996	0.16	0.6427	0.4207	0.0003	1.5996	0.207	0.673	1.1695	0.2393	1.1588	1.0093	1.3552	0.879	0.6823	1.2023	0.6668	1.0568	0.3048	0.0073	1.7865	0.0946	0.5445	0.3664	0.001	1.6444	0.169	0.6026
127	42.21	42.38	68.7	29.7	25.7	scaffold0451_269135.mRNA1	locus=scaffold0451(262358,275913,-); length=1131; function=Protein transport protein Sec31A like;	269135.mRNA1	27	0.6138	0.0168	1.3183	0.3733	0.8091	0.5346	0.0123	1.4859	0.3251	0.7943	0.4446	0.002	1.7378	0.2559	0.7727	0.8091	0.3209	1.2246	0.6026	0.9908	0.5346	0.0156	1.5276	0.3373	0.8166	0.4656	0.0032	1.6293	0.2228	0.7586	0.4325	0.0472	1.7219	0.177	0.7447
128	42.08	42.2	85.1	43.3	35.7	scaffold0745_211742.mRNA1	locus=scaffold0745(208219,215266,+); length=807; domain=Methionyl/Leucyl tRNA synthetase,tRNA-binding domain containing; function=Probable methionine--tRNA ligase like;	211742.mRNA1	28	0.7047	0.6437	1.3062	0.3873	0.9204	0.7656	0.6325	1.3062	0.5105	1	0.7311	0.9234	1.3183	0.5152	0.9638	0.8872	0.9254	1.2134	0.5445	1.0765	0.7047	0.2689	1.3804	0.5346	0.9727	0.673	0.455	1.3804	0.4831	0.929	0.863	0.8564	1.2474	0.6138	1.0765
129	41.93	42.02	79.7	49.3	42.7	scaffold0102_13068.mRNA1	locus=scaffold0102(8083,18053,+); length=591; domain=Arginyl tRNA synthetase N-terminal domain,Arginine-tRNA ligase domain containing; function=Arginine--tRNA ligase like;	13068.mRNA1	32	0.5916	0.0201	1.2942	0.5058	0.7656	0.3076	0.0011	1.7539	0.2512	0.5395	0.8241	0.228	1.1376	0.7311	0.9376	0.6792	0.6033	1.2474	0.597	0.8472	0.4446	0.0026	1.4588	0.3342	0.6486	0.3499	0.0003	1.6144	0.278	0.5649	0.52	0.1021	1.3552	0.4285	0.7047
130	41.82	42.03	83.2	48.2	36.8	scaffold0043_1163188.mRNA1	locus=scaffold0043(1152002,1172711,+); length=613; domain=Aminoacyl-tRNA synthetase, class II (D/K/N) domain containing; function=Lysine--tRNA ligase like;	1163188.mRNA1	22	0.4699	0.3016	1.6144	0.3664	0.7586	0.6194	0.5292	1.5136	0.4571	0.9376	1.0375	0.3254	1.2246	0.8472	1.2706	0.6026	0.6273	1.4997	0.4699	0.9036	0.6546	0.456	1.3677	0.4699	0.8954	0.9638	0.9913	1.2246	0.787	1.1803	0.955	0.8653	1.2359	0.7727	1.1803
131	41.78	65.77	74.6	39.5	35.4	scaffold0372_908010.mRNA1	locus=scaffold0372(904254,911767,+); length=1117; domain=Ubiquitin-activating enzyme e1, C-terminal domain containing; function=Ubiquitin-activating enzyme E1 1 like;	908010.mRNA1	44	0.5598	0.0121	1.4454	0.3837	0.8091	0.5598	0.01	1.4191	0.3281	0.7943	0.8395	0.1535	1.1588	0.7178	0.9727	0.8091	0.2735	1.1588	0.5861	0.9376	0.4529	0.0204	1.6749	0.3048	0.7586	0.7656	0.29	1.2023	0.6546	0.9204	0.7311	0.175	1.2589	0.5916	0.9204
132	41.72	41.78	78.1	53.6	47.8	scaffold0263_882449.mRNA1	locus=scaffold0263(880287,884612,-); length=417; function=Methylthioribose kinase like;	882449.mRNA1	27	0.7379	0.3104	1.2359	0.5297	0.912	0.6486	0.1255	1.2474	0.3873	0.8091	0.6855	0.0549	1.1695	0.4656	0.8017	0.9638	0.7466	1.1695	0.787	1.1272	0.5012	0.0496	1.4454	0.1854	0.7244	0.787	0.4737	1.1912	0.6138	0.9376	0.6081	0.0706	1.2706	0.2965	0.7727
133	41.6	41.62	86.2	64.9	63.2	scaffold0617_61704.mRNA1	locus=scaffold0617(60756,62652,+); length=349; function=Probable aldo-keto reductase 1 like;	61704.mRNA1	36	0.5754	0.2575	1.3552	0.4875	0.7798	0.4446	0.004	1.3932	0.3373	0.6194	0.6368	0.1353	1.2942	0.5445	0.8241	0.8395	0.8546	1.1482	0.6427	0.9638	0.3281	0.0003	1.4997	0.2443	0.492	0.5649	0.0025	1.3183	0.4207	0.7447	0.4325	0.0697	1.3305	0.3664	0.5754
134	41.52	41.61	81.7	56.3	47.6	scaffold0484_894238.mRNA1	locus=scaffold0484(887494,889602,-); length=486; domain=Adenosylhomocysteinase,S-adenosyl-L-homocysteine hydrolase, NAD binding domain containing; function=Adenosylhomocysteinase 1 like;	894238.mRNA1	40	0.9817	0.5401	1.3305	0.7244	1.3062	0.7379	0.6567	1.4454	0.3373	1.0666	0.9204	0.4803	1.2706	0.6918	1.1695	1.1376	0.9639	1.2023	0.9462	1.4723	0.912	0.3435	1.3428	0.6427	1.2246	0.6855	0.3627	1.4997	0.3698	1.028	0.9638	0.6637	1.4191	0.5916	1.3677
135	41.45	41.55	99.2	87.7	80.9	scaffold1357_73336.mRNA1	locus=scaffold1357(71133,75569,+); length=236; domain=Proteasome alpha-subunit, N-terminal domain,Proteasome, subunit alpha/beta domain containing; function=Proteasome subunit alpha type-2-A like;	73336.mRNA1	35	1.5849	0.5005	1.6444	0.9638	3.1333	1	0.9738	1.977	0.5058	1.7061	1.5996	0.9148	1.7701	0.9036	3.1333	1.3428	0.6944	1.4588	0.9204	2.4889	0.5105	0.1896	1.9953	0.0991	1.0186	0.787	0.2922	1.7539	0.4093	1.3804	1.2474	0.9071	1.7539	0.7112	2.1086
136	41.31	42.03	68.7	25.1	19.3	scaffold0650_70369.mRNA1	locus=scaffold0650(59673,81065,-); length=1466; function=Probable phosphoinositide phosphatase SAC9 like;	70369.mRNA1	21	2.0701	0.0067	1.5276	1.3552	2.9923	3.8019	0	1.7378	2.1878	5.7544	0.6668	0.5847	1.3932	0.492	0.929	1.0375	0.8394	1.2589	0.8241	1.2589	2.1478	0.0004	1.5136	1.4191	3.0761	3.5975	0	1.7701	2.0324	5.8076	0.9908	0.0985	1.1912	0.8318	1.1803
137	41.3	41.43	84.7	39.7	34.7	scaffold0061_1113518.mRNA1	locus=scaffold0061(1108359,1118678,-); length=776; function=Nudix hydrolase 3 like;	1113518.mRNA1	23	0.5546	0.0009	1.3804	0.4325	0.7656	0.6427	0.0003	1.2589	0.5105	0.8091	0.7943	0.2286	1.1803	0.6668	0.9376	0.9376	0.5846	1.1482	0.8017	1.0765	0.5346	0.0023	1.4191	0.3837	0.7586	0.5248	0.0001	1.3804	0.3908	0.7244	0.5808	0.073	1.3932	0.4207	0.8091
138	41.07	41.29	70.8	30.4	28.4	scaffold0017_1188407.mRNA1	locus=scaffold0017(1178146,1198669,+); length=1005; function=Serine/threonine-protein phosphatase BSL2 like;	1188407.mRNA1	22	1.6904	0.0269	1.4322	1.1803	2.5119	1.7539	0.0195	1.3677	1.2823	3.4041	1.7865	0.0908	1.406	1.2706	2.729	0.955	0.6345	1.2942	0.5808	1.2359	1.5276	0.1688	1.3305	1.1482	1.9588	1.7219	0.0663	1.4588	1.1803	2.6792	2.0137	0.0513	1.5276	1.3183	3.9446
139	41.04	41.11	77.8	34.8	29.4	scaffold0013_2849490.mRNA1	locus=scaffold0013(2842054,2856926,-); length=783; function=Protease 2 like;	2849490.mRNA1	27	0.5649	0.0035	1.3062	0.4169	0.7379	0.4169	0.0001	1.5704	0.2992	0.6546	0.4699	0.0012	1.4454	0.3631	0.6792	1.028	0.8076	1.1376	0.9036	1.1803	0.5598	0.002	1.3552	0.4529	0.7586	0.4571	0	1.4588	0.3281	0.6668	0.4966	0.0294	1.4191	0.3837	0.7047
140	40.96	64	83.6	51	46.5	scaffold1135_201585.mRNA1	locus=scaffold1135(198798,204372,-); length=817; domain=Cobalamin-independent methionine synthase MetE, N-terminal,Cobalamin-independent methionine synthase MetE, C-terminal/archaeal domain containing; function=5-methyltetrahydropteroyltriglutamate--homocysteine methyltransferase like;	201585.mRNA1	57	1.0375	0.9133	1.2359	0.8395	1.3932	1.6596	0.0832	1.3804	1.2023	2.9107	1.3932	0.8213	1.3062	1.0666	2.3768	0.8872	0.8898	1.3062	0.7178	1.1588	0.955	0.8028	1.4723	0.7586	1.406	1.5136	0.4474	1.3428	1.1272	2.208	1.2474	0.2848	1.2359	1.0093	2.3335
141	40.68	40.97	84	42.2	27.6	scaffold0103_1377776.mRNA1	locus=scaffold0103(1373197,1382356,+); length=981; function=Puromycin-sensitive aminopeptidase like;	1377776.mRNA1	21	0.8091	0.4677	1.2359	0.6427	1	0.631	0.0842	1.4322	0.3873	0.9036	0.8395	0.7762	1.2706	0.6427	1.0666	0.9036	0.5041	1.2134	0.7447	1.0965	0.4365	0.1231	1.7061	0.2606	0.7447	0.673	0.7798	1.406	0.4786	0.9462	1.0765	0.638	1.2134	0.8872	1.3062
142	40.61	40.68	81.9	56.9	53	scaffold0082_781745.mRNA1	locus=scaffold0082(779099,784137,+); length=465; domain=Hydroxymethylglutaryl-coenzyme A synthase C-terminal domain,Hydroxymethylglutaryl-coenzyme A synthase, N-terminal domain containing; function=Hydroxymethylglutaryl-CoA synthase like;	781745.mRNA1	40	0.863	0.792	1.2589	0.492	1.0864	0.5754	0.8249	1.4454	0.3404	0.8318	1.0471	0.2943	1.2474	0.8395	1.2942	0.8017	0.8176	1.2474	0.6427	1	0.6855	0.6725	1.3305	0.3565	0.912	0.879	0.5013	1.2474	0.7047	1.0965	0.6668	0.625	1.3305	0.5105	0.8872
143	40.55	40.75	90.3	58.2	48.7	scaffold0084_2385953.mRNA1	locus=scaffold0084(2384496,2387411,-); length=506; domain=Pyruvate kinase, C-terminal,Pyruvate kinase, barrel domain containing; function=Pyruvate kinase, cytosolic isozyme like;	2385953.mRNA1	41	0.7178	0.2875	1.2474	0.5808	0.8954	0.5105	0.0492	1.4997	0.3436	0.7656	0.7447	0.3836	1.2246	0.6252	0.912	0.955	0.6027	1.1376	0.787	1.0864	0.8091	0.2247	1.1482	0.673	0.929	0.6252	0.2096	1.2942	0.4446	0.8091	0.7379	0.1173	1.2589	0.5808	0.929
144	40.51	40.65	97.4	64.4	57.9	scaffold0086_1407649.mRNA1	locus=scaffold0086(1397922,1417377,+); length=462; function=Glutathione S-transferase L3 like;	1407649.mRNA1	28	0.5395	0.2338	1.406	0.3945	0.7586	0.912	0.9069	1.1272	0.8091	1.028	0.5546	0.1079	1.3428	0.4246	0.7447	1.0965	0.2986	1.1272	0.9727	1.2359	0.3565	0.0051	1.7219	0.2512	0.6138	0.9204	0.8213	1.1169	0.8241	1.028	0.1786	0.0001	EF > 2	0.118	0.4571
145	40.35	40.44	83.4	33.7	29	scaffold0702_224823.mRNA1	locus=scaffold0702(221652,227994,+); length=988; function=Staphylococcal nuclease domain-containing protein 1 like;	224823.mRNA1	22	1.9588	0.0111	1.4997	1.3062	3.342	1.6749	0.0221	1.406	1.1912	2.466	1.7701	0.0063	1.5417	1.1482	2.9648	1.7219	0.0639	1.5417	1.1169	2.421	2.3121	0.0018	1.5417	1.4997	4.9204	2.1677	0.0174	1.6904	1.2823	4.2073	1.5417	0.0081	1.2942	1.1912	2.5586
146	40.3	40.53	87.9	47.7	44.7	scaffold0989_329719.mRNA1.1	locus=scaffold0989(326786,332509,-); length=571; function=T-complex protein 1 subunit gamma like;	329719.mRNA1.1	35	1	0.8116	1.0965	0.912	1.0965	1	0.6518	1.1066	0.9036	1.1066	0.9727	0.8383	1.0965	0.8872	1.0666	1.0093	0.4999	1.0666	0.9462	1.0765	0.9638	0.8068	1.1066	0.871	1.0666	0.9727	0.6851	1.0864	0.8954	1.0568	0.9638	0.644	1.1482	0.8395	1.1066
147	40.29	40.38	77.4	50.8	47.1	scaffold0814_55439.mRNA1	locus=scaffold0814(52730,58149,-); length=536; function=T-complex protein 1 subunit zeta like;	55439.mRNA1	31	0.6918	0.0459	1.1803	0.5546	0.8166	0.5395	0.0027	1.3062	0.3664	0.7047	0.8241	0.3897	1.1588	0.6855	0.955	0.8472	0.2531	1.2474	0.6252	1.0568	0.6252	0.1356	1.2706	0.4529	0.7943	0.6546	0.1465	1.2589	0.4786	0.8241	0.4487	0.2659	1.5996	0.2208	0.7178
148	40.2	41.98	82.9	35.8	23.7	scaffold0016_1634576.mRNA1.1	locus=scaffold0016(1632353,1636492,+); length=727; domain=Glutamyl/glutaminyl-tRNA synthetase, class Ib, catalytic domain,Glutamyl/glutaminyl-tRNA synthetase, class Ib, anti-codon binding domain containing; function=Probable glutamate--tRNA ligase, cytoplasmic like;	1634576.mRNA1.1	25	0.6252	0.046	1.3804	0.2704	0.863	0.7516	0.2245	1.3183	0.5058	0.9908	0.8241	0.8069	1.2706	0.4699	1.0471	0.8395	0.7959	1.2589	0.6252	1.0568	0.6982	0.5216	1.3552	0.4207	0.9462	0.6368	0.3802	1.4322	0.4246	0.912	0.5346	0.1523	1.6596	0.3251	0.8872
149	40.18	40.52	75.9	27.6	21.6	scaffold1150_125903.mRNA1	locus=scaffold1150(123372,128435,-); length=1124; function=Phytochrome A like;	125903.mRNA1	22	2.3768	0.0031	1.8707	1.2706	5.0582	2.729	0.0071	1.977	1.3804	6.6069	2.3988	0.0025	1.8365	1.3062	5.4954	1.1912	0.9056	1.3932	0.8551	1.7378	1.3677	0.1137	1.4191	0.9638	1.9588	1.7701	0.982	1.5996	1.1066	3.3729	2.884	0.0297	1.977	1.4588	6.0256
150	40.08	40.11	87.5	67.8	60.4	scaffold0744_252258.mRNA1	locus=scaffold0744(249652,254835,-); length=408; function=Aspartate aminotransferase, cytoplasmic like;	252258.mRNA1	29	0.6368	0.2194	1.2589	0.5152	0.8017	0.4529	0.014	1.4588	0.2911	0.6607	0.7379	0.051	1.1912	0.6194	0.879	0.8551	0.8872	1.1695	0.7311	1	0.4487	0.03	1.5136	0.3048	0.6792	0.5598	0.0242	1.3552	0.4325	0.7586	0.5702	0.0838	1.3305	0.4656	0.7586
151	40.07	40.16	82.8	45	40.5	scaffold0908_214633.mRNA1	locus=scaffold0908(212095,217171,-); length=645; function=Polyadenylate-binding protein 8 like;	214633.mRNA1	37	0.9638	0.9721	1.0864	0.8872	1.0471	0.929	0.3923	1.1066	0.8395	1.028	0.9908	0.7805	1.0965	0.9036	1.0864	0.955	0.5494	1.0666	0.8954	1.0186	0.9727	0.7111	1.0864	0.8954	1.0568	0.9817	0.8738	1.0864	0.9036	1.0666	0.9638	0.5919	1.0965	0.879	1.0568
152	39.82	39.9	80.5	35.6	30.8	scaffold1359_62465.mRNA1	locus=scaffold1359(57202,67729,+); length=868; function=ALG-2 interacting protein X like;	62465.mRNA1	30	0.9638	0.7953	1.2023	0.8017	1.1588	1.4454	0.2132	1.3305	1.0864	2.1878	0.4742	0.031	1.7219	0.2858	0.8166	0.879	0.6071	1.2023	0.6982	1.0568	1.0186	0.6816	1.2023	0.8472	1.2359	1.2706	0.3883	1.2589	1.0093	1.6904	0.863	0.4498	1.2246	0.6855	1.0568
153	39.74	39.91	95.3	94.6	94.6	scaffold0406_740140.mRNA1	locus=scaffold0406(739364,740917,-); length=150; function=Calmodulin-related protein like;	740140.mRNA1	65	0.2911	0.0452	1.9231	0.182	0.5598	0.3631	0.1209	1.6904	0.2312	0.6138	1.3062	0.0269	1.1272	1.1588	1.4859	0.8395	0.6827	1.1066	0.7586	0.929	0.302	0.159	1.7701	0.2188	0.5346	0.8017	0.6913	1.1272	0.7047	0.9036	0.492	0.0978	1.4191	0.4018	0.6982
154	39.56	39.64	89.2	53.3	46.3	scaffold0056_2164073.mRNA1	locus=scaffold0056(2160152,2167995,-); length=500; domain=Proline-tRNA ligase, class II, C-terminal,Aminoacyl-tRNA synthetase, class II (G/ H/ P/ S), conserved domain containing; function=Bifunctional glutamate/proline--tRNA ligase like;	2164073.mRNA1	29	0.9908	0.9408	1.1066	0.8872	1.0965	0.492	0.0398	1.4588	0.2965	0.7178	0.7112	0.0931	1.2134	0.5808	0.863	1.1912	0.2407	1.1695	1.0186	1.3677	0.5808	0.057	1.3552	0.4055	0.787	0.631	0.0573	1.2134	0.4487	0.7656	0.4169	0.0336	1.6144	0.2805	0.673
155	39.46	41.04	93.5	62.6	58.6	scaffold0808_92724.mRNA1.1	locus=scaffold0808(90647,94802,-); length=445; function=26S proteasome regulatory subunit 4 homolog A like;	92724.mRNA1.1	32	0.7516	0.3441	1.2246	0.6368	0.9204	0.4529	0.011	1.556	0.302	0.7047	0.8091	0.252	1.1482	0.7112	0.929	0.912	0.6701	1.1272	0.8017	1.028	0.4207	0.0034	1.6904	0.3162	0.7112	0.7447	0.0697	1.2023	0.6138	0.8954	0.4875	0.0179	1.4997	0.3837	0.7311
156	39.45	39.48	94.3	89.1	87.7	scaffold0029_3064015.mRNA1	locus=scaffold0029(3063024,3065041,-); length=212; function=Ras-related protein RABB1c like;	3064015.mRNA1	55	1	0.184	1.1066	0.9036	1.1169	0.2729	0.0009	1.8707	0.1236	0.5105	0.2512	0.0023	1.8707	0.1225	0.4699	0.9817	0.2365	1.1066	0.8872	1.0864	0.8872	0.3579	1.1066	0.7943	0.9817	0.3565	0.0018	1.4997	0.1905	0.5346	0.1786	0.0005	EF > 2	0.0745	0.3945
157	39.35	39.74	83.8	34.9	25.3	scaffold0470_590146.mRNA1	locus=scaffold0470(586819,593474,-); length=795; function=Eukaryotic translation initiation factor isoform 4G-1 like;	590146.mRNA1	22	0.5808	0.2168	1.4997	0.3698	0.871	0.7178	0.6227	1.3804	0.5395	0.9908	0.8241	0.8995	1.2706	0.6427	1.0471	0.9908	0.4247	1.6144	0.7516	1.5996	0.5598	0.8566	1.6596	0.3767	0.929	0.912	0.3377	1.3804	0.6918	1.2589	1.2359	0.4543	1.2942	0.955	1.9953
158	39.22	39.41	82.1	55	43.3	scaffold1040_307380.mRNA1.1	locus=scaffold1040(306507,308254,-); length=414; function=Eukaryotic initiation factor 4A-14 like;	307380.mRNA1.1	29	0.7656	0.2977	1.1803	0.6668	0.9036	0.7244	0.1044	1.2246	0.5861	0.8872	0.8954	0.4282	1.1272	0.8017	1.0093	0.871	0.669	1.1588	0.7447	1.0093	0.4207	0.0049	1.6904	0.2754	0.7112	0.8472	0.1914	1.1169	0.7586	0.9462	0.4742	0.0161	1.5276	0.4055	0.7244
159	39.14	39.21	88.8	70.4	68.6	scaffold0456_1002067.mRNA1	locus=scaffold0456(1000571,1003563,-); length=332; function=Fructokinase-2 like;	1002067.mRNA1	28	0.5916	0.0286	1.3183	0.4285	0.7798	0.8091	0.105	1.2359	0.6486	1	0.7943	0.0325	1.1803	0.673	0.9376	1.0765	0.7194	1.1482	0.9376	1.2359	0.673	0.0505	1.2823	0.5058	0.863	0.9638	0.0861	1.1588	0.8166	1.1169	0.5702	0.0039	1.3804	0.4487	0.787
160	39.14	39.19	83.1	49.4	42.4	scaffold2132_24207.mRNA1	locus=scaffold2132(20688,27727,-); length=610; function=66 kDa stress protein like;	24207.mRNA1	29	0.787	0.02	1.1272	0.6668	0.8872	0.278	0	1.6293	0.0912	0.4529	0.2582	0	1.5996	0.0938	0.413	0.871	0.4427	1.1482	0.7516	1	0.7047	0.0021	1.1695	0.5702	0.8241	0.3631	0	1.4454	0.1459	0.5248	0.2858	0	1.6749	0.1076	0.4786
161	39.11	39.19	90.4	57.2	50.6	scaffold0378_547469.mRNA1	locus=scaffold0378(542127,552812,-); length=440;	547469.mRNA1	27	5.8614	0	EF > 2	2.1478	15.5597	5.1051	0.0003	EF > 2	1.9409	12.5893	3.5645	0.0129	EF > 2	1.5417	8.9536	0.5702	0.2225	1.6596	0.3373	0.9462	4.0551	0.0043	EF > 2	1.7539	9.0365	3.5975	0.0175	EF > 2	1.6596	7.7268	3.767	0.0013	EF > 2	1.7219	6.8549
162	38.79	38.85	78.3	38.7	37.3	scaffold0511_842969.mRNA1	locus=scaffold0511(837097,848841,+); length=631; function=DEAD-box ATP-dependent RNA helicase 37 like;	842969.mRNA1	27	1.1912	0.6812	1.5417	0.7727	2.1281	1.6444	0.2348	1.5704	1.0471	2.6546	1.8365	0.2407	1.7061	1.0765	3.2509	0.6026	0.8407	1.803	0.3162	1.0864	1.2474	0.9231	1.4859	0.8395	1.8365	1.5276	0.5533	1.5704	0.9727	2.5119	1.888	0.3499	1.7539	1.0765	3.4674
163	38.65	38.76	84.2	50.2	47.9	scaffold0041_2570834.mRNA1	locus=scaffold0041(2568401,2573268,-); length=515; function=Aspartic proteinase A1 like;	2570834.mRNA1	28	0.6252	0.0734	1.2823	0.4742	0.8017	0.3076	0.0001	1.7865	0.1067	0.5495	0.6668	0.0321	1.2023	0.5105	0.8017	0.9638	0.671	1.1272	0.8166	1.0864	0.5808	0.0091	1.3062	0.3767	0.7586	0.4246	0.0001	1.406	0.1941	0.597	0.3162	0.0001	1.7378	0.1282	0.5495
164	38.63	38.71	95.6	64.2	50.9	scaffold0786_337357.mRNA1	locus=scaffold0786(335181,339533,-); length=414; function=Isocitrate dehydrogenase like;	337357.mRNA1	32	0.6792	0.2395	1.3062	0.4613	0.8872	0.5861	0.2221	1.4588	0.3565	0.8551	0.6427	0.2761	1.3804	0.4613	0.8872	0.8091	0.1543	1.2589	0.5861	1.0186	0.6427	0.0746	1.4454	0.3631	0.929	0.6427	0.3631	1.406	0.4325	0.9036	0.5012	0.304	1.6904	0.3105	0.8472
165	38.48	41.48	92.4	73.6	68.1	scaffold0074_1942397.mRNA1	locus=scaffold0074(1937537,1945615,+); length=383; function=26S protease regulatory subunit 6B homolog like;	1942397.mRNA1	31	0.8241	0.7899	1.2023	0.6427	0.9908	0.8551	0.4828	1.2706	0.6668	1.0864	0.6668	0.3823	1.4191	0.5105	0.9462	0.4742	0.3132	1.4454	0.3162	0.6855	2.0512	0.1165	1.3428	1.5276	2.9107	0.9204	0.9686	1.2706	0.7112	1.1695	0.166	0.084	1.888	0.0887	0.3133
166	38.39	38.47	89.1	53.4	45	scaffold1305_43034.mRNA1	locus=scaffold1305(41571,44498,-); length=488; function=Probable 26S proteasome non-ATPase regulatory subunit 3 like;	43034.mRNA1	24	0.4325	0.5403	1.4859	0.2559	0.6427	0.2965	0.3061	1.6596	0.15	0.492	0.6194	0.6295	1.3932	0.4207	0.863	0.5395	0.8718	1.4859	0.3251	0.8017	0.7727	0.151	1.3552	0.5649	1.0471	0.5445	0.1828	1.5417	0.3908	0.8395	1.0375	0.6106	1.3062	0.7943	1.3552
167	38.38	38.51	95.7	69	56.2	scaffold2383_30167.mRNA1	locus=scaffold2383(29533,30801,-); length=423; function=26S proteasome non-ATPase regulatory subunit 11 homolog like;	30167.mRNA1	25	1.6904	0.4465	1.7219	0.9817	3.3729	1.1066	0.8513	1.5996	0.6918	1.8535	0.5649	0.8093	1.9588	0.3162	1.1066	1.6444	0.6467	1.7219	0.955	3.02	0.2535	0.1163	EF > 2	0.1318	0.8166	0.5495	0.2965	1.8197	0.302	1	0.5649	0.5281	1.7701	0.2754	1
168	38.15	38.22	80.9	54.8	52.7	scaffold0474_313994.mRNA1.1	locus=scaffold0474(313081,314908,+); length=377; function=GDP-mannose 3,5-epimerase 1 like;	313994.mRNA1.1	25	0.6194	0.036	1.3428	0.5012	0.8318	0.5861	0.0337	1.3428	0.4487	0.787	0.7244	0.0851	1.2134	0.6194	0.879	0.8954	0.9821	1.1482	0.787	1.028	0.3733	0.0084	1.803	0.2535	0.673	0.912	0.1875	1.1272	0.8017	1.028	0.4207	0.0119	1.6144	0.3251	0.6792
169	37.98	108.04	92.8	67.6	60	scaffold0309_641516.mRNA1	locus=scaffold0309(637456,645576,+); length=965; domain=Phosphoenolpyruvate carboxylase domain containing; function=Phosphoenolpyruvate carboxylase 2 like;	641516.mRNA1	87	0.6194	0.0226	1.2359	0.5297	0.7656	0.3436	0.0003	1.556	0.2729	0.5346	0.6855	0.0346	1.1803	0.5861	0.8091	0.9727	0.7432	1.1169	0.871	1.0864	0.5058	0.0018	1.406	0.4325	0.7112	0.4875	0.0036	1.3428	0.3873	0.6546	0.631	0.1132	1.2942	0.5395	0.8166
170	37.92	38.19	71.2	19.7	18.7	scaffold0776_123942.mRNA1	locus=scaffold0776(114055,133830,+); length=1349; function=Rhamnogalacturonate lyase like;	123942.mRNA1	19	1.9231	0.0055	1.4322	1.3428	3.02	1.4588	0.3931	1.3552	1.0765	1.8535	2.466	0.0004	1.5849	1.556	4.0551	0.9462	0.7422	1.2023	0.6982	1.1376	2.0137	0.008	1.4997	1.3428	2.9923	0.9908	0.3868	1.1695	0.8472	1.1588	2.3335	0.0006	1.5996	1.4588	3.4674
171	37.8	38.36	80	47.9	42.6	scaffold0280_1182990.mRNA1	locus=scaffold0280(1180298,1184970,+); length=531; function=Calcium-dependent protein kinase 3 like;	1182990.mRNA1	35	1.4322	0.0127	1.1482	1.2474	1.8707	0.4406	0.0171	1.5849	0.182	0.6982	0.3499	0.0017	1.8535	0.1514	0.6486	1.0568	0.142	1.1376	0.929	1.1912	1.3804	0.0154	1.1803	1.1695	1.7539	0.5012	0.0031	1.3932	0.2355	0.6982	0.2992	0.0003	1.9409	0.1148	0.5808
172	37.76	40.04	80.1	39.2	34.3	scaffold0042_3054005.mRNA1	locus=scaffold0042(3052216,3055794,+); length=703; function=Stromal 70 kDa heat shock-related protein, chloroplastic like;	3054005.mRNA1	27	0.6792	0.0854	1.2474	0.5297	0.8472	0.1542	0.0003	EF > 2	0.0497	0.4406	0.912	0.9415	1.1695	0.7379	1.0666	0.9908	0.8831	1.1272	0.863	1.1169	0.7798	0.2027	1.1912	0.631	0.929	0.2466	0	1.9953	0.0685	0.492	0.6982	0.1	1.2134	0.5395	0.8472
173	37.62	39.15	94.2	59	48.2	scaffold0031_1829426.mRNA1	locus=scaffold0031(1826794,1832058,+); length=435; function=Monodehydroascorbate reductase like;	1829426.mRNA1	20	0.3565	0.1682	1.8535	0.0817	0.6607	0.6368	0.8184	1.5276	0.4207	0.9727	0.929	0.9431	1.4588	0.6546	1.3552	1.2942	0.6691	1.2589	1.028	2.0701	0.3908	0.2034	1.6144	0.0871	0.631	0.863	0.9147	1.4322	0.597	1.2359	0.6607	0.9583	1.5704	0.3597	1.0375
174	37.31	37.4	87.6	54.6	49.8	scaffold1128_92226.mRNA1	locus=scaffold1128(86934,97518,-); length=437; function=Protein DJ-1 homolog B like;	92226.mRNA1	34	0.3565	0.1273	EF > 2	0.207	0.7727	0.1542	0.0269	EF > 2	0.0685	0.5808	0.9376	0.5176	1.3428	0.6982	1.2589	1.0471	0.2731	1.2942	0.8091	1.3677	0.7943	0.8212	1.3183	0.6081	1.0471	0.4365	0.7158	1.8535	0.2249	0.8091	0.8241	0.4341	1.2706	0.6368	1.0471
175	36.99	37.15	68.7	27.4	25.4	scaffold0708_241420.mRNA1	locus=scaffold0708(239434,243406,+); length=898; domain=Glycoside hydrolase, family 10 domain containing; function=Endo-1,4-beta-xylanase A like;	241420.mRNA1	22	1.3932	0.0181	1.2706	1.0965	3.0761	1.7061	0.0158	1.406	1.2134	3.4674	1.6144	0.0221	1.3804	1.1695	3.8726	1.0375	0.865	1.2134	0.8551	1.7701	1.1066	0.8271	1.2134	0.912	1.406	1.3428	0.0989	1.2706	1.0568	2.729	1.2246	0.0197	1.2359	0.9908	1.9231
176	36.82	36.98	74.2	45.6	36	scaffold1789_16143.mRNA1	locus=scaffold1789(13287,19000,+); length=473; domain=Adenylate cyclase-associated CAP, N-terminal,Adenylate cyclase-associated CAP, C-terminal domain containing; function=Cyclase-associated protein 1 like;	16143.mRNA1	24	0.6252	0.0569	1.2706	0.4742	0.7943	0.7311	0.0488	1.1695	0.6138	0.8551	0.9204	0.5344	1.1272	0.8017	1.0375	0.912	0.7336	1.1376	0.7943	1.0375	0.3631	0.0029	1.6293	0.2291	0.5916	0.7516	0.1622	1.1482	0.6368	0.863	0.6252	0.0563	1.3062	0.4875	0.8166
177	36.8	36.91	88.5	56.9	48	scaffold0784_214208.mRNA1	locus=scaffold0784(211123,217294,-); length=453; function=AP-4 complex subunit mu like;	214208.mRNA1	22	0.929	0.6951	1.1376	0.8091	1.0568	0.6982	0.1054	1.1912	0.5916	0.8318	0.8954	0.6697	1.1376	0.7798	1.0186	1.0864	0.5434	1.1376	0.955	1.2589	0.7586	0.3477	1.1803	0.6368	0.8954	0.5058	0.0077	1.3552	0.3802	0.6855	0.7047	0.1879	1.2134	0.5861	0.8551
178	36.6	36.7	88.4	51	43	scaffold0813_247467.mRNA1	locus=scaffold0813(237640,257294,-); length=448; domain=Aminoacyl-tRNA synthetase, class II (G/ H/ P/ S), conserved domain,Serine-tRNA synthetase, type1, N-terminal domain containing; function=Serine--tRNA ligase like;	247467.mRNA1	29	0.5297	0.0273	1.3932	0.3565	0.7379	0.7047	0.0363	1.2359	0.5058	0.871	0.7311	0.1754	1.2134	0.5916	0.8872	1	0.4126	1.1803	0.8472	1.1588	0.2399	0.0005	EF > 2	0.1148	0.5297	0.8472	0.3485	1.1588	0.7311	0.9817	0.5808	0.3419	1.4191	0.4529	0.8241
179	36.59	36.71	74.7	35.3	32.1	scaffold0698_337668.mRNA1	locus=scaffold0698(331885,343451,-); length=743; function=Vesicle-fusing ATPase like;	337668.mRNA1	23	3.6644	0.0067	EF > 2	1.7701	24.2103	5.5463	0.0022	EF > 2	2.6792	35.9749	1.5704	0.2359	1.7539	0.8954	8.091	1.1803	0.3248	1.8197	0.6486	5.2481	3.1333	0.0215	EF > 2	1.5417	19.4089	4.8753	0.0018	EF > 2	2.2699	23.9883	1.9231	0.1413	1.7865	1.0765	6.9183
180	36.59	36.65	88.9	47.5	43.7	scaffold0115_2084367.mRNA1	locus=scaffold0115(2083567,2085168,+); length=534; function=T-complex protein 1 subunit delta like;	2084367.mRNA1	27	0.871	0.8312	1.4191	0.5346	1.2359	1.1803	0.9142	1.4191	0.8318	1.9231	0.6918	0.7053	1.4997	0.3631	1.0375	0.8017	0.5179	1.3183	0.3499	1.0568	1.2823	0.8234	1.3804	0.929	2.1478	0.871	0.6961	1.3804	0.5808	1.2023	0.9204	0.7048	1.406	0.6368	1.2942
181	36.55	36.81	79.9	39.8	35.2	scaffold0434_577328.mRNA1	locus=scaffold0434(574365,580292,-); length=634; function=Probable Xaa-Pro aminopeptidase P like;	577328.mRNA1	22	1	0.8809	1.0666	0.9376	1.0666	0.9462	0.4947	1.1272	0.8472	1.0666	0.9908	0.7068	1.0864	0.912	1.0765	0.9908	0.7432	1.0471	0.9462	1.0375	0.9817	0.7027	1.0864	0.9036	1.0666	0.9376	0.9419	1.0965	0.8551	1.028	1	0.9859	1.1272	0.8872	1.1272
182	36.44	38.61	89.1	58.6	53.4	scaffold0078_189989.mRNA1	locus=scaffold0078(187705,192274,-); length=424; function=26S protease regulatory subunit 6A homolog A like;	189989.mRNA1	33	0.5702	0.0316	1.3552	0.4169	0.7727	0.3532	0.0003	1.6444	0.2168	0.5808	0.863	0.4056	1.1376	0.7727	0.9817	0.8017	0.7456	1.1588	0.7047	0.929	0.3373	0.0006	1.7061	0.2128	0.5754	0.4325	0.001	1.5136	0.278	0.6546	0.3767	0.0178	1.6293	0.263	0.6138
183	36.31	36.96	80	37.2	34.2	scaffold1316_22981.mRNA1	locus=scaffold1316(20560,25403,+); length=536; function=T-complex protein 1 subunit epsilon like;	22981.mRNA1	26	0.4786	0.3486	1.6444	0.2355	0.787	0.3342	0.1683	1.8365	0.1159	0.6138	0.6081	0.0994	1.3552	0.3565	0.8241	0.912	0.7109	1.2023	0.7379	1.0965	0.6138	0.1712	1.2706	0.3565	0.7798	0.4966	0.1254	1.4588	0.2679	0.7244	0.5346	0.5143	1.5996	0.2805	0.8551
184	36.28	36.35	90.4	54.5	54.5	scaffold0484_133181.mRNA1	locus=scaffold0484(128758,137605,-); length=355; function=Probable cinnamyl alcohol dehydrogenase 1 like;	133181.mRNA1	26	0.7798	0.4776	1.1695	0.6668	0.912	0.3873	0.0043	1.6293	0.2051	0.631	0.5012	0.0974	1.3804	0.3532	0.6918	0.8954	0.8733	1.1272	0.787	1.0093	0.4613	0.0508	1.4588	0.3076	0.673	0.413	0.0137	1.5136	0.2421	0.6252	0.3532	0.0114	1.7378	0.1995	0.6138
185	36.23	36.3	67.5	33.3	33	scaffold0899_109592.mRNA1	locus=scaffold0899(102502,116683,+); length=758; function=Cycloartenol synthase like;	109592.mRNA1	22	1.3804	0.0144	1.2023	1.1482	1.7219	1	0.7703	1.1482	0.871	1.1376	0.4207	0.0032	1.6293	0.2606	0.6855	0.8017	0.5618	1.2134	0.6607	0.9727	1.4997	0.0772	1.2359	1.2134	1.9231	0.7311	0.112	1.2246	0.5445	0.8954	0.4207	0.1617	1.7219	0.2559	0.7244
186	36.16	69.82	86	51	45.1	scaffold0800_420562.mRNA1	locus=scaffold0800(419157,425222,-); length=699; function=Heat shock protein 83 like;	420562.mRNA1	55	0.5346	0.3707	1.5417	0.3532	0.8241	3.767	0	1.406	2.6792	10.3753	6.6681	0	1.6444	4.0551	18.5353	0.8091	0.4968	1.2023	0.673	0.9727	0.1905	0.0188	EF > 2	0.1368	0.413	4.4463	0	1.556	2.8576	13.0617	6.1376	0	1.5704	3.9084	17.378
187	36.08	36.3	92.9	50.4	45.7	scaffold0098_1201327.mRNA1	locus=scaffold0098(1196981,1205673,+); length=563; function=T-complex protein 1 subunit eta like;	1201327.mRNA1	27	0.8551	0.279	1.1376	0.7379	0.9727	0.5445	0.006	1.3677	0.3597	0.7447	0.879	0.112	1.1272	0.7586	0.9908	1.0375	0.5905	1.1169	0.929	1.1803	0.7727	0.0707	1.1695	0.6427	0.9036	0.7047	0.0201	1.1912	0.5702	0.8395	0.5808	0.0047	1.3932	0.3981	0.8091
188	36.05	36.24	74.1	35.5	34.6	scaffold0398_1034270.mRNA1	locus=scaffold0398(1031574,1036966,-); length=753; function=Uncharacterized protein y4oV like;	1034270.mRNA1	23	0.929	0.2073	1.2023	0.7727	1.1169	0.9204	0.1975	1.2023	0.7656	1.1066	0.9817	0.9088	1.2134	0.8091	1.1912	1.3183	0.1542	1.2134	1.0864	1.6904	0.8551	0.1855	1.2246	0.673	1.0471	0.9638	0.2608	1.2134	0.8017	1.1695	0.7244	0.0299	1.2246	0.5598	0.8872
189	36.04	36.47	67.7	38.1	31.3	scaffold0224_35107.mRNA1	locus=scaffold0224(33734,36481,-); length=872; function=Importin subunit beta-1 like;	35107.mRNA1	40	0.4831	0.1442	1.8365	0.302	0.8872	1.1695	0.4851	1.2706	0.9204	1.6293	1.1482	0.1233	1.2589	0.912	1.4859	1.0375	0.4964	1.2359	0.8395	1.3305	0.1977	0.0355	EF > 2	0.0457	0.631	0.673	0.1007	1.4191	0.4018	0.955	1.2706	0.1623	1.2706	1	1.6904
190	35.99	36.03	75.7	50.9	41.6	scaffold0411_846213.mRNA1	locus=scaffold0411(845211,847216,-); length=494; domain=Phosphofructokinase domain containing; function=6-phosphofructokinase 2 like;	846213.mRNA1	23	0.6792	0.2446	1.2706	0.5012	0.863	0.7047	0.2115	1.2823	0.5702	0.9036	1.1376	0.5969	1.1272	1.0093	1.2942	1.028	0.734	1.1376	0.9036	1.1695	0.6486	0.1372	1.2823	0.4699	0.8318	0.6607	0.1174	1.2823	0.5297	0.8472	0.9036	0.762	1.1803	0.7447	1.0666
191	35.85	36.12	69	38.4	35	scaffold0102_2223803.mRNA1	locus=scaffold0102(2222770,2224836,-); length=689; function=Putative endo-1,3(4)-beta-glucanase 2 like;	2223803.mRNA1	25	0.9908	0.5907	1.3428	0.8017	1.3305	1.0471	0.7822	1.2589	0.8318	1.3552	0.3767	0.0392	EF > 2	0.2208	0.7943	1.1912	0.4283	1.2359	0.9638	1.6444	0.8166	0.084	1.3183	0.6252	1.0765	1.0186	0.8573	1.2706	0.8017	1.406	0.4093	0.0123	EF > 2	0.278	0.8472
192	35.85	35.96	59.9	38.5	32.8	scaffold0198_621753.mRNA1	locus=scaffold0198(617611,625896,+); length=954; function=Large proline-rich protein BAG6 like;	621753.mRNA1	28	0.7447	0.2074	1.3062	0.5297	0.9727	1.1695	0.4637	1.1912	0.9817	1.3677	1.2474	0.4462	1.1912	1.0471	1.4859	0.8318	0.7482	1.2359	0.6194	1.028	0.8241	0.628	1.3183	0.4966	1.0864	1.3932	0.2323	1.2134	1.1482	1.6749	1.3183	0.037	1.1803	1.1169	1.5417
193	35.73	69.63	100	84.4	80.2	scaffold0786_345204.mRNA1	locus=scaffold0786(342000,348408,-); length=470; function=UTP--glucose-1-phosphate uridylyltransferase like;	345204.mRNA1	68	0.5058	0.0019	1.3183	0.3802	0.6668	0.3873	0.001	1.5417	0.2582	0.597	0.4699	0.0003	1.406	0.3698	0.6607	0.8551	0.6091	1.1066	0.7656	0.9462	0.4742	0.0008	1.4588	0.3698	0.6918	0.5916	0.0048	1.2359	0.5012	0.7311	0.3873	0.0038	1.5996	0.2704	0.6194
194	35.46	35.51	78.1	33.6	31	scaffold0011_3907661.mRNA1	locus=scaffold0011(3905325,3910752,+); length=805; function=Probable glutamyl endopeptidase, chloroplastic like;	3907661.mRNA1	18	0.8166	0.2433	1.2246	0.6081	1	0.597	0.0566	1.4859	0.3631	0.8872	0.871	0.4787	1.2474	0.6486	1.0864	1	0.9879	1.2134	0.8241	1.2474	0.7798	0.2379	1.2823	0.5248	1	0.6252	0.0524	1.406	0.2911	0.879	0.7311	0.124	1.2589	0.4446	0.9204
195	35.4	37.51	92.1	60.9	56.7	scaffold0706_16698.mRNA1	locus=scaffold0706(16126,17271,-); length=382;	16698.mRNA1	31	0.7656	0.1825	1.2474	0.5598	0.955	0.4285	0.1531	1.6749	0.2333	0.7178	0.9204	0.1612	1.2134	0.7656	1.1169	0.8551	0.4178	1.2246	0.6792	1.0471	0.5297	0.0276	1.4454	0.2831	0.7656	0.2992	0.0203	1.7701	0.1854	0.5297	0.5105	0.0136	1.4191	0.278	0.7244
196	35.22	64.71	81.5	54.1	47.2	scaffold1801_51776.mRNA1	locus=scaffold1801(49844,53708,+); length=796; function=Heat shock 70 kDa protein 14 like;	51776.mRNA1	51	0.4613	0.0091	1.4191	0.278	0.6546	1.1803	0.7131	1.1588	1.0186	1.3552	1.3062	0.729	1.1803	1.1066	1.4859	0.9204	0.4442	1.2134	0.787	1.1169	0.2333	0.0001	1.7061	0.1803	0.3981	1	0.4705	1.1376	0.879	1.1376	1.1482	0.9124	1.1482	1	1.3804
197	35.04	35.09	85.4	74.2	71.4	scaffold0139_994147.mRNA1	locus=scaffold0139(993570,994724,+); length=295; function=Glucose and ribitol dehydrogenase like;	994147.mRNA1	54	1.4588	0.5748	1.2023	1.2134	1.5996	0.9727	0.1719	1.0965	0.8872	1.0666	2.0137	0.1372	1.3183	1.5276	2.2699	1.3062	0.5475	1.1912	1.0965	1.4322	0.7178	0.2359	1.2023	0.6252	0.863	1.0471	0.4391	1.1066	0.9462	1.1482	1.4723	0.4238	1.1695	1.2589	1.6144
198	34.81	34.89	81.1	45.1	38.5	scaffold0463_379981.mRNA1	locus=scaffold0463(379122,380840,-); length=573; function=Heat shock 70 kDa protein 8 like;	379981.mRNA1	28	1	0.601	1.1482	0.871	1.1482	0.3767	0.0326	1.888	0.2559	0.7112	1.3183	0.3859	1.1912	1.1066	1.5849	0.955	0.9763	1.1695	0.8241	1.1169	0.6081	0.0322	1.4454	0.492	0.879	0.7447	0.376	1.2823	0.6026	0.955	0.7516	0.803	1.3305	0.5916	1
199	34.8	34.82	69.9	39.3	36.8	scaffold0093_1581288.mRNA1	locus=scaffold0093(1580222,1582354,+); length=711; function=Protein TolB like;	1581288.mRNA1	24	0.5916	0.0198	1.3677	0.3631	0.8091	0.4831	0.0001	1.4997	0.2965	0.7244	0.9376	0.5654	1.1588	0.7943	1.0864	0.9727	0.9024	1.1588	0.8166	1.1272	0.5248	0.0001	1.4454	0.3404	0.7586	0.5395	0.0002	1.3932	0.3837	0.7516	0.7516	0.0284	1.2246	0.5861	0.9204
200	34.74	34.86	69.2	26.6	23.8	scaffold0005_4641396.mRNA1.1	locus=scaffold0005(4639945,4642848,+); length=968; function=Exportin-2 like;	4641396.mRNA1.1	21	0.7311	0.2089	1.2134	0.4656	0.8872	0.7379	0.5105	1.2589	0.4742	0.929	1.1169	0.5097	1.1912	0.9376	1.3428	0.9204	0.8915	1.1695	0.7586	1.0765	0.597	0.0274	1.3305	0.2729	0.7943	0.8551	0.532	1.1803	0.6855	1.0093	0.912	0.438	1.2246	0.673	1.1169
201	34.7	34.73	84.6	50	45.7	scaffold0622_519035.mRNA1	locus=scaffold0622(516478,529212,-); length=611; domain=Methylenetetrahydrofolate reductase domain containing; function=Methylenetetrahydrofolate reductase 2 like;	519035.mRNA1	23	0.4742	0.073	1.5276	0.3908	0.7244	0.4786	0.0824	1.5276	0.2858	0.7311	0.631	0.0516	1.3305	0.5105	0.8395	0.6855	0.1637	1.2706	0.5495	0.871	0.6546	0.123	1.3552	0.4966	0.8872	0.5808	0.0223	1.3062	0.4613	0.7586	0.7447	0.459	1.2823	0.5808	0.955
202	34.63	35.75	85.6	19.4	14.3	scaffold0642_477404.mRNA1	locus=scaffold0642(468229,485338,-); length=1531; function=Myosin-17 like;	477404.mRNA1	23	1.9055	0.006	1.4588	1.3062	3.0479	1.028	0.676	1.2589	0.8166	1.2942	0.8091	0.8592	1.2589	0.4966	1.0186	0.7943	0.6763	1.2706	0.5808	1.0093	1.8535	0.0038	1.406	1.3183	3.0479	0.8872	0.5595	1.2474	0.6252	1.1066	0.7244	0.5183	1.3428	0.4093	0.9727
203	34.61	34.9	77.2	18.2	13.2	scaffold0233_1397301.mRNA1	locus=scaffold0233(1381189,1413413,+); length=1810; function=Proteasome-associated protein ECM29 homolog like;	1397301.mRNA1	21	1.6749	0.0001	1.3677	1.2246	2.8054	1.6749	0.0109	1.3552	1.2359	2.5823	0.4285	0.2781	1.8365	0.1837	0.787	0.7943	0.8757	1.2823	0.597	1.0186	1.7219	0.0004	1.3804	1.2474	3.0479	1.3932	0.0153	1.2823	1.0864	2.3768	0.7798	0.5928	1.2942	0.5916	1.0093
204	34.55	35.01	87.2	54.5	47.9	scaffold0010_181503.mRNA1	locus=scaffold0010(179864,183143,+); length=414; function=LanC-like protein GCR2 like;	181503.mRNA1	27	3.8019	0.0663	1.2942	2.9376	5.9156	0.4613	0.677	1.4997	0.0955	0.6918	0.278	0.7563	1.7865	0.0649	0.4966	0.7798	0.895	1.2246	0.6368	0.955	4.2855	0.0659	1.3305	3.2211	7.1121	0.5649	0.6058	1.3428	0.2249	0.7586	0.5058	0.6767	1.406	0.1585	0.7112
205	34.53	34.86	84.9	62.2	50.2	scaffold0888_274749.mRNA1	locus=scaffold0888(273176,276323,+); length=292; function=Putative lactoylglutathione lyase like;	274749.mRNA1	55	0.6252	0.2222	1.2823	0.52	0.8017	0.673	0.2114	1.2246	0.5649	0.8241	0.9727	0.714	1.1272	0.8472	1.0965	1.0965	0.6128	1.1169	0.9817	1.2246	0.52	0.0792	1.4454	0.4055	0.7516	1.0186	0.6851	1.1066	0.9204	1.1376	0.5105	0.0791	1.406	0.3945	0.7178
206	34.4	34.78	88.9	32.5	29.6	scaffold0083_188603.mRNA1	locus=scaffold0083(187092,190114,-); length=629;	188603.mRNA1	18	1.0965	0.7012	1.1695	0.9376	1.3305	0.3981	0.0031	1.7701	0.2014	0.7047	0.5861	0.0228	1.406	0.3597	0.8241	0.912	0.4196	1.2023	0.7311	1.0965	1.2706	0.0774	1.1695	1.0864	1.5996	0.5546	0.0014	1.3305	0.2606	0.7379	0.4529	0.0053	1.5849	0.2443	0.7178
207	34.36	34.55	81.2	43.2	40.6	scaffold1413_117039.mRNA1	locus=scaffold1413(115343,118735,-); length=587; function=RuBisCO large subunit-binding protein subunit alpha, chloroplastic like;	117039.mRNA1	20	0.7311	0.3698	1.3677	0.3733	1	0.5012	0.0496	1.6144	0.1472	0.8091	1.0568	0.9523	1.3552	0.7798	1.4588	0.8166	0.8916	1.4723	0.4656	1.2023	0.7586	0.8108	1.4191	0.3404	1.0765	0.5012	0.0815	1.5136	0.0973	0.7586	0.6252	0.4911	1.6596	0.3404	1.0375
208	34.05	34.8	86	28.5	22.4	scaffold1977_24960.mRNA1	locus=scaffold1977(6058,43917,-); length=1060; function=Inositol hexakisphosphate and diphosphoinositol-pentakisphosphate kinase 2 like;	24960.mRNA1	20	1.8535	0.0002	1.3932	1.3305	2.729	1.2589	0.1876	1.2359	1.0186	1.7061	0.9376	0.5293	1.2134	0.7727	1.1376	0.8954	0.3152	1.2134	0.7379	1.0864	1.4723	0.0557	1.4588	1.0093	2.2909	1.7865	0.0182	1.5704	1.1376	2.5119	1.6293	0.5219	1.4723	1.1066	2.3121
209	33.9	33.98	98.3	90.7	86.1	scaffold0100_820791.mRNA1	locus=scaffold0100(820953,821471,+); length=173; function=Peptidyl-prolyl cis-trans isomerase like;	820791.mRNA1	90	1.6144	0.9388	1.1803	1.3677	2.0512	0.4656	0.1801	1.3932	0.3076	0.6486	0.8241	0.2591	1.1066	0.6855	0.912	0.8954	0.9779	1.1066	0.7943	0.9908	1.6144	0.3127	1.1803	1.3677	1.977	0.5598	0.2088	1.2823	0.4365	0.7178	0.2014	0.2849	1.4322	0.1406	0.2884
210	33.48	33.54	91.1	64.6	63.3	scaffold0238_1302109.mRNA1	locus=scaffold0238(1300188,1304031,-); length=385; function=Quinone oxidoreductase like;	1302109.mRNA1	30	0.7112	0.0041	1.2706	0.4831	0.9036	0.7178	0.0161	1.2474	0.5058	0.8954	0.8241	0.4613	1.2246	0.597	1.0093	1.1695	0.2979	1.1482	1.0186	1.3932	0.5495	0.0002	1.4454	0.3565	0.7943	0.6546	0.031	1.2942	0.52	0.8472	0.6427	0.0149	1.3062	0.4055	0.8395
211	33.32	33.36	78.8	30.2	27.1	scaffold3428_6173.mRNA1	locus=scaffold3428(2705,9642,-); length=762; function=Acetate--CoA ligase ACS, chloroplastic/glyoxysomal like;	6173.mRNA1	16	0.6982	0.1283	1.2706	0.52	0.8872	0.7447	0.225	1.2942	0.413	0.9638	1.0093	0.6424	1.2474	0.8091	1.2589	0.9376	0.5608	1.2359	0.7656	1.1588	0.7244	0.2021	1.2942	0.5395	0.9376	0.9908	0.627	1.2474	0.8017	1.2359	0.6546	0.2834	1.4322	0.4742	0.9376
212	33.04	33.59	70.7	15.9	10.3	scaffold0328_84598.mRNA1	locus=scaffold0328(76223,92974,+); length=1810; function=Proteasome activator subunit 4 like;	84598.mRNA1	18	0.7727	0.6211	1.2942	0.5012	1	0.9908	0.9443	1.1912	0.8166	1.1803	0.8872	0.6923	1.2246	0.7178	1.0864	0.7656	0.8733	1.3062	0.5808	1	0.5702	0.0572	1.5276	0.3802	0.871	0.6368	0.0698	1.3932	0.4446	0.8872	0.8241	0.3793	1.2706	0.5395	1.0471
213	32.94	33.2	85.1	34.8	28.9	scaffold0099_135230.mRNA1	locus=scaffold0099(132690,137770,-); length=699; domain=Phosphoenolpyruvate carboxykinase, ATP-utilising domain containing; function=Phosphoenolpyruvate carboxykinase like;	135230.mRNA1	18	0.6252	0.2338	1.3932	0.3873	0.871	0.2355	0.0012	EF > 2	0.0991	0.492	0.4742	0.0599	1.556	0.2443	0.7379	0.787	0.5482	1.2942	0.6081	1.0186	0.5445	0.1834	1.4454	0.3873	0.787	0.3664	0.01	1.6749	0.133	0.6138	0.7943	0.462	1.2823	0.5598	1.0186
214	32.92	35.86	80.1	45.1	41.2	scaffold0866_92082.mRNA1	locus=scaffold0866(90705,93459,+); length=569; function=Probable nucleoredoxin 1 like;	92082.mRNA1	23	0.4966	0.0931	1.4997	0.2992	0.7447	0.6026	0.3335	1.406	0.4529	0.8472	0.8166	0.3439	1.2023	0.6368	0.9817	0.929	0.8922	1.1482	0.7943	1.0666	0.3767	0.0181	1.8365	0.2249	0.6918	0.929	0.6804	1.1482	0.8091	1.0666	0.5598	0.0963	1.4454	0.3733	0.8091
215	32.9	33.38	82.9	38.6	33.5	scaffold0932_230267.mRNA1	locus=scaffold0932(220788,239746,+); length=696; function=NADP-dependent alkenal double bond reductase P2 like;	230267.mRNA1	28	0.6194	0.0584	1.2589	0.4966	0.7798	0.4018	0.0067	1.556	0.227	0.6252	0.631	0.0218	1.1803	0.4966	0.7447	1.0864	0.2581	1.1376	0.955	1.2474	0.3532	0.0142	1.6904	0.1837	0.597	0.5754	0.0291	1.2706	0.413	0.7311	0.3499	0.0008	1.6444	0.1959	0.5754
216	32.87	40.81	97.6	84.5	81.4	scaffold0028_93681.mRNA1.1	locus=scaffold0028(92005,95248,+); length=253; function=14-3-3-like protein GF14 kappa like;	93681.mRNA1.1	46	1.0471	0.8687	1.2706	0.8241	1.3552	0.9462	0.9472	1.4454	0.5649	1.3677	0.7727	0.2737	1.2589	0.4966	0.9727	0.9204	0.7862	1.3305	0.631	1.2246	0.5546	0.1588	1.803	0.1923	1	1.028	0.8905	1.1695	0.879	1.2359	0.6668	0.3105	1.6904	0.1923	1.1272
217	32.87	32.95	61.5	39.1	30.3	scaffold0029_822321.mRNA1	locus=scaffold0029(819646,824997,+); length=625;	822321.mRNA1	28	0.9462	0.5906	1.2246	0.7516	1.1588	0.8395	0.9394	1.2359	0.6792	1.0375	1.2359	0.5633	1.2942	0.955	1.5417	1.1482	0.177	1.2246	0.9376	1.4191	1.1912	0.7812	1.2246	0.9727	1.4454	0.9036	0.2015	1.2134	0.7447	1.0965	1.028	0.8845	1.3804	0.7447	1.2823
218	32.74	32.88	92.7	70.3	67.9	scaffold0015_661070.mRNA1	locus=scaffold0015(656630,665511,-); length=247; domain=Proteasome alpha-subunit, N-terminal domain,Proteasome, subunit alpha/beta domain containing; function=Proteasome subunit alpha type-6 like;	661070.mRNA1	23	0.7047	0.1659	1.5136	0.3945	1.0666	0.3873	0.1163	EF > 2	0.1067	0.879	0.7311	0.5523	1.7061	0.4169	1.2474	0.7943	0.3754	1.5417	0.4875	1.2246	0.929	0.8915	1.6144	0.5702	1.4997	0.6427	0.1567	1.5417	0.2512	0.9908	1.0375	0.9153	1.6596	0.6252	1.7219
219	32.69	32.76	81	45.3	39.9	scaffold0029_717456.mRNA1	locus=scaffold0029(714229,720684,+); length=522; function=Importin subunit alpha-2 like;	717456.mRNA1	18	0.673	0.2095	1.2942	0.52	0.871	1.4322	0.6629	1.2706	1.1272	2.0893	1.4859	0.1279	1.2942	1.1482	2.4889	0.8091	0.1766	1.2706	0.5916	1.028	0.4246	0.0129	1.4997	0.3221	0.6368	1.3183	0.9873	1.2942	1.0186	1.9231	1.2823	0.5251	1.2134	1.0568	1.803
220	32.66	32.9	77.9	66.8	60.7	scaffold0912_144680.mRNA1	locus=scaffold0912(140739,148622,-); length=350; function=Ankyrin repeat domain-containing protein 2 like;	144680.mRNA1	37	0.871	0.8423	1.2359	0.7047	1.0765	1.5704	0.8911	1.3677	1.1482	2.3335	2.704	0.0171	1.5136	1.7865	4.529	1.0765	0.7969	1.2134	0.8872	1.3062	1.0965	0.4731	1.2823	0.8551	1.4191	2.1677	0.3528	1.5276	1.4191	3.1915	1.1272	0.8891	1.1912	0.9462	1.3428
221	32.53	32.78	79.4	50.7	43.7	scaffold0423_98959.mRNA1	locus=scaffold0423(96197,101722,-); length=500; domain=Galactokinase galactose-binding domain containing; function=Galactokinase like;	98959.mRNA1	24	0.5808	0.0143	1.2823	0.4365	0.7447	0.2965	0.0003	1.8197	0.166	0.5395	0.3404	0.0015	1.7219	0.227	0.5861	1.0765	0.6195	1.1482	0.9376	1.2359	0.5152	0.0367	1.4191	0.3565	0.7311	0.4285	0.0012	1.4588	0.2938	0.6252	0.3981	0.005	1.5417	0.2421	0.6138
222	32.31	33.1	77.7	56.9	51	scaffold0178_730225.mRNA1	locus=scaffold0178(728356,732095,+); length=342; function=Probable aldo-keto reductase 2 like;	730225.mRNA1	29	0.6252	0.1062	1.3183	0.4656	0.8241	0.8091	0.2158	1.1695	0.6855	0.9462	1.4723	0.4546	1.2359	1.1912	1.7061	1.0864	0.8768	1.1376	0.955	1.2359	0.2377	0.0619	EF > 2	0.1629	0.5598	1.2474	0.9069	1.2023	1.0375	1.4454	0.7798	0.1847	1.2474	0.6546	0.9727
223	32.3	32.4	89	49.5	38.9	scaffold0135_1382337.mRNA1	locus=scaffold0135(1374928,1390208,-); length=512; function=Eukaryotic peptide chain release factor GTP-binding subunit ERF3A like;	1382337.mRNA1	26	0.8954	0.6757	1.1588	0.7656	1.0375	0.5546	0.0317	1.3932	0.3436	0.7727	1.0568	0.5847	1.1695	0.9036	1.2589	0.7112	0.4179	1.2359	0.5445	0.879	0.9204	0.4116	1.1695	0.7244	1.0765	0.7516	0.138	1.1912	0.6194	0.8954	0.9376	0.7213	1.1695	0.8091	1.0965
224	32.27	32.4	79.1	48.8	39.9	scaffold0315_1016790.mRNA1	locus=scaffold0315(1014907,1018673,-); length=528; function=Probable aspartyl aminopeptidase like;	1016790.mRNA1	29	1.0568	0.9455	1.2134	0.871	1.2942	0.5649	0.0198	1.4322	0.3945	0.8091	0.6668	0.1174	1.3305	0.4571	0.8872	1.0186	0.9218	1.2023	0.8472	1.2359	0.5808	0.1277	1.4454	0.4093	0.8395	0.6668	0.0537	1.3062	0.4966	0.871	0.5916	0.1563	1.4723	0.3908	0.871
225	32.15	32.21	90.6	58.8	58.8	scaffold0347_697168.mRNA1	locus=scaffold0347(695990,698347,+); length=319; function=Annexin D3 like;	697168.mRNA1	24	1.6444	0.363	1.2246	1.3428	3.0761	14.8594	0.0085	1.6144	9.2045	26.7917	0.1585	0.6555	1.7865	0.1191	0.2831	0.5916	0.1344	1.2474	0.4966	0.7379	0.6607	0.42	1.3677	0.5152	0.9036	13.6773	0.0047	1.6596	8.2414	24.4343	0.1941	0.9378	1.7701	0.1614	0.3436
226	32.11	32.12	68.8	39	38.3	scaffold1097_49660.mRNA1	locus=scaffold1097(42407,56913,+); length=594; function=Putative 3,4-dihydroxy-2-butanone kinase like;	49660.mRNA1	21	0.6607	0.2722	1.3428	0.4529	0.8872	0.9638	0.9175	1.2246	0.7798	1.1803	1.1272	0.7498	1.1588	0.9727	1.3305	0.955	0.7191	1.1912	0.7798	1.1376	0.6026	0.2756	1.4191	0.3908	0.8551	1.0093	0.7089	1.2023	0.8395	1.2134	0.9908	0.7907	1.2246	0.8017	1.2134
227	32.08	34.47	99.8	65.4	56.9	scaffold0029_1088677.mRNA1	locus=scaffold0029(1086983,1090372,-); length=400; function=26S protease regulatory subunit S10B homolog B like;	1088677.mRNA1	29	0.5152	0.8826	1.4859	0.4365	0.7656	0.4529	0.3181	1.5704	0.2729	0.7112	0.8551	0.5924	1.1803	0.7112	1.0093	0.9204	0.6455	1.1695	0.787	1.0765	0.3664	0.3291	1.6596	0.2831	0.6081	0.6855	0.2477	1.2359	0.4571	0.8472	0.6546	0.7548	1.3062	0.5297	0.8551
228	32.08	32.19	95.7	77.3	75.5	scaffold0195_853144.mRNA1	locus=scaffold0195(852049,854239,+); length=323; function=Isoaspartyl peptidase/L-asparaginase 1 like;	853144.mRNA1	43	0.5702	0.7136	1.3062	0.4613	0.7447	0.8091	0.767	1.1482	0.7047	0.929	1.6596	0.0541	1.2942	1.2823	2.3121	1.1912	0.2808	1.1912	1	1.6144	0.5105	0.4636	1.3677	0.3342	0.6982	1.0568	0.9187	1.1912	0.8872	1.3305	0.7379	0.971	1.2246	0.6368	0.9036
229	32.03	32.1	70.7	24.4	23.4	scaffold1129_129191.mRNA1.1	locus=scaffold1129(124556,133809,+); length=912; function=Beta-adaptin-like protein C like;	129191.mRNA1.1	19	4.4055	0.02	EF > 2	1.888	6.2517	5.445	0.0018	EF > 2	2.3121	8.2414	2.4434	0.0948	1.7865	1.3677	3.1915	0.9036	0.1118	1.2474	0.4529	1.1272	3.281	0.1088	1.9588	1.6749	4.6132	4.4875	0.008	EF > 2	2.0701	6.3096	2.2909	0.1792	1.7539	1.3062	3.4356
230	32.01	31.91	100	79.8	73.8	scaffold1735_70085.mRNA1	locus=scaffold1735(68151,71718,-); length=184;	70085.mRNA1	38	6.8549	0	1.7061	4.0179	9.2897	0.6138	0.8397	1.6293	0.5058	1	2.8576	0.0664	1.2942	2.208	3.2211	1.2823	0.348	1.1169	1.1482	1.4191	5.8614	0.0002	1.6144	3.6308	7.7983	2.704	0.0807	1.3932	1.9409	3.1333	0.9817	0.9764	1.1272	0.8318	1.1066
231	31.97	32.04	91.3	46.3	45.4	scaffold0251_367239.mRNA1	locus=scaffold0251(364905,369574,-); length=459; function=RuvB-like protein 1 like;	367239.mRNA1	19	1.0765	0.9025	1.4723	0.7311	1.6293	1.4859	0.3402	1.6144	0.9204	3.4995	0.9204	0.6883	1.7061	0.5808	1.5704	1.7219	0.2211	1.5996	1.0765	4.7424	2.2284	0.035	1.6444	1.3552	7.5858	1.3305	0.7187	1.5276	0.871	2.1478	0.6194	0.6866	1.7539	0.2754	1.0864
232	31.89	32.21	87.8	70.9	59.1	scaffold0014_23288.mRNA1	locus=scaffold0014(21226,25338,-); length=255; domain=Triosephosphate isomerase domain containing; function=Triosephosphate isomerase, cytosolic like;	23288.mRNA1	48	0.7447	0.8303	1.1695	0.6368	0.871	0.4406	0.6043	1.5276	0.3631	0.673	0.6194	0.5406	1.2246	0.5058	0.7586	0.9727	0.5903	1.1272	0.871	1.0965	0.4966	0.5851	1.4322	0.3698	0.7112	0.5495	0.3593	1.2706	0.4169	0.6982	0.3733	0.2835	1.6293	0.2938	0.6081
233	31.8	32.09	67.4	21.7	16.5	scaffold0829_364002.mRNA1	locus=scaffold0829(358551,369453,+); length=1116; function=Importin-5 like;	364002.mRNA1	20	0.5012	0.2988	1.7219	0.2208	0.863	1.1376	0.7555	1.406	0.8091	1.5996	0.955	0.7087	1.3932	0.673	1.3305	0.9036	0.4764	1.3305	0.6427	1.2023	0.5445	0.2977	1.6444	0.2754	0.8954	0.9727	0.8778	1.3932	0.7244	1.3552	1.3552	0.4446	1.3677	0.9908	2.2491
234	31.7	31.77	97.1	87.9	83.5	scaffold1787_59938.mRNA1.1	locus=scaffold1787(58285,61591,-); length=207; function=Ras-related protein Rab7 like;	59938.mRNA1.1	32	0.8872	0.9365	1.1803	0.6427	1.0471	0.2249	0.0084	EF > 2	0.0466	0.52	0.5546	0.3716	1.3804	0.3251	0.7656	0.9204	0.9392	1.1482	0.7516	1.0568	0.8551	0.3063	1.2474	0.631	1.0666	0.3532	0.0377	1.7219	0.0955	0.6081	0.2938	0.3331	EF > 2	0.0832	0.6427
235	31.66	31.83	89.8	51.9	40.6	scaffold0137_967149.mRNA1	locus=scaffold0137(966428,967870,-); length=481; function=UDP-glucose 6-dehydrogenase 1 like;	967149.mRNA1	24	0.8954	0.7018	1.2474	0.7112	1.1169	1.2589	0.9259	1.3062	0.9638	1.7378	1.2706	0.4634	1.2823	0.9908	1.8707	1.1066	0.8503	1.2474	0.8872	1.4191	1.0471	0.8203	1.2246	0.8551	1.3932	1.4454	0.4579	1.3804	1.0471	2.0137	2.1677	0.143	1.5996	1.3552	3.9446
236	31.62	32.65	87.1	36.9	33.9	scaffold0181_511078.mRNA1	locus=scaffold0181(509467,512689,+); length=665; function=Signal recognition particle subunit SRP72 like;	511078.mRNA1	20	3.5645	0.0001	EF > 2	1.5996	8.3176	3.6983	0.0051	EF > 2	1.5276	9.0365	1.7865	0.0209	1.6904	1.0568	3.2211	1.0864	0.3652	1.3183	0.8241	1.556	3.6983	0	EF > 2	1.6144	7.9433	2.1478	0.1127	1.803	1.1912	4.8753	1.7539	0.2233	1.5276	1.1482	2.729
237	31.61	31.67	82.3	45.2	45.2	scaffold0755_254783.mRNA1	locus=scaffold0755(247609,261957,-); length=386; function=2-alkenal reductase (NADP(+)-dependent) like;	254783.mRNA1	29	0.673	0.2505	1.2823	0.5754	0.863	0.5808	0.0856	1.3305	0.4742	0.7727	1.0864	0.3773	1.1272	0.9638	1.2246	1.0186	0.5519	1.1169	0.912	1.1272	0.3565	0.0382	1.7539	0.2512	0.6252	1.2246	0.7847	1.1588	1.0568	1.4322	0.9036	0.5516	1.1588	0.7943	1.0471
238	31.5	51.71	92.4	70.8	63.8	scaffold1008_51858.mRNA1	locus=scaffold1008(44515,59201,+); length=528; domain=Pyruvate kinase, C-terminal,Pyruvate kinase, barrel domain containing; function=Pyruvate kinase, cytosolic isozyme like;	51858.mRNA1	51	1.556	0.014	1.2589	1.2359	2.1478	0.6368	0.5116	1.4588	0.5152	0.929	1.0186	0.261	1.1695	0.871	1.2023	1.028	0.4228	1.1803	0.871	1.2134	1.0568	0.4505	1.1588	0.912	1.2359	0.879	0.694	1.2023	0.6918	1.0568	0.6982	0.4081	1.2359	0.5916	0.863
239	31.34	31.43	91.6	49.7	46.6	scaffold0301_1199094.mRNA1	locus=scaffold0301(1195891,1202298,-); length=432; function=Vacuolar protein sorting-associated protein 4 like;	1199094.mRNA1	24	2.884	0.0065	EF > 2	1.4191	9.9083	3.6644	0.0088	EF > 2	1.6144	13.3045	3.767	0.0175	EF > 2	1.6749	11.9124	1.5276	0.2695	1.4454	1.0568	3.281	2.6062	0.084	1.9409	1.3428	6.8549	4.0179	0.0036	EF > 2	1.7219	14.7231	2.6062	0.1879	1.9231	1.3552	8.7096
240	31.24	31.74	76.7	60.7	53.4	scaffold0135_1578719.mRNA1	locus=scaffold0135(1578153,1579285,-); length=220; function=Probable glutathione S-transferase like;	1578719.mRNA1	24	0.9638	0.5435	1.1169	0.863	1.0765	1.0186	0.7794	1.1272	0.9036	1.1376	1.5136	0.0201	1.2134	1.2474	1.9055	1.1912	0.3642	1.1588	1.028	1.4322	0.4831	0.0378	1.6444	0.2831	0.7943	1.5849	0.0469	1.2942	1.2246	2.2491	0.9908	0.8668	1.1376	0.879	1.1272
241	31.22	31.33	90.3	67.1	57.8	scaffold0108_186138.mRNA1	locus=scaffold0108(182951,188751,+); length=290; function=Alpha-soluble NSF attachment protein like;	186138.mRNA1	21	2.4889	0.1537	1.5849	1.5704	7.8705	2.5823	0.1665	1.6144	1.5996	9.2897	2.1281	0.3082	1.5136	1.406	6.4863	0.7244	0.9629	1.4859	0.4487	1.0765	3.02	0.1144	1.6904	1.7865	11.695	2.7542	0.0836	1.6749	1.6444	9.6383	1.5417	0.6997	1.3062	1.1803	3.8371
242	31.13	31.81	82.1	49	44.4	scaffold1072_242122.mRNA1	locus=scaffold1072(241500,242744,-); length=415; domain=Lipase, class 3 domain containing; function=Phospholipase A1-IIdelta like;	242122.mRNA1	28	2.5823	0.0188	1.2823	2.0137	5.1523	38.3707	0.0007	1.5996	23.9883	56.4937	0.5916	0.0744	1.5849	0.4446	0.9376	0.7586	0.4612	1.1803	0.6368	0.8954	0.5916	0.1686	1.3305	0.4831	0.787	35.9749	0.0008	1.6144	22.2844	53.4564	1.7701	0.0307	1.2134	1.4588	2.2284
243	31.11	31.98	84.7	27.8	21.4	scaffold0121_341204.mRNA1	locus=scaffold0121(335224,347185,-); length=911; domain=Type II pantothenate kinase domain containing; function=Pantothenate kinase 2 like;	341204.mRNA1	15	1	0.3019	1.0765	0.929	1.0765	1.0093	0.8321	1.0864	0.929	1.0965	1.0471	0.9653	1.0765	0.9727	1.1272	1.028	0.6881	1.0765	0.955	1.0965	0.9908	0.9558	1.0765	0.9204	1.0666	0.9908	0.5756	1.0765	0.9204	1.0666	1.0375	0.4883	1.0965	0.9462	1.1376
244	31	31.16	83.3	65.6	57.7	scaffold0204_876555.mRNA1	locus=scaffold0204(871953,881158,+); length=379; domain=Peptidyl-arginine deiminase, Porphyromonas-type domain containing; function=Agmatine deiminase like;	876555.mRNA1	28	0.6982	0.0455	1.2023	0.4966	0.8395	0.5495	0.0309	1.3062	0.3105	0.7178	0.7112	0.08	1.2134	0.5152	0.863	1.0765	0.259	1.1803	0.912	1.2942	0.5248	0.0228	1.3428	0.263	0.7047	0.6252	0.067	1.2023	0.4487	0.7516	0.6194	0.1304	1.3552	0.3698	0.8395
245	30.96	31.45	76.8	47.8	38.2	scaffold2028_4020.mRNA1.1	locus=scaffold2028(730,7310,+); length=562; function=Calcium-dependent protein kinase 4 like;	4020.mRNA1.1	23	1.3183	0.108	1.3062	1.0093	1.803	1.2589	0.2047	1.2706	0.9908	1.8707	1.3552	0.0614	1.3305	1.0186	2.0893	1.0375	0.2655	1.3305	0.7798	1.3804	1.1169	0.1107	1.4859	0.7516	1.4859	1.3305	0.1796	1.2706	1.0471	1.9055	1.4322	0.1972	1.3183	1.0864	2.0324
246	30.91	31.66	91.2	60.5	53.8	scaffold1340_62573.mRNA1	locus=scaffold1340(61196,63951,+); length=421; function=Putative quinone-oxidoreductase homolog, chloroplastic like;	62573.mRNA1	25	2.466	0	1.406	1.7539	4.0551	3.7325	0	1.4997	2.4889	7.0469	0.2965	0.0295	1.4859	0.1368	0.4406	1.0186	0.2333	1.1803	0.863	1.2023	2.0701	0.0035	1.3305	1.556	2.8314	4.2462	0	1.5136	2.8054	7.9433	0.3698	0.0092	1.3804	0.1514	0.5105
247	30.89	30.96	80	38.3	38.1	scaffold0093_1413095.mRNA1	locus=scaffold0093(1406111,1420080,+); length=526; function=26S proteasome non-ATPase regulatory subunit 5 like;	1413095.mRNA1	22	0.492	0.0342	1.4997	0.3373	0.7379	0.5395	0.0654	1.4997	0.3467	0.8091	0.9376	0.5646	1.1912	0.787	1.1169	0.8872	0.1127	1.1695	0.7447	1.0375	0.5152	0.0201	1.4322	0.263	0.7379	1.0471	0.6939	1.1912	0.879	1.2942	0.7798	0.3468	1.2474	0.6368	0.9727
248	30.78	30.87	86.4	43.3	42	scaffold0265_1341255.mRNA1	locus=scaffold0265(1338493,1344017,+); length=465; function=Eukaryotic translation initiation factor 2 subunit 3 like;	1341255.mRNA1	22	4.5709	0	EF > 2	2.1677	14.3219	6.0813	0	EF > 2	2.7797	21.0863	1.9409	0.5075	1.4997	1.2942	3.4041	1.1588	0.7708	1.2589	0.9204	1.8535	3.5318	0.0002	1.888	1.8707	10.1859	6.2517	0	EF > 2	2.8576	20.3236	1.1803	0.6546	1.1695	1.0093	1.4454
249	30.74	31	69.6	20.5	18.2	scaffold0762_344546.mRNA1	locus=scaffold0762(337756,351336,+); length=1055; function=Alpha-aminoadipic semialdehyde synthase like;	344546.mRNA1	16	0.5058	0.0009	1.4322	0.3467	0.7244	0.6252	0.0005	1.2942	0.4487	0.8091	0.4285	0.0001	1.5704	0.2911	0.673	1.0666	0.86	1.1588	0.9204	1.2474	0.6427	0.0019	1.3062	0.5012	0.8395	0.6668	0.0009	1.2359	0.5105	0.8241	0.3981	0	1.6444	0.2089	0.6546
250	30.72	50.38	93.9	80.1	77	scaffold0784_57064.mRNA1	locus=scaffold0784(53401,60728,+); length=392; function=Serpin-ZX like;	57064.mRNA1	60	0.4365	0.013	1.4859	0.3281	0.6486	0.6194	0.0288	1.2474	0.5105	0.7727	0.5346	0.0389	1.3804	0.3908	0.7379	0.912	0.9712	1.1272	0.7943	1.028	0.3133	0.0039	1.7219	0.227	0.5395	0.7178	0.1707	1.1695	0.6138	0.8395	0.2399	0.0003	1.6904	0.1675	0.4055
251	30.68	30.87	73.6	32.2	28.9	scaffold0683_9576.mRNA1	locus=scaffold0683(7272,11880,+); length=637; domain=Formate-tetrahydrofolate ligase, FTHFS domain containing; function=Formate--tetrahydrofolate ligase like;	9576.mRNA1	21	0.5346	0.03	1.4588	0.4169	0.7798	0.4831	0.0113	1.556	0.3802	0.7516	0.5808	0.0351	1.4191	0.4285	0.8241	0.9376	0.6465	1.1482	0.8091	1.0765	0.4365	0.0254	1.5849	0.3076	0.6918	0.6138	0.0144	1.3062	0.5012	0.8017	0.5152	0.0591	1.5276	0.3908	0.787
252	30.66	30.8	84	27.4	21.4	scaffold0285_1253615.mRNA1	locus=scaffold0285(1251188,1256043,+); length=745; domain=Cullin protein, neddylation domain containing; function=Cullin-1 like;	1253615.mRNA1	18	2.3335	0.0218	1.5996	1.4588	5.2966	3.1333	0.0034	1.7701	1.7701	10.2802	2.208	0.0854	1.6144	1.3677	5.1051	0.9036	0.8062	1.3305	0.5248	1.2023	2.4434	0.0247	1.6293	1.4997	6.368	3.0479	0.0085	1.7701	1.7219	8.7902	1.7701	0.0491	1.4191	1.2474	3.5645
253	30.64	30.95	96.3	61.2	51.4	scaffold1804_58897.mRNA1	locus=scaffold1804(57067,60728,+); length=493; function=Monothiol glutaredoxin-S17 like;	58897.mRNA1	23	1.028	0.8108	1.2246	0.8395	1.3552	1.1482	0.387	1.2023	0.955	1.4322	1.3305	0.0199	1.2589	1.0568	1.8197	1.0375	0.6268	1.2023	0.863	1.2942	0.7244	0.1413	1.2706	0.5297	0.9204	1.3428	0.0462	1.2706	1.0568	1.9231	0.6138	0.3418	1.3932	0.492	0.8551
254	30.61	30.85	69	21.6	18.2	scaffold0372_223446.mRNA1	locus=scaffold0372(218073,228820,-); length=1109; domain=Beta galactosidase small chain/ domain 5,Glycoside hydrolase, family 2, TIM barrel domain containing; function=Beta-galactosidase like;	223446.mRNA1	21	0.5808	0.0225	1.3804	0.3698	0.8017	0.5445	0.0227	1.4322	0.3837	0.7798	0.7311	0.1158	1.2823	0.5916	0.9376	1.1066	0.5907	1.1912	0.929	1.3677	0.2831	0.0017	1.977	0.2089	0.5598	0.7379	0.025	1.2589	0.5916	0.929	0.6855	0.1205	1.3062	0.5395	0.8954
255	30.58	31.11	88.5	66.1	61.5	scaffold0664_98467.mRNA1	locus=scaffold0664(97608,99326,-); length=331; function=Caffeic acid 3-O-methyltransferase like;	98467.mRNA1	27	0.871	0.6628	1.2023	0.6792	1.0471	0.5916	0.1127	1.4454	0.4613	0.8551	1.2823	0.2748	1.1912	1.0765	1.5849	0.9376	0.9915	1.1588	0.8017	1.0864	0.4446	0.1253	1.7061	0.2466	0.7586	0.5546	0.1228	1.4588	0.3698	0.8091	0.9376	0.9053	1.1912	0.787	1.1169
256	30.44	30.6	72.4	52.5	50.8	scaffold5971_1039.mRNA1	locus=scaffold5971(298,1780,-); length=367; function=Inactive GDSL esterase/lipase-like protein 25 like;	1039.mRNA1	34	0.3048	0	1.4859	0.15	0.4529	0.1722	0.0001	1.6293	0.0766	0.2805	1.5136	0.0478	1.1695	1.2942	1.8197	0.8954	0.6518	1.1482	0.7727	1.028	0.1959	0	1.8365	0.1	0.3597	0.2754	0.003	1.4997	0.0964	0.413	0.7112	0.2734	1.1376	0.6138	0.8091
257	30.41	30.46	87.9	39.8	36.2	scaffold1065_40551.mRNA1	locus=scaffold1065(37809,43294,+); length=554; function=NEDD8 ultimate buster 1 like;	40551.mRNA1	21	0.6792	0.4169	1.2942	0.5248	0.879	0.7798	0.1249	1.2823	0.6194	1	1.1272	0.189	1.1912	0.9462	1.3183	0.6546	0.5825	1.4191	0.52	0.929	0.5861	0.0145	1.4859	0.3908	0.871	0.6668	0.245	1.3305	0.5297	0.8872	1.7865	0.0279	1.2359	1.4454	2.1677
258	30.3	30.71	75.2	45.5	37.2	scaffold1007_118363.mRNA1	locus=scaffold1007(117462,119264,-); length=601; domain=Polyphenol oxidase, central domain,Polyphenol oxidase, C-terminal domain containing; function=Polyphenol oxidase, chloroplastic like;	118363.mRNA1	33	2.3768	0	1.2942	1.8365	3.2211	0.1754	0	EF > 2	0.0731	0.4656	0.6138	0.0232	1.2474	0.4613	0.7656	0.9817	0.5764	1.1272	0.871	1.1066	2.2699	0	1.3062	1.7378	2.8576	0.2421	0.0003	1.9953	0.0938	0.4831	0.3631	0.0008	1.4454	0.2443	0.5248
259	30.27	30.29	88.6	79.3	76.8	scaffold0677_448742.mRNA1	locus=scaffold0677(448398,451871,-); length=238; domain=Proteasome alpha-subunit, N-terminal domain,Proteasome, subunit alpha/beta domain containing; function=Proteasome subunit alpha type-5 like;	448742.mRNA1	26	0.6368	0.1026	1.2359	0.5346	0.787	0.6026	0.1114	1.3062	0.492	0.787	1.1588	0.4992	1.1066	1.0471	1.2823	1.028	0.726	1.0965	0.9376	1.1376	0.3499	0.0331	1.7865	0.2355	0.6252	0.912	0.9269	1.1066	0.8166	1.0093	0.7447	0.4676	1.1912	0.6368	0.8872
260	30.16	30.44	82.8	44.6	36.5	scaffold1757_44424.mRNA1	locus=scaffold1757(42395,46453,+); length=546; domain=Alpha-D-phosphohexomutase, alpha/beta/alpha domain III,Alpha-D-phosphohexomutase, C-terminal,Alpha-D-phosphohexomutase, alpha/beta/alpha domain II,Alpha-D-phosphohexomutase, alpha/beta/alpha domain I domain containing; function=Phosphoacetylglucosamine mutase like;	44424.mRNA1	16	0.3873	0.0396	1.8365	0.2704	0.7112	0.4786	0.0639	1.5849	0.3105	0.7586	0.863	0.6499	1.2359	0.6668	1.0666	0.7943	0.8172	1.2474	0.6194	0.9908	0.5395	0.2004	1.6144	0.3664	0.871	0.6855	0.2564	1.3183	0.5395	0.9036	0.912	0.7047	1.2134	0.7516	1.1066
261	30.15	30.21	85.3	33.5	32.4	scaffold2303_1704.mRNA1	locus=scaffold2303(206,3269,+); length=566; function=Protein CYPRO4 like;	1704.mRNA1	22	1.9409	0.1682	1.5276	1.2706	10.8643	2.884	0.0802	1.7061	1.6904	15.9956	2.3988	0.2599	1.6144	1.4859	12.3595	0.787	0.223	1.3183	0.2911	1.0375	1.4859	0.6787	1.4191	1.0471	5.3951	3.3729	0.034	1.7219	1.9588	20.1372	2.4889	0.2888	1.6596	1.4997	13.9316
262	30.11	31.15	87.3	41.4	30.6	scaffold0592_547795.mRNA1	locus=scaffold0592(546248,549800,+); length=608; function=Chaperonin 60 subunit beta 2, chloroplastic like;	547795.mRNA1	14	0.7943	0.2908	1.2134	0.6486	0.9638	0.1675	0.0001	EF > 2	0.0938	0.4656	0.5248	0.0102	1.406	0.3664	0.7379	0.929	0.623	1.1912	0.7656	1.1066	0.7047	0.0763	1.2359	0.5395	0.871	0.2109	0	EF > 2	0.1009	0.4786	0.4742	0.0091	1.4859	0.2805	0.7047
263	30.06	30.22	72.4	50.4	44	scaffold0491_811740.mRNA1	locus=scaffold0491(809951,813530,-); length=428; function=SNF1-related protein kinase regulatory subunit gamma-1 like;	811740.mRNA1	18	0.52	0.0128	1.3428	0.3281	0.6982	0.3945	0.0058	1.5704	0.2377	0.6194	0.5058	0.0185	1.3305	0.2965	0.673	0.7727	0.6431	1.1803	0.5649	0.912	0.5248	0.0501	1.3677	0.3597	0.7178	0.6252	0.0211	1.2134	0.4207	0.7586	0.3664	0.0145	1.6293	0.2089	0.597
264	29.9	30.74	71.9	46.5	37.7	scaffold0157_1428529.mRNA1	locus=scaffold0157(1426020,1431003,+); length=343; function=Farnesyl pyrophosphate synthase 1 like;	1428529.mRNA1	28	0.5754	0.0081	1.2706	0.4831	0.7311	0.4656	0.0006	1.406	0.3499	0.6546	0.8395	0.0512	1.1169	0.7516	0.9376	0.8318	0.6814	1.1376	0.7178	0.9462	0.2992	0.0005	1.8535	0.1786	0.5546	0.4786	0.0071	1.3552	0.3767	0.6486	0.6855	0.0381	1.2023	0.5546	0.8241
265	29.86	30.12	76.1	25.5	19.8	scaffold0536_204441.mRNA1	locus=scaffold0536(199735,209148,+); length=937; function=Exosome complex exonuclease RRP44 like;	204441.mRNA1	16	1.2942	0.1163	1.2823	1.0093	1.6749	0.8954	0.4605	1.2474	0.7112	1.1169	1.1803	0.9012	1.2942	0.912	1.5136	0.9462	0.8603	1.2706	0.673	1.2023	0.6427	0.0324	1.4322	0.3467	0.9204	0.5445	0.0055	1.4859	0.3105	0.8091	1.0471	0.819	1.2589	0.8318	1.2942
266	29.82	29.9	79.5	33	30.5	scaffold1433_71490.mRNA1	locus=scaffold1433(68450,74530,+); length=483; function=Ubiquitin carboxyl-terminal hydrolase 7 like;	71490.mRNA1	23	0.7178	0.6044	1.2823	0.5395	0.9204	0.5546	0.0625	1.4191	0.3631	0.787	1.0471	0.1605	1.1376	0.9204	1.2023	1.1695	0.5446	1.1482	1.0186	1.406	0.5754	0.1703	1.4588	0.3631	0.8395	0.9727	0.9562	1.1272	0.863	1.0965	1.0666	0.3395	1.1482	0.929	1.2359
267	29.79	30.42	76.2	43.3	36	scaffold0242_1122352.mRNA1	locus=scaffold0242(1119957,1124748,+); length=396; function=Proliferation-associated protein 2G4 like;	1122352.mRNA1	19	0.9376	0.8796	1.1272	0.7943	1.0568	0.871	0.6807	1.2023	0.6982	1.0471	0.8954	0.6631	1.2023	0.7178	1.0765	1	0.7623	1.1482	0.871	1.1482	0.7943	0.4095	1.2359	0.5702	0.9817	1.0568	0.5178	1.2134	0.871	1.2823	0.8091	0.6015	1.2706	0.5916	1.028
268	29.74	29.88	75	38.5	35.3	scaffold0168_825428.mRNA1	locus=scaffold0168(824362,826494,+); length=520; function=Non-specific phospholipase C3 like;	825428.mRNA1	25	0.2559	0.0086	1.3932	0.1585	0.3565	0.1556	0	1.6749	0.0643	0.2606	0.2535	0.0003	1.4588	0.1368	0.3698	1.0568	0.6858	1.1588	0.912	1.2359	0.2559	0	1.4191	0.169	0.3631	0.16	0	1.888	0.0608	0.302	0.1542	0	1.7539	0.0759	0.2704
269	29.64	29.73	72.6	30.6	26.1	scaffold0177_349220.mRNA1	locus=scaffold0177(345000,353441,+); length=710; domain=Sugar isomerase (SIS) domain containing; function=Glutamine--fructose-6-phosphate aminotransferase [isomerizing] 2 like;	349220.mRNA1	18	0.673	0.456	1.4454	0.4487	0.9727	0.9638	0.9977	1.2246	0.7943	1.1803	0.7379	0.6801	1.3677	0.5754	1.0093	0.9204	0.8592	1.2023	0.7656	1.1066	0.6546	0.1013	1.3932	0.3733	0.912	1.1803	0.1524	1.2246	0.9638	1.4997	0.4699	0.2064	1.8365	0.3404	0.863
270	29.61	29.71	95.5	58.3	51.5	scaffold0767_47233.mRNA1	locus=scaffold0767(42528,51939,-); length=310; function=Proline-rich receptor-like protein kinase PERK15 like;	47233.mRNA1	17	1.2134	0.4554	1.1912	1.0186	1.4322	0.8241	0.3006	1.2134	0.5916	1	1.6749	0.0075	1.3305	1.2589	2.1878	1.1482	0.6152	1.1803	0.9727	1.3552	1.0765	0.7919	1.1588	0.929	1.2474	0.929	0.478	1.1588	0.7943	1.0765	1.3305	0.1552	1.1912	1.1169	1.5704
271	29.54	30.09	76	24.2	20.4	scaffold2377_28340.mRNA1	locus=scaffold2377(24237,32443,-); length=1057; domain=Sucrose synthase domain containing; function=Probable sucrose-phosphate synthase 1 like;	28340.mRNA1	18	1.3305	0.7783	1.2589	1.0568	1.6293	1.3932	0.4673	1.2359	1.1272	1.7219	0.5105	0.7792	1.3677	0.3192	0.6982	0.4742	0.2219	1.2942	0.3631	0.6138	0.6081	0.5621	1.2359	0.5012	0.7516	0.8017	0.5723	1.3183	0.6138	1.0568	0.7047	0.2506	1.2942	0.5395	0.912
272	29.52	29.79	74.7	40.9	30.9	scaffold1502_20927.mRNA1	locus=scaffold1502(17645,24209,+); length=531; domain=Cysteinyl-tRNA synthetase/mycothiol ligase domain containing; function=Cysteine--tRNA ligase like;	20927.mRNA1	21	0.9204	0.6756	1.0864	0.8318	1	0.955	0.8145	1.1066	0.8551	1.0568	0.9204	0.7107	1.1066	0.8241	1.0186	0.9727	0.9878	1.0965	0.8872	1.0666	0.9908	0.901	1.1066	0.8954	1.0965	0.955	0.9332	1.0864	0.871	1.0375	0.9817	0.9113	1.1169	0.871	1.0965
273	29.5	29.55	88.3	71.9	67.1	scaffold0127_20309.mRNA1	locus=scaffold0127(16525,24093,+); length=232; domain=Proteasome, subunit alpha/beta domain containing; function=Proteasome subunit beta type-6 like;	20309.mRNA1	31	0.7798	0.2577	1.1803	0.6427	0.9204	0.8241	0.2943	1.1803	0.6607	0.9727	1.2246	0.3006	1.1482	1.0666	1.556	1.1588	0.3557	1.1272	1.028	1.4322	0.5346	0.0281	1.4191	0.2582	0.7586	1.0186	0.76	1.1482	0.8872	1.1695	0.7943	0.2212	1.1912	0.6427	0.9462
274	29.49	29.74	100	74.6	73	scaffold0370_918136.mRNA1	locus=scaffold0370(916778,919794,-); length=249; domain=Proteasome, subunit alpha/beta domain containing; function=Proteasome subunit beta type-4 like;	918136.mRNA1	28	0.8472	0.6862	1.2823	0.6546	1.0864	0.5598	0.5419	1.5417	0.3404	0.863	0.5105	0.4519	1.5417	0.3162	0.787	0.7586	0.8415	1.3428	0.5152	1.0186	0.9204	0.9442	1.2706	0.7244	1.1695	0.7379	0.7906	1.3183	0.5297	0.9727	0.6081	0.8715	1.4997	0.3802	0.912
275	29.27	29.29	80.6	28.8	28.7	scaffold0675_10007.mRNA1	locus=scaffold0675(4182,15833,+); length=577; function=Probable protein phosphatase 2C 11 like;	10007.mRNA1	16	1.0093	0.9372	1.2359	0.8166	1.2474	0.8395	0.7459	1.2474	0.6546	1.0471	0.8241	0.9536	1.2706	0.6194	1.0471	0.9204	0.7508	1.2246	0.7311	1.1272	0.9817	0.9321	1.2359	0.8017	1.2134	0.8166	0.729	1.2474	0.631	1.0186	0.9376	0.7702	1.2359	0.7447	1.1588
276	29.21	29.98	94.7	22.1	16	scaffold0878_205377.mRNA1	locus=scaffold0878(202645,208110,-); length=1011; function=Eukaryotic translation initiation factor 3 subunit A like;	205377.mRNA1	15	1.4997	0.0032	1.2023	1.2474	2.0324	1.5849	0.0026	1.2589	1.2589	2.2699	1.0093	0.9787	1.1912	0.8472	1.2134	0.879	0.6495	1.1803	0.6982	1.0375	1.556	0.0039	1.2246	1.2706	2.2699	1.2246	0.0772	1.2246	1	1.5417	1.3428	0.0495	1.2246	1.0965	1.803
277	29.15	29.47	81.1	52.3	45.5	scaffold0320_206335.mRNA1.1	locus=scaffold0320(205850,206821,+); length=324; function=Desiccation protectant protein Lea14 homolog like;	206335.mRNA1.1	26	3.4674	0.0005	1.6293	2.1281	8.4723	3.2211	0.001	1.6596	1.9409	6.6681	0.5152	0.3024	1.5704	0.3945	0.8091	1.2474	0.5541	1.1912	1.0471	1.803	3.5975	0.0013	1.6596	2.1677	7.7983	3.4674	0.0008	1.7061	2.0324	7.9433	0.4446	0.2744	1.5704	0.3373	0.6982
278	29.15	29.22	88.7	41.2	41.2	scaffold0587_448695.mRNA1.3	locus=scaffold0587(445941,451449,+); length=489; domain=ATPase, F1/V1/A1 complex, alpha/beta subunit, C-terminal,ATPase, F1 complex alpha/beta subunit, N-terminal domain,ATPase, F1/V1/A1 complex, alpha/beta subunit, nucleotide-binding domain containing; function=V-type proton ATPase subunit B 1 like;	448695.mRNA1.3	16	1.0186	0.8729	1.9231	0.5297	1.9588	1.0375	0.9587	1.4454	0.7178	1.4997	0.8872	0.8324	1.7865	0.4966	1.5849	0.9204	0.832	1.3804	0.6668	1.2706	0.8318	0.5151	1.5849	0.5248	1.3183	1.0093	0.9767	1.3804	0.7311	1.3932	0.863	0.7285	1.406	0.6138	1.2134
279	29.06	29.24	83.3	37.4	34.4	scaffold2049_38509.mRNA1	locus=scaffold2049(35222,41797,-); length=606; function=Protein FAM188A like;	38509.mRNA1	21	0.863	0.7969	1.5417	0.6081	1.3305	0.863	0.5124	1.3677	0.6368	1.1803	0.6918	0.6234	1.4723	0.4613	1.0186	0.879	0.4212	1.3428	0.6668	1.1803	0.7656	0.6814	1.4191	0.5346	1.0864	1.2246	0.6869	1.3804	0.8872	2.0512	0.5754	0.3231	1.5996	0.3192	0.9204
280	28.98	29.06	96.1	52.8	46	scaffold0029_3280837.mRNA1	locus=scaffold0029(3279848,3281826,+); length=412; function=60S ribosomal protein L4-1 like;	3280837.mRNA1	19	0.7047	0.2974	1.2589	0.5058	0.8872	0.3499	0.0681	1.8197	0.0794	0.6368	0.6607	0.6643	1.4859	0.4018	0.9817	0.8551	0.8777	1.2359	0.6668	1.0568	0.4093	0.0624	EF > 2	0.1871	0.8551	0.4529	0.1313	1.6596	0.169	0.7516	0.8551	0.727	1.4588	0.5702	1.2474
281	28.94	29.31	96.6	53.6	42.2	scaffold0315_1217216.mRNA1	locus=scaffold0315(1215262,1219171,-); length=387; function=26S proteasome non-ATPase regulatory subunit 6 homolog like;	1217216.mRNA1	17	0.7656	0.2748	1.2589	0.5598	0.9638	0.3802	0.0431	1.8535	0.1406	0.7047	0.9908	0.9529	1.3305	0.7656	1.3183	1.0765	0.6843	1.2359	0.871	1.4723	0.6668	0.0779	1.3062	0.3837	0.871	0.5702	0.1222	1.3804	0.3105	0.787	0.7943	0.2778	1.3932	0.5152	1.1066
282	28.82	34.04	89.1	29.7	26.5	scaffold1388_5800.mRNA1.1	locus=scaffold1388(3790,7810,+); length=855; function=Alpha,alpha-trehalose-phosphate synthase [UDP-forming] 6 like;	UDP-forming	19	0.6427	0.4518	1.3428	0.3767	0.863	0.955	0.9607	1.1912	0.8017	1.1376	0.9908	0.8338	1.2023	0.8241	1.1912	0.3281	0.0812	EF > 2	0.2128	0.6607	0.4055	0.0317	1.6904	0.2421	0.6855	0.929	0.7774	1.2023	0.7727	1.1169	1.2246	0.3126	1.2706	0.9638	1.556
283	28.82	28.92	80.8	53	48.7	scaffold0320_755157.mRNA1	locus=scaffold0320(751712,758602,-); length=412; function=NPL4-like protein 1 like;	755157.mRNA1	28	0.8241	0.2465	1.1803	0.6855	0.9727	0.7112	0.1722	1.2474	0.4529	0.8872	0.9204	0.9647	1.1588	0.7798	1.0666	1.0471	0.5159	1.1482	0.912	1.2246	0.7943	0.4047	1.2246	0.6138	0.9727	0.7943	0.2405	1.1695	0.6668	0.929	0.673	0.2994	1.3305	0.4656	0.8954
284	28.78	28.86	78.6	53.6	44.6	scaffold0530_41673.mRNA1	locus=scaffold0530(39903,43444,-); length=432; function=Shikimate O-hydroxycinnamoyltransferase like;	41673.mRNA1	17	0.3133	0.0306	1.803	0.2399	0.5649	0.5495	0.097	1.3305	0.4406	0.7311	0.7586	0.345	1.2023	0.6427	0.912	0.9204	0.5917	1.1588	0.8017	1.0666	0.2831	0.0009	1.6749	0.2355	0.4742	0.5702	0.0314	1.2589	0.4487	0.7178	0.597	0.2841	1.406	0.4786	0.8395
285	28.73	28.84	77.1	32.4	27.1	scaffold0700_10372.mRNA1	locus=scaffold0700(7820,12924,-); length=585; function=Serine/threonine-protein phosphatase 2A 65 kDa regulatory subunit A beta isoform like;	10372.mRNA1	20	1.0093	0.9497	1.4588	0.6918	1.5996	0.9727	0.8355	1.6596	0.5861	1.6144	1.4859	0.3228	1.3932	1.0666	2.8054	1.0965	0.6328	1.2589	0.871	1.6444	1	0.9883	1.556	0.6427	1.5996	1.0765	0.6944	1.4322	0.7516	1.7701	1.2474	0.4583	1.5996	0.7798	2.1086
286	28.66	68.27	99.7	90.9	87	scaffold0657_202779.mRNA1	locus=scaffold0657(201169,206095,+); length=340; domain=Glyceraldehyde 3-phosphate dehydrogenase, catalytic domain,Glyceraldehyde 3-phosphate dehydrogenase, NAD(P) binding domain containing; function=Glyceraldehyde-3-phosphate dehydrogenase, cytosolic like;	202779.mRNA1	169	0.9462	0.4658	1.0186	0.929	0.9638	0.912	0.0629	1.0186	0.8954	0.929	0.9638	0.8985	1.0186	0.9462	0.9817	0.9817	0.5439	1.0186	0.9638	1	0.9462	0.3967	1.0186	0.929	0.9638	0.955	0.3125	1.0186	0.9376	0.9727	0.9638	0.4706	1.028	0.9376	0.9908
287	28.64	28.97	78.7	50.1	44.6	scaffold0048_474689.mRNA1	locus=scaffold0048(473596,475783,+); length=396; function=Hsp70-binding protein 1 like;	474689.mRNA1	21	0.8166	0.7129	1.2246	0.5105	1	0.8395	0.9656	1.2942	0.5346	1.0864	1.3062	0.6825	1.2359	1.0568	1.5849	1.2023	0.8912	1.2474	0.9638	1.4588	0.7656	0.3387	1.2474	0.4656	0.955	0.9817	0.4945	1.1912	0.8017	1.1695	1.1376	0.8893	1.1912	0.955	1.3552
288	28.53	28.67	83.8	21.2	13.6	scaffold2171_16199.mRNA1	locus=scaffold2171(10408,21990,+); length=1250; function=Paladin like;	16199.mRNA1	13	1.0093	0.9984	1.2023	0.8395	1.2246	1.2246	0.1085	1.2246	1	1.5996	0.8395	0.6204	1.2359	0.6427	1.0375	0.9376	0.8634	1.1588	0.7516	1.0864	0.879	0.898	1.2359	0.6081	1.0864	1.1066	0.3052	1.1912	0.929	1.3677	0.7244	0.3036	1.3428	0.4093	0.9727
289	28.43	28.57	71.8	28.2	25.9	scaffold2292_32211.mRNA1	locus=scaffold2292(30268,34155,-); length=635; function=Probable cysteine desulfurase / Probable cysteine desulfurase like;	32211.mRNA1	17	0.7943	0.4115	1.2589	0.5395	1	1.0666	0.8835	1.2023	0.8872	1.4859	0.597	0.417	1.3062	0.4875	0.7798	1.0186	0.878	1.1912	0.8551	1.2823	0.7047	0.0853	1.2823	0.5445	0.9036	1.3677	0.1661	1.2942	1.0568	1.888	0.5105	0.0396	1.4322	0.4207	0.7311
290	28.43	28.54	81	42.7	36.6	scaffold0786_404015.mRNA1	locus=scaffold0786(401117,406987,+); length=528; function=Coatomer subunit delta like;	404015.mRNA1	17	1.2023	0.6713	1.3804	0.871	1.7701	1.9409	0.4561	1.6749	1.1588	4.2073	0.8241	0.6635	1.6293	0.5649	1.3428	0.8091	0.746	1.4859	0.5152	1.2023	1.3428	0.4396	1.406	0.955	2.2909	2.0512	0.4287	1.7539	1.1695	3.9446	2.0701	0.2964	1.6293	1.2706	3.0761
291	28.39	28.48	99	63.3	58.4	scaffold0194_551786.mRNA1	locus=scaffold0194(550322,553251,+); length=309; function=Protein BOBBER 2 like;	551786.mRNA1	21	0.9204	0.6022	1.2023	0.7516	1.1066	0.9817	0.4545	1.2134	0.8017	1.1912	1.2589	0.0775	1.2246	1.028	1.556	1.2589	0.1504	1.2246	1.028	1.5849	0.8472	0.9529	1.2359	0.6792	1.0471	1.3428	0.1444	1.2942	1.0375	1.7865	0.8017	0.8597	1.3062	0.597	1.0471
292	28.37	29.05	87.2	62.8	61	scaffold0050_2320417.mRNA1.1	locus=scaffold0050(2317600,2323235,+); length=219; function=Ras-related protein RABA1c like;	2320417.mRNA1.1	23	1.3428	0.9141	1.2474	1.0765	1.7539	0.3802	0.1037	1.5996	0.0752	0.6081	0.5105	0.1042	1.406	0.2443	0.7178	0.9817	0.6605	1.2023	0.8166	1.1803	1.2706	0.8885	1.1912	1.0666	1.5849	0.7047	0.3203	1.4191	0.4487	1	0.4656	0.1129	1.3552	0.1905	0.631
293	28.12	28.18	86.6	42.5	32.8	scaffold0677_548044.mRNA1	locus=scaffold0677(545794,550294,+); length=514; function=Alanine aminotransferase 2, mitochondrial like;	548044.mRNA1	19	1.406	0.5465	1.4588	0.9638	1.9953	2.1086	0.0992	1.4859	1.4191	3.1046	1.4454	0.1128	1.406	1.028	2.0893	0.879	0.7359	1.4588	0.5916	1.2823	1.7219	0.2396	1.4997	1.1482	2.466	2.0512	0.0883	1.4997	1.3677	2.9648	3.0479	0.1716	1.6904	1.803	5.1051
294	28.1	28.41	66.7	41.5	30.7	scaffold0026_327123.mRNA1	locus=scaffold0026(326563,327684,-); length=346; domain=Chlorophyllase domain containing; function=Chlorophyllase type 0 like;	327123.mRNA1	45	0.6546	0.3444	1.1695	0.5808	0.7656	0.1096	0.0037	EF > 2	0.0483	0.2535	0.5297	0.1071	1.2706	0.4093	0.673	0.955	0.3459	1.0864	0.879	1.0375	0.7656	0.6086	1.1066	0.6792	0.8472	0.157	0.0005	EF > 2	0.0631	0.3162	0.2014	0.0029	1.8365	0.1343	0.3698
295	28.07	28.25	92.1	68.5	59.3	scaffold1467_15848.mRNA1	locus=scaffold1467(13201,16812,+); length=293; function=Proline iminopeptidase like;	15848.mRNA1	27	0.5649	0.1672	1.4191	0.4406	0.8017	0.879	0.6796	1.1803	0.7447	1.0375	1.2023	0.2378	1.1803	1.0186	1.4723	1.0093	0.7886	1.1588	0.871	1.1482	0.4875	0.0472	1.5849	0.3311	0.7727	0.9462	0.8325	1.1482	0.8166	1.0864	0.6427	0.8539	1.3804	0.5248	0.8872
296	27.99	30.95	87.4	60.6	54.2	scaffold0349_847340.mRNA1	locus=scaffold0349(844639,882486,+); length=326; function=Cinnamoyl-CoA reductase 1 like;	847340.mRNA1	31	0.7516	0.5622	1.2134	0.6081	0.912	0.5861	0.7602	1.4191	0.3664	0.8318	1.2134	0.4351	1.1588	1.0471	1.4322	1.2134	0.6915	1.1588	1.0471	1.4859	0.6486	0.3944	1.3428	0.4786	0.871	0.6792	0.3129	1.2706	0.52	0.863	0.5152	0.2461	1.5276	0.3221	0.787
297	27.83	36.26	86.9	47.5	41.6	scaffold0347_1142367.mRNA1.1	locus=scaffold0347(1139677,1145057,+); length=511; domain=Pyruvate kinase, C-terminal,Pyruvate kinase, barrel domain containing; function=Pyruvate kinase, cytosolic isozyme like;	1142367.mRNA1.1	25	1.3932	0.548	1.3677	1.0186	1.8707	0.7586	0.3392	1.4322	0.4093	1.0864	0.5346	0.0653	1.4859	0.2704	0.7943	0.6855	0.3969	1.3428	0.4325	0.9204	2.3988	0.1985	1.4191	1.6904	3.5975	1.5417	0.545	1.3062	1.1803	2.0512	1.6444	0.6092	1.3183	1.2474	2.1281
298	27.8	27.86	84.6	71.7	69.1	scaffold0935_348908.mRNA1	locus=scaffold0935(347196,350620,+); length=273; domain=Proteasome, subunit alpha/beta domain containing; function=Proteasome subunit beta type-5 like;	348908.mRNA1	30	0.6252	0.3241	1.3183	0.5105	0.8241	0.631	0.196	1.3062	0.5058	0.8241	0.9376	0.7617	1.1482	0.8241	1.0765	0.912	0.6593	1.1482	0.8017	1.0471	0.492	0.0182	1.5276	0.3631	0.7516	1.0765	0.854	1.1482	0.9376	1.2474	1.0765	0.6938	1.1169	0.9638	1.2023
299	27.8	27.82	79.4	47.1	39.6	scaffold1428_89758.mRNA1	locus=scaffold1428(85001,94516,+); length=438; function=Lys-63-specific deubiquitinase BRCC36 like;	89758.mRNA1	16	1.8535	0.0243	1.5417	1.2023	2.466	1.2706	0.0274	1.2134	1.0471	1.5417	1.5704	0.1072	1.406	1.1169	2.1478	0.8166	0.348	1.2359	0.6546	1.0093	1.5996	0.5678	1.4454	1.1066	2.0512	0.879	0.5971	1.2359	0.6855	1.0864	1.1376	0.086	1.1912	0.955	1.3804
300	27.76	27.91	75.1	27.6	19.7	scaffold0262_1365211.mRNA1	locus=scaffold0262(1350896,1380650,-); length=656; function=Serine/threonine-protein phosphatase 5 like;	1365211.mRNA1	13	0.6607	0.0369	1.2474	0.4613	0.8241	0.4093	0.0038	1.5996	0.1368	0.6546	0.7379	0.1906	1.2474	0.5395	0.9204	0.8395	0.3401	1.2706	0.6368	1.0666	0.673	0.1031	1.3062	0.4656	0.879	0.5754	0.0165	1.3428	0.3532	0.7727	0.787	0.11	1.3062	0.5754	1.028
301	27.75	28.26	65.7	17.6	10.8	scaffold0337_27924.mRNA1	locus=scaffold0337(18174,37675,-); length=1283; function=Trafficking protein particle complex subunit 8 like;	27924.mRNA1	15	3.6983	0	EF > 2	1.6904	9.3756	3.281	0.0004	EF > 2	1.6293	6.5464	1.2474	0.1413	1.3183	0.9462	1.803	0.492	0.0667	1.6596	0.3767	0.8166	3.3729	0.155	1.9953	1.6904	8.0168	3.6308	0	EF > 2	1.6293	7.5858	1.1912	0.3561	1.2474	0.955	1.7539
302	27.73	28.49	70.9	18.5	16	scaffold1264_148947.mRNA1	locus=scaffold1264(137917,159977,-); length=1053; function=Exportin-7 like;	148947.mRNA1	17	0.7586	0.2444	1.3062	0.5861	0.9908	0.8318	0.5291	1.3062	0.6138	1.0864	0.9376	0.9732	1.2706	0.7379	1.1912	0.8166	0.5921	1.3183	0.6194	1.0765	0.4446	0.0128	1.7378	0.2831	0.7727	0.6982	0.2705	1.2942	0.4742	0.9036	0.7379	0.5293	1.3932	0.5105	1.028
303	27.68	28.35	96.5	61.4	54.4	scaffold1123_15437.mRNA1	locus=scaffold1123(14184,16690,-); length=317; function=Annexin D2 like;	15437.mRNA1	16	0.6138	0.4368	1.3804	0.4529	0.8472	1.4322	0.2322	1.2134	1.1803	1.7539	0.5152	0.0453	1.5276	0.3133	0.787	1.0471	0.7936	1.1588	0.9036	1.2023	0.673	0.1041	1.3183	0.492	0.8872	1.4997	0.1121	1.2474	1.2023	1.9055	0.5861	0.1372	1.4859	0.4786	0.871
304	27.62	27.74	82.3	60.9	59.6	scaffold0917_112036.mRNA1	locus=scaffold0917(110467,113605,-); length=362; function=Bifunctional nitrilase/nitrile hydratase NIT4A like;	112036.mRNA1	25	1.0471	0.7771	1.1588	0.9036	1.2134	1.0765	0.89	1.1695	0.9204	1.2474	0.9727	0.5623	1.1588	0.8395	1.1272	1.1169	0.8971	1.1482	0.9727	1.2942	0.8954	0.4443	1.1482	0.7727	1.028	1.2942	0.9918	1.2246	1.0568	1.5276	0.5297	0.2671	1.4723	0.4093	0.7798
305	27.54	27.76	73.9	39.7	36.9	scaffold1532_95663.mRNA1	locus=scaffold1532(92429,98898,-); length=399; function=Glutamate decarboxylase 5 like;	95663.mRNA1	26	0.2858	0.0001	1.6596	0.1306	0.4742	0.2911	0.0001	1.7219	0.1169	0.5012	0.3251	0.0001	1.556	0.15	0.5058	0.955	0.573	1.1272	0.8395	1.0765	0.2443	0	1.8197	0.1076	0.4446	0.3467	0.0013	1.5136	0.1722	0.5248	0.2228	0.0123	EF > 2	0.0895	0.4529
306	27.53	27.73	92.7	72.8	53.3	scaffold0017_613025.mRNA1	locus=scaffold0017(611956,613991,+); length=247; function=Cysteine proteinase inhibitor 12 like;	613025.mRNA1	39	3.5318	0	1.4588	2.421	5.2481	2.0137	0.0026	1.2823	1.5704	2.3988	1.3677	0.1116	1.1272	1.2134	1.5417	1.0965	0.6103	1.1066	0.9908	1.2474	3.1623	0.0004	1.3428	2.355	4.4055	3.1333	0.0001	1.4322	2.1878	4.529	0.3048	0.0353	1.1912	0.2704	0.3631
307	27.44	27.95	75.7	24.2	14	scaffold0375_585061.mRNA1	locus=scaffold0375(579745,589214,+); length=1118; function=Cullin-associated NEDD8-dissociated protein 1 like;	585061.mRNA1	16	3.0761	0.2857	EF > 2	1.2823	7.1779	7.5162	0.0022	EF > 2	2.1086	24.6604	8.8716	0.0043	EF > 2	2.5586	24.6604	1.1803	0.9195	1.5276	0.7727	2.3768	1.9055	0.1574	1.6144	1.1803	3.3729	5.5463	0.0461	EF > 2	1.7378	16.5959	7.4473	0.006	EF > 2	2.3988	17.378
308	27.38	27.48	76.2	31.3	25.1	scaffold1378_121681.mRNA1	locus=scaffold1378(116434,126928,-); length=615; function=Eukaryotic translation initiation factor 2D like;	121681.mRNA1	14	4.0179	0	1.3932	2.884	9.5499	0.863	0.2391	1.2474	0.6081	1.0765	0.6546	0.0789	1.2706	0.3837	0.8318	0.871	0.294	1.2589	0.6486	1.0965	3.6644	0	1.3552	2.704	7.8705	0.929	0.3026	1.2134	0.6982	1.1272	0.4786	0.0997	1.4588	0.2032	0.6982
309	27.3	27.4	73.3	46.2	45.9	scaffold1613_83125.mRNA1	locus=scaffold1613(82501,83750,-); length=391; function=3-oxo-Delta(4,5)-steroid 5-beta-reductase like;	83125.mRNA1	18	0.5152	0.0509	1.3552	0.3873	0.6982	0.3837	0.0165	1.5417	0.2655	0.5916	0.7447	0.0712	1.1803	0.6427	0.879	1	0.6399	1.1803	0.8472	1.1695	0.4285	0.0061	1.4191	0.2704	0.6081	0.4786	0.0266	1.3305	0.3281	0.6368	0.1871	0.0048	EF > 2	0.1236	0.4093
310	27.2	27.44	83.4	47.6	42	scaffold0280_1084761.mRNA1	locus=scaffold0280(1076040,1093482,-); length=446; function=DNA damage-inducible protein 1 like;	1084761.mRNA1	14	0.6486	0.111	1.3428	0.4285	0.871	0.3733	0.074	1.4723	0.302	0.5495	0.7656	0.6353	1.2359	0.631	0.9462	0.863	0.7399	1.2134	0.6918	1.0471	0.5346	0.2558	1.3552	0.4093	0.7244	0.6982	0.0796	1.2589	0.5445	0.879	0.5297	0.4118	1.3804	0.3837	0.7311
311	27.18	27.36	87	65.8	51.3	scaffold0308_126666.mRNA1	locus=scaffold0308(120920,132412,+); length=317; function=Putative glucose-6-phosphate 1-epimerase like;	126666.mRNA1	18	0.7727	0.5658	1.3183	0.4966	1.0186	0.6427	0.2468	1.4322	0.2992	0.9204	0.8472	0.4846	1.2942	0.6252	1.0965	0.9638	0.8977	1.3062	0.7379	1.2589	0.4656	0.2233	1.6444	0.1514	0.7656	0.8241	0.3333	1.2942	0.6138	1.0666	1.0471	0.868	1.3062	0.8017	1.3677
312	27.15	27.22	100	86.4	79.6	scaffold0537_804968.mRNA1	locus=scaffold0537(804747,805190,+); length=148; function=Probable calcium-binding protein CML13 like;	804968.mRNA1	22	1	0.426	1.1695	0.8551	1.1376	0.863	0.435	1.1482	0.7516	0.9908	0.8017	0.641	1.1588	0.6918	0.929	1.1482	0.3105	1.1588	0.9908	1.3183	1.2134	0.5243	1.1695	1.0375	1.4322	1.3677	0.4468	1.2246	1.1169	1.6444	0.1837	0.0091	1.556	0.15	0.2858
313	27.14	27.55	80.4	47.3	39.4	scaffold0895_85668.mRNA1.1	locus=scaffold0895(84184,87091,-); length=384; domain=Initiation factor 2B-related domain containing; function=Methylthioribose-1-phosphate isomerase like;	85668.mRNA1.1	19	0.7379	0.249	1.2023	0.631	0.8872	1.1695	0.3319	1.2023	0.9727	1.4997	1.2589	0.0172	1.1803	1.0666	1.5276	0.929	0.2228	1.1588	0.8166	1.0765	0.3597	0.0974	1.7865	0.2884	0.6427	1.4454	0.0624	1.2474	1.1588	1.888	0.9036	0.9539	1.1588	0.787	1.0471
314	27.12	27.18	86.5	62.9	60.8	scaffold0491_874744.mRNA1	locus=scaffold0491(873854,875634,-); length=238; domain=Translation elongation factor EF1B, beta/delta subunit, guanine nucleotide exchange domain containing; function=Elongation factor 1-delta like;	874744.mRNA1	27	1.3932	0.5875	1.2246	1.1376	1.6749	1.556	0.6442	1.2706	1.2246	1.8365	4.0179	0.0543	1.803	2.2284	5.7544	1.2474	0.9011	1.2942	0.9638	1.5704	1.1169	0.8446	1.4859	0.7516	1.4454	2.5823	0.2318	1.5996	1.6144	3.5645	2.8054	0.1197	1.556	1.803	3.6308
315	27.1	29.2	74	39.2	35.3	scaffold0444_830660.mRNA1	locus=scaffold0444(827707,833613,-); length=381; function=Alcohol dehydrogenase class-3 like;	830660.mRNA1	29	0.6138	0.2612	1.2474	0.4831	0.7656	0.5861	0.0609	1.2942	0.4406	0.7586	0.929	0.8502	1.1376	0.8166	1.0568	0.955	0.6296	1.1272	0.8472	1.0765	0.3767	0.066	1.6596	0.2312	0.6252	0.6026	0.1458	1.2589	0.4966	0.7586	0.787	0.3963	1.1912	0.6668	0.9376
316	27.05	27.31	56.8	19.5	16.7	scaffold0239_1155882.mRNA1	locus=scaffold0239(1149836,1161928,-); length=1091; domain=Sec23/Sec24, helical domain,Sec23/Sec24 beta-sandwich,Sec23/Sec24, trunk domain,Zinc finger, Sec23/Sec24-type domain containing; function=Protein transport protein Sec24-like At4g32640 like;	1155882.mRNA1	18	0.7586	0.618	1.3183	0.4365	1	0.8472	0.9502	1.2706	0.5754	1.0765	0.2965	0.0184	EF > 2	0.1271	0.6855	0.8472	0.5787	1.3183	0.5808	1.1169	0.5754	0.2358	1.5849	0.2965	0.912	0.863	0.4847	1.2589	0.6252	1.0864	0.5808	0.3315	1.7701	0.3162	1.028
317	26.97	27.25	79.1	49	45.4	scaffold1030_193967.mRNA1	locus=scaffold1030(190991,196944,-); length=336; function=Dolichyl-phosphate beta-glucosyltransferase like;	193967.mRNA1	24	1.3932	0.0162	1.1482	1.2134	1.9055	0.8091	0.7137	1.1803	0.673	0.955	0.2754	0.0016	1.9953	0.1306	0.5495	0.8241	0.8219	1.1803	0.6792	0.9727	1.1695	0.2976	1.1482	1.0186	1.3305	0.6427	0.0493	1.2359	0.4446	0.7943	0.3311	0.0422	1.6144	0.1738	0.5346
318	26.95	27.06	79.5	50.7	45.2	scaffold0726_214199.mRNA1	locus=scaffold0726(212591,215807,+); length=366; function=Caffeic acid 3-O-methyltransferase like;	214199.mRNA1	26	0.8472	0.8219	1.1695	0.6792	0.9908	0.912	0.8493	1.2023	0.7311	1.0965	0.7943	0.5009	1.2134	0.5649	0.9638	0.9376	0.9247	1.1376	0.8091	1.0666	0.6607	0.1716	1.2359	0.4169	0.8166	0.7798	0.3636	1.2359	0.5754	0.9638	0.7047	0.3528	1.3552	0.4446	0.955
319	26.87	27	84.6	46	44.2	scaffold0046_278520.mRNA1	locus=scaffold0046(277709,279332,+); length=338; function=Ubiquitin carboxyl-terminal hydrolase 12 like;	278520.mRNA1	16	0.8872	0.6781	1.2474	0.6918	1.1066	0.4055	0.0647	1.7061	0.182	0.6918	0.5546	0.242	1.5417	0.3373	0.8551	0.9727	0.8457	1.2706	0.7516	1.2359	0.8091	0.6557	1.4322	0.5495	1.1588	0.4656	0.1283	1.4191	0.2421	0.6607	0.6138	0.1282	1.3932	0.3597	0.8551
320	26.85	34.86	81.3	19.1	16	scaffold1440_62844.mRNA1	locus=scaffold1440(58166,72246,+); length=1514; function=Myosin-6 like;	62844.mRNA1	21	1.1169	0.0075	1.1272	0.9908	1.2706	1.0375	0.7639	1.1272	0.9204	1.1695	1.0093	0.3865	1.1376	0.8872	1.1482	1.0186	0.5999	1.0864	0.9376	1.1066	1.0375	0.4277	1.1066	0.9376	1.1482	0.9908	0.3422	1.1169	0.8872	1.1066	1.0864	0.9506	1.1482	0.9462	1.2474
321	26.84	27.29	88	54.5	49.4	scaffold0665_53957.mRNA1	locus=scaffold0665(52889,55026,-); length=333; function=Monoacylglycerol lipase ABHD6 like;	53957.mRNA1	23	2.1677	0.0003	1.3804	1.5704	3.4674	1.1066	0.3169	1.1588	0.955	1.4322	0.7447	0.1718	1.1912	0.6252	0.8872	0.8166	0.6914	1.2359	0.7047	1.0093	2.0324	0.0003	1.3552	1.4997	3.4041	0.787	0.4086	1.1695	0.6486	0.9204	0.5546	0.5563	1.2706	0.4786	0.7047
322	26.8	26.92	75.4	27.2	22.8	scaffold0076_531205.mRNA1	locus=scaffold0076(522078,540332,-); length=839; function=Beta-adaptin-like protein A like;	531205.mRNA1	16	0.879	0.6578	1.2246	0.7311	1.0765	0.4093	0.1052	1.4859	0.3251	0.6081	0.7727	0.1719	1.2359	0.6138	0.955	0.8241	0.2129	1.2134	0.6792	1	0.631	0.0651	1.3552	0.4831	0.8551	0.2965	0.0308	1.8707	0.1888	0.5546	0.8017	0.9515	1.2823	0.631	1.028
323	26.78	27.04	100	99	86.1	scaffold0014_190374.mRNA1.1	locus=scaffold0014(190064,190684,-); length=102; function=Cysteine proteinase inhibitor like;	190374.mRNA1.1	34	1.0093	0.7199	1.0864	0.929	1.1066	0.7943	0.1952	1.1066	0.7244	0.879	0.1923	0.0002	EF > 2	0.1009	0.4207	1.0568	0.8084	1.0965	0.9638	1.1695	0.9376	0.7185	1.0965	0.8551	1.028	0.9908	0.9104	1.1169	0.9036	1.1066	0.118	0.0001	EF > 2	0.0698	0.3251
324	26.74	27.33	99.7	63.4	56.4	scaffold0649_506469.mRNA1	locus=scaffold0649(505733,507211,-); length=299; function=Annexin D1 like;	506469.mRNA1	22	0.3945	0.0015	1.4997	0.3076	0.5916	0.4571	0.0081	1.3677	0.3733	0.6252	0.5495	0.0095	1.3305	0.4365	0.7311	1	0.5544	1.1272	0.8872	1.1066	0.2089	0.0001	1.9953	0.138	0.4169	0.5297	0.0065	1.2706	0.4365	0.673	0.4613	0.0057	1.4191	0.3565	0.6546
325	26.74	26.81	83.8	44.9	44.9	scaffold0536_346249.mRNA1	locus=scaffold0536(344685,347814,-); length=371; function=Thioredoxin reductase 2 like;	346249.mRNA1	15	0.4966	0.0539	1.4997	0.2938	0.7447	0.6368	0.221	1.2706	0.5152	0.8091	0.7311	0.3766	1.2134	0.6026	0.8872	1.1066	0.3339	1.1482	0.9638	1.2589	0.3698	0.0255	1.7865	0.2089	0.6607	0.7798	0.5401	1.1695	0.673	0.912	0.2377	0.0242	EF > 2	0.1368	0.5105
326	26.72	26.94	92.9	66.5	59.3	scaffold0509_151180.mRNA1	locus=scaffold0509(148521,153840,+); length=323; function=Dehydrogenase/reductase SDR family member 12 like;	151180.mRNA1	26	1.9055	0.0004	1.2589	1.5136	2.6062	0.8166	0.6123	1.2359	0.673	1.0093	0.1355	0	EF > 2	0.0592	0.4169	0.7516	0.8425	1.2474	0.52	0.9376	1.7865	0.0005	1.2589	1.4191	2.421	0.9462	0.8352	1.1588	0.8166	1.0965	0.3105	0.0115	EF > 2	0.1754	0.6252
327	26.7	26.79	99.5	82.1	74.1	scaffold0304_978157.mRNA1	locus=scaffold0304(976161,980153,-); length=213; function=Glutathione S-transferase DHAR2 like;	978157.mRNA1	17	0.6026	0.0187	1.2823	0.3908	0.7727	0.3698	0.0033	1.7219	0.1995	0.6368	1.0568	0.6585	1.1482	0.9204	1.2134	1.1803	0.5909	1.1482	1.028	1.3677	0.5546	0.0089	1.406	0.3532	0.7798	0.6607	0.0665	1.2474	0.4656	0.8241	0.5395	0.0192	1.3804	0.3631	0.7447
328	26.64	26.81	72.5	36	27	scaffold0388_752831.mRNA1	locus=scaffold0388(745500,760162,+); length=542; function=Serine/threonine protein phosphatase 2A regulatory subunit B''beta like;	752831.mRNA1	16	0.5346	0.0115	1.3552	0.2805	0.7244	0.673	0.0237	1.3062	0.4613	0.879	0.863	0.3278	1.2023	0.6982	1.0375	0.7943	0.3554	1.2023	0.597	0.955	0.263	0.0082	EF > 2	0.1086	0.6081	0.7178	0.0303	1.2246	0.5495	0.879	0.8551	0.186	1.2246	0.6546	1.0471
329	26.53	26.74	75.1	32	23.7	scaffold1151_31098.mRNA1	locus=scaffold1151(25740,36457,+); length=739; domain=Aspartate/glutamate/uridylate kinase domain containing; function=Delta-1-pyrroline-5-carboxylate synthase like;	31098.mRNA1	15	1.3552	0.2092	1.2942	1.0471	1.9231	1.3552	0.1988	1.2246	1.1066	1.8707	1.1169	0.7294	1.2706	0.879	1.5136	0.955	0.6529	1.3062	0.7311	1.2474	1.3305	0.2623	1.3183	1.0093	1.8535	1.2706	0.3396	1.2359	1.028	1.7378	1.2823	0.5471	1.2823	1	1.7865
330	26.5	26.63	74.4	50.1	50.1	scaffold0001_567996.mRNA1	locus=scaffold0001(565476,570517,-); length=422; domain=Fumarylacetoacetase, N-terminal domain containing; function=Fumarylacetoacetase like;	567996.mRNA1	21	0.7244	0.0688	1.2474	0.5916	0.9036	0.4966	0.0212	1.5417	0.3981	0.7656	0.9727	0.7276	1.1376	0.8551	1.1066	1.2823	0.0672	1.1695	1.0965	1.4723	0.6026	0.0428	1.3305	0.4831	0.8017	0.7112	0.1687	1.2359	0.5808	0.879	0.7447	0.4744	1.2134	0.6081	0.9036
331	26.47	96.21	88.3	68.8	65.6	scaffold1783_15509.mRNA1	locus=scaffold1783(14145,16874,-); length=686; function=Heat shock cognate 70 kDa protein like;	15509.mRNA1	130	0.6792	0.8877	1.3932	0.4246	0.9462	1.2023	0.5591	1.1912	1.0093	1.4997	1.3552	0.31	1.2474	1.0864	1.6293	1.1482	0.1358	1.2134	0.9462	1.5136	0.5598	0.2418	1.5136	0.3733	0.8472	1.6749	0.0646	1.3677	1.2246	2.1878	0.8551	0.8208	1.2942	0.6918	1.1066
332	26.46	26.99	95.9	66.3	62.5	scaffold0067_1242148.mRNA1	locus=scaffold0067(1240381,1243915,+); length=292; function=Protein MEMO1 like;	1242148.mRNA1	30	1.7219	0.0322	1.2823	1.3428	2.0324	0.2228	0.0005	EF > 2	0.1086	0.5248	0.6668	0.0139	1.2134	0.3767	0.8091	1	0.3829	1.1588	0.863	1.1482	1.8197	0.045	1.3062	1.3932	2.466	0.52	0.0037	1.4191	0.2421	0.7379	0.6855	0.0896	1.2359	0.5058	0.8472
333	26.46	26.57	90.3	38.5	35.5	scaffold0266_1075922.mRNA1	locus=scaffold0266(1074501,1077343,-); length=443; domain=Transaldolase domain containing; function=Transaldolase like;	1075922.mRNA1	14	0.6194	0.3664	1.5136	0.3436	0.9376	0.3499	0.3086	1.9588	0.1528	0.6855	0.9638	0.925	1.3932	0.6427	1.3428	0.631	0.4625	1.4191	0.3281	0.8954	1.0666	0.7343	1.3804	0.7727	1.4997	0.413	0.1715	1.6904	0.1905	0.6982	1.0965	0.9447	1.3677	0.8017	1.5417
334	26.42	26.45	100	66.1	63.3	scaffold0200_160193.mRNA1	locus=scaffold0200(159462,163056,+); length=246; function=Uncharacterized protein C167.05 like;	160193.mRNA1	19	0.4365	0.0782	1.4997	0.2679	0.6546	0.5445	0.0953	1.3428	0.3767	0.7311	0.9908	0.6795	1.1803	0.8472	1.1695	0.8872	0.911	1.1588	0.7447	1.028	0.7244	0.7494	1.2246	0.5649	0.8872	0.7178	0.7124	1.2134	0.5754	0.871	0.5297	0.7378	1.4859	0.3767	0.787
335	26.37	28.83	96.2	79.8	76.9	scaffold0124_983527.mRNA1	locus=scaffold0124(978617,988437,-); length=209; function=Ras-related protein RABH1b like;	983527.mRNA1	25	1.1803	0.322	1.1272	1.0471	1.3804	0.3767	0.0002	1.5136	0.0929	0.5702	0.3251	0.0002	1.6144	0.1086	0.5248	1.0093	0.7604	1.2474	0.8091	1.1695	1.1169	0.7518	1.1272	0.9908	1.2942	0.492	0.012	1.3804	0.1905	0.6792	0.3404	0.0421	1.6144	0.1117	0.5495
336	26.37	26.98	91.8	41.7	36.6	scaffold1194_13551.mRNA1	locus=scaffold1194(4661,21295,-); length=790; function=(+)-neomenthol dehydrogenase like;	13551.mRNA1	22	0.6081	0.0151	1.2942	0.4529	0.787	0.263	0.0002	1.6293	0.2014	0.4285	0.787	0.1629	1.2246	0.6607	0.9638	0.9727	0.8956	1.1588	0.8395	1.1272	0.787	0.059	1.1912	0.6607	0.9376	0.6792	0.016	1.2246	0.4875	0.8318	0.3837	0.0625	1.3804	0.2582	0.5297
337	26.33	26.43	89	60	57.9	scaffold0214_1008145.mRNA1	locus=scaffold0214(1006939,1008117,-); length=393; domain=S-adenosylmethionine synthetase, N-terminal,S-adenosylmethionine synthetase, central domain,S-adenosylmethionine synthetase, C-terminal domain containing; function=S-adenosylmethionine synthase 1 like;	1008145.mRNA1	18	0.597	0.3356	1.2706	0.278	0.7586	0.6081	0.4663	1.2706	0.2992	0.7727	0.8395	0.5677	1.2474	0.5916	1.0471	0.6546	0.5258	1.2589	0.3873	0.8241	0.8472	0.7444	1.2246	0.6194	1.0375	0.8017	0.9542	1.1376	0.631	0.912	0.7586	0.8572	1.2474	0.5152	0.9462
338	26.33	26.39	83.2	36	35.5	scaffold0268_1139708.mRNA1.2	locus=scaffold0268(1138442,1140974,-); length=418; function=DnaJ protein homolog like;	1139708.mRNA1.2	21	1.1912	0.3891	1.2134	0.9817	1.5276	1.6749	0.1619	1.2706	1.3183	2.421	1.6144	0.2717	1.2359	1.3062	2.2909	1.0471	0.9136	1.1482	0.912	1.2359	1.0765	0.5595	1.2706	0.8472	1.3552	1.9409	0.09	1.2942	1.4997	2.884	1.3305	0.5375	1.2359	1.0765	1.7701
339	26.29	26.6	73.2	19.1	15.4	scaffold0430_9820.mRNA1	locus=scaffold0430(6573,13067,+); length=1190; function=Trafficking protein particle complex subunit 11 like;	9820.mRNA1	15	3.02	0.0001	EF > 2	1.4322	5.0582	3.281	0.0045	EF > 2	1.5276	5.9156	0.879	0.5162	1.2246	0.7244	1.0765	1.1376	0.8524	1.3428	0.8472	1.4859	3.0761	0.0025	EF > 2	1.4723	4.9659	2.7542	0.0075	1.977	1.3932	4.6989	1.8365	0.2073	1.4322	1.2823	2.3121
340	26.26	26.41	84	45.7	42.9	scaffold0154_892023.mRNA1	locus=scaffold0154(890259,893787,-); length=395; function=TOM1-like protein 2 like;	892023.mRNA1	19	0.9204	0.5105	1.2134	0.6546	1.1169	1.4997	0.3284	1.3428	1.1169	2.1478	1.5996	0.0056	1.3305	1.2023	2.2699	0.9727	0.3853	1.2023	0.7943	1.1695	0.6982	0.0897	1.3677	0.4207	0.955	1.4997	0.1527	1.3305	1.1272	1.9953	1.2134	0.5327	1.2246	0.9908	1.5417
341	26.26	26.41	97.8	71.3	67.3	scaffold0105_276835.mRNA1.1	locus=scaffold0105(275582,281966,-); length=224; domain=Proteasome, subunit alpha/beta domain containing; function=Proteasome subunit beta type-1 like;	276835.mRNA1.1	26	0.631	0.4087	1.4723	0.413	0.929	0.52	0.1475	1.5276	0.1995	0.7943	0.787	0.5778	1.3183	0.5649	1.0375	0.6546	0.4419	1.4997	0.3597	0.9817	0.3105	0.2779	EF > 2	0.1393	0.6792	0.6668	0.1883	1.2823	0.4169	0.8551	0.8017	0.618	1.3677	0.5598	1.0965
342	26.24	32.2	75.3	31.3	25.1	scaffold0320_725967.mRNA1	locus=scaffold0320(718142,733792,+); length=886; function=Serine/threonine-protein phosphatase BSL1 like;	725967.mRNA1	21	1.0093	0.429	1.2823	0.787	1.2589	1.4723	0.1144	1.3428	1.0965	1.8365	0.955	0.5902	1.2474	0.6427	1.1912	1	0.6274	1.3677	0.7311	1.2706	0.9727	0.8265	1.2706	0.7586	1.2359	1.3552	0.6966	1.3677	0.9908	1.6904	0.8241	0.3557	1.2942	0.4325	1.0666
343	26.24	26.39	80.8	33.6	33	scaffold1072_130986.mRNA1	locus=scaffold1072(127260,134713,-); length=614; function=Phosphatidylinositol 3,4,5-trisphosphate 3-phosphatase and dual-specificity protein phosphatase PTEN like;	130986.mRNA1	20	1.6904	0.118	1.4191	1.1912	3.8726	2.2491	0.0266	1.5276	1.4723	5.8614	1.8707	0.0633	1.4588	1.2823	4.0179	0.9638	0.8328	1.2706	0.7447	1.2246	1.1803	0.4802	1.2942	0.912	1.6444	2.5119	0.0064	1.556	1.6144	6.8549	1.0666	0.2615	1.2823	0.8318	1.4322
344	26.14	27.18	85.8	33.3	32.3	scaffold1319_47010.mRNA1	locus=scaffold1319(45845,48176,+); length=626; function=Patellin-3 like;	47010.mRNA1	16	4.4463	0	EF > 2	2.0512	16.7494	4.4875	0	EF > 2	2.0701	14.9968	3.3113	0.0016	1.9953	1.6596	10.5682	0.7727	0.3243	1.4191	0.4285	1.0965	3.8371	0.0003	EF > 2	1.8197	13.6773	4.1305	0.0025	EF > 2	1.9409	15.1356	3.02	0.0007	1.8707	1.6144	10.4713
345	26.12	26.19	72.5	46.2	30.6	scaffold2012_25048.mRNA1.1	locus=scaffold2012(18768,31329,-); length=518; function=TOM1-like protein 2 like;	25048.mRNA1.1	17	1.1376	0.6212	1.2706	0.8954	1.556	1.0666	0.2914	1.2359	0.863	1.3183	1.556	0.0985	1.406	1.1066	2.0701	1.028	0.8593	1.2823	0.8017	1.3552	1.5276	0.1163	1.4322	1.0666	2.1677	1.7219	0.0938	1.4723	1.1695	2.5586	0.4325	0.9224	EF > 2	0.278	0.912
346	26.09	26.33	64.6	32.2	25.6	scaffold0203_582502.mRNA1	locus=scaffold0203(580403,584602,+); length=650; function=UPF0061 protein AZOSEA38000 like;	582502.mRNA1	14	0.7656	0.6324	1.2474	0.631	0.955	0.7586	0.8576	1.2942	0.6138	0.9817	0.6792	0.417	1.3804	0.5248	0.9376	0.8872	0.8301	1.2474	0.6918	1.1066	0.4699	0.1826	1.7061	0.3664	0.8017	0.8318	0.7306	1.2359	0.6792	1.028	1.1588	0.1528	1.2359	0.9376	1.5136
347	26.07	27.55	79.5	34	31	scaffold0704_562849.mRNA1	locus=scaffold0704(560711,564987,-); length=518; function=Calcium-dependent protein kinase 11 like;	562849.mRNA1	19	0.4406	0.2159	1.8535	0.2535	0.8166	0.7047	0.7358	1.4454	0.5105	1.0186	1	0.8012	1.2359	0.8091	1.2246	0.863	0.8471	1.2359	0.6668	1.0666	0.6607	0.1156	1.3677	0.2992	0.9036	0.9638	0.6893	1.2474	0.7516	1.2023	0.8166	0.6726	1.3062	0.5916	1.0666
348	26.05	26.16	73.2	35.5	35.5	scaffold0347_649555.mRNA1	locus=scaffold0347(646666,650450,+); length=474; domain=Orotidine 5'-phosphate decarboxylase domain containing; function=Uridine 5'-monophosphate synthase like;	649555.mRNA1	15	0.9817	0.9375	1.1912	0.8241	1.1695	0.9462	0.9658	1.1803	0.8017	1.1169	0.955	0.8339	1.2359	0.7727	1.1803	0.9376	0.7742	1.1482	0.8166	1.0765	1.0765	0.3876	1.2359	0.871	1.3305	0.9727	0.8917	1.0965	0.8872	1.0666	1	0.7324	1.2359	0.8091	1.2359
349	26	26	78.1	48.1	47.6	scaffold0926_25256.mRNA1	locus=scaffold0926(24082,26431,+); length=394; function=Uncharacterized protein At5g39570 like;	25256.mRNA1	17	2.6792	0.2595	1.3552	1.977	3.7325	18.0302	0.0048	1.7701	10.1859	33.7287	2.3768	0.3164	1.3428	1.7701	3.342	1.4997	0.3843	1.2246	1.2246	1.803	2.0324	0.2225	1.1482	1.7701	2.3335	20.7014	0.0029	1.7219	12.0226	38.0189	1.6596	0.1301	1.2023	1.3804	2.2699
350	25.99	26.15	78.7	44.3	38.6	scaffold0612_699186.mRNA1	locus=scaffold0612(696412,701961,+); length=423; function=TLD domain-containing protein 1 like;	699186.mRNA1	15	0.929	0.8266	1.2134	0.7516	1.1272	0.3767	0.0319	1.8365	0.2443	0.6918	1.2474	0.1818	1.2589	0.9908	1.7219	0.6486	0.2732	1.3804	0.5058	0.8954	0.8017	0.6132	1.2589	0.6368	1.0093	0.3532	0.0929	EF > 2	0.2208	0.7178	1.1066	0.7078	1.2134	0.912	1.3552
351	25.89	26.83	83.5	32.5	20.1	scaffold0702_480849.mRNA1	locus=scaffold0702(478965,482733,-); length=733; domain=Cullin protein, neddylation domain containing; function=Cullin-3A like;	480849.mRNA1	12	2.9107	0	1.5849	1.8365	6.6681	1.6596	0.056	1.3932	1.1912	2.4889	1.2134	0.4671	1.2706	0.955	1.6144	0.4406	0.0357	1.7865	0.2831	0.787	2.1281	0.0006	1.4191	1.4997	4.2855	1.6444	0.0514	1.406	1.1695	3.0761	0.6918	0.3934	1.3804	0.2831	0.955
352	25.87	26.02	89	69	69	scaffold0049_2066462.mRNA1	locus=scaffold0049(2059706,2073218,-); length=201; function=Ras-related protein RABF2a like;	2066462.mRNA1	31	1.3932	0.2347	1.3305	1.0471	2.208	0.4529	0.3795	1.6904	0.2489	0.7656	0.2489	0.0535	EF > 2	0.0904	0.6368	1.1482	0.49	1.2359	0.929	1.5704	1.6596	0.2182	1.406	1.1803	2.5351	0.52	0.2203	1.4997	0.2805	0.7798	0.6427	0.3476	1.4191	0.4093	0.912
353	25.84	26.08	75.6	21.9	15.5	scaffold0276_359843.mRNA1	locus=scaffold0276(301691,418020,-); length=764; function=Probable RNA helicase SDE3 like;	359843.mRNA1	13	2.5823	0.0006	1.4859	1.7378	4.0926	1.1803	0.6282	1.1912	0.9908	1.3932	0.6918	0.1781	1.3552	0.5346	0.9376	0.879	0.3047	1.2474	0.5152	1.0965	2.7542	0.0009	1.5276	1.803	4.4463	1.0186	0.2567	1.2023	0.8472	1.2246	0.8091	0.1438	1.2474	0.6607	1.0093
354	25.77	26.08	84.2	40.1	29.5	scaffold1879_32623.mRNA1	locus=scaffold1879(29494,35753,+); length=540; domain=Dehydroquinase class I,Shikimate dehydrogenase substrate binding, N-terminal domain containing; function=Bifunctional 3-dehydroquinate dehydratase/shikimate dehydrogenase, chloroplastic like;	32623.mRNA1	14	0.6252	0.1284	1.3305	0.413	0.8318	0.6368	0.0322	1.3062	0.4406	0.8318	0.7047	0.0732	1.2823	0.5152	0.9036	1	0.819	1.1912	0.8395	1.1912	0.631	0.0995	1.3804	0.3631	0.871	0.7727	0.0936	1.2246	0.6194	0.9462	0.5346	0.0347	1.4588	0.3076	0.7798
355	25.73	25.87	71.7	33	30.3	scaffold0558_100711.mRNA1	locus=scaffold0558(98408,103014,-); length=513; domain=ATP-grasp fold, succinyl-CoA synthetase-type domain containing; function=ATP-citrate synthase alpha chain protein 2 like;	100711.mRNA1	20	2.7542	0.0268	1.6749	1.6444	6.6069	1.3062	0.8533	1.2589	1.0375	1.7701	2.884	0.012	1.7061	1.6904	6.9823	0.7447	0.4085	1.3305	0.4613	0.9908	2.3121	0.032	1.4454	1.5996	6.0813	1.5849	0.2915	1.3428	1.1803	3.5318	1.6144	0.0413	1.3062	1.2359	2.5823
356	25.72	25.79	80.9	41.6	37.6	scaffold1109_84421.mRNA1	locus=scaffold1109(79571,87878,-); length=504; function=Phosphomevalonate kinase like;	84421.mRNA1	22	0.9908	0.9526	1.1482	0.8551	1.1376	0.8872	0.7827	1.1912	0.7379	1.0568	0.6081	0.567	1.3677	0.3597	0.8318	1.1066	0.1663	1.1482	0.9638	1.2706	0.4831	0.1142	1.6293	0.2938	0.787	0.7656	0.2649	1.1912	0.631	0.912	0.5916	0.0726	1.3552	0.3467	0.8017
357	25.7	25.99	76.1	46.7	40.9	scaffold0013_312979.mRNA1	locus=scaffold0013(310310,315649,-); length=431; domain=Amidase domain containing; function=Amidase 1 like;	312979.mRNA1	18	0.6081	0.5035	1.5276	0.3048	0.929	1.0375	0.9629	1.2134	0.8551	1.2589	0.8395	0.8762	1.3062	0.6194	1.0965	0.863	0.7357	1.2134	0.6918	1.0471	0.6081	0.4668	1.5276	0.4093	0.929	1	0.9277	1.2706	0.787	1.2134	1.2474	0.9289	1.2246	1.0186	1.556
358	25.67	26.07	88.8	69.9	59	scaffold0181_54255.mRNA1	locus=scaffold0181(52076,56435,-); length=250; domain=Proteasome alpha-subunit, N-terminal domain,Proteasome, subunit alpha/beta domain containing; function=Proteasome subunit alpha type-3 like;	54255.mRNA1	28	0.5649	0.8443	1.5996	0.2992	0.9036	0.7047	0.8958	1.406	0.4831	0.9908	0.5152	0.6161	1.6749	0.3251	0.863	0.8954	0.9556	1.3062	0.6607	1.1695	0.5395	0.8011	1.6596	0.3342	0.8954	0.8017	0.9327	1.3804	0.5808	1.1066	1.0765	0.7228	1.3804	0.7798	1.5417
359	25.67	25.79	91.9	64.2	62.7	scaffold0153_554723.mRNA1.1	locus=scaffold0153(552744,556703,-); length=347; function=UDP-glucuronic acid decarboxylase 6 like;	554723.mRNA1.1	22	0.4613	0.3533	1.6904	0.2679	0.7798	0.6138	0.6017	1.4588	0.3733	0.8954	0.8241	0.9825	1.3062	0.631	1.0765	0.6792	0.3528	1.3932	0.4613	0.9462	0.5598	0.1392	1.406	0.3162	0.787	0.8241	0.495	1.2942	0.631	1.0666	0.9204	0.597	1.2706	0.7178	1.1695
360	25.67	25.77	65.1	38.7	37.9	scaffold0878_145544.mRNA1	locus=scaffold0878(143282,147806,+); length=531; function=Importin subunit alpha-1b like;	145544.mRNA1	24	0.787	0.2055	1.2359	0.597	0.9727	0.4966	0.1796	1.6444	0.3192	0.8166	0.7943	0.1997	1.2589	0.6026	1	0.7178	0.6044	1.3183	0.4365	0.9462	0.929	0.4859	1.3183	0.7047	1.2246	0.8872	0.529	1.2706	0.6855	1.1272	0.787	0.2737	1.3428	0.5808	1.0568
361	25.59	25.72	86.5	35.6	34.4	scaffold1423_52705.mRNA1	locus=scaffold1423(49302,56108,-); length=481; function=Uridine kinase-like protein 1, chloroplastic like;	52705.mRNA1	16	0.3631	0.2263	1.9231	0.2148	0.6982	0.8166	0.7983	1.2474	0.6546	1.0186	0.871	0.5465	1.2359	0.6982	1.0765	0.5445	0.7527	1.4588	0.3664	0.7943	0.4055	0.1505	1.6749	0.2606	0.6792	0.7178	0.711	1.2942	0.5152	0.929	1.2134	0.5361	1.2474	0.9727	1.5276
362	25.56	25.68	84.8	54.3	52.5	scaffold0620_663988.mRNA1	locus=scaffold0620(662763,665046,+); length=342; function=DnaJ homolog subfamily B member 13 like;	663988.mRNA1	18	1.4723	0.0318	1.1803	1.2474	2.208	0.7379	0.0647	1.2589	0.4786	0.929	0.631	0.0232	1.3305	0.278	0.8395	1.1803	0.8965	1.1482	1.028	1.556	1.2823	0.3922	1.1912	1.0765	1.8535	0.912	0.2658	1.1695	0.7586	1.0666	0.5105	0.0241	1.6444	0.2148	0.8395
363	25.45	25.76	78.6	34	31.6	scaffold0967_48221.mRNA1.1	locus=scaffold0967(43081,53361,+); length=571; domain=Alpha-D-phosphohexomutase, alpha/beta/alpha domain III,Alpha-D-phosphohexomutase, alpha/beta/alpha domain II,Alpha-D-phosphohexomutase, alpha/beta/alpha domain I domain containing; function=Phosphomannomutase/phosphoglucomutase like;	48221.mRNA1.1	21	0.6427	0.0043	1.3062	0.3404	0.8395	0.7112	0.1449	1.3183	0.5058	0.9376	1.2823	0.7813	1.2589	1.0186	1.5704	0.8395	0.3505	1.2706	0.5808	1.0666	0.52	0.0021	1.4997	0.2032	0.7798	1.0864	0.5902	1.2246	0.8872	1.3062	0.6427	0.2263	1.4322	0.4786	0.9204
364	25.44	25.94	81.2	38.2	33	scaffold0079_35043.mRNA1	locus=scaffold0079(31691,38278,+); length=443; function=26S proteasome non-ATPase regulatory subunit 12 homolog A like;	35043.mRNA1	18	0.8954	0.3656	1.2023	0.7311	1.0765	0.3105	0.1384	EF > 2	0.2109	0.6486	0.8872	0.8493	1.2023	0.7244	1.0666	1.2246	0.5334	1.1912	1.028	1.4997	0.3499	0.0542	EF > 2	0.2014	0.7112	0.5346	0.2174	1.4322	0.3631	0.7656	0.4055	0.5381	1.803	0.2421	0.7311
365	25.44	25.55	75.9	53.2	46.3	scaffold0127_665387.mRNA1	locus=scaffold0127(662211,668563,+); length=362; function=Probable protein phosphatase 2C 60 like;	665387.mRNA1	21	1.9588	0.0918	1.2706	1.5417	3.1333	1.3062	0.3764	1.3183	0.9908	1.7701	0.7244	0.336	1.3932	0.3802	1.0093	0.7379	0.8728	1.3552	0.4966	1	1.556	0.1923	1.2942	1.2023	2.3335	1.4588	0.2924	1.2823	1.1376	2.1478	0.597	0.3235	1.556	0.2355	0.929
366	25.43	27.24	71.4	35.2	32.2	scaffold0137_1715761.mRNA1	locus=scaffold0137(1713073,1718450,+); length=564; domain=Phosphofructokinase domain containing; function=6-phosphofructokinase 3 like;	1715761.mRNA1	18	0.9817	0.682	1.2246	0.7798	1.2023	1.2246	0.2648	1.2246	1	1.6904	1.2474	0.1574	1.2474	1	1.6749	0.7447	0.8798	1.3305	0.4613	0.9908	0.9462	0.7335	1.2246	0.7516	1.1588	1.2706	0.1282	1.2246	1.0375	1.7061	0.7943	0.8058	1.3552	0.5058	1.0765
367	25.38	25.45	66.3	54.4	50.2	scaffold0641_509159.mRNA1	locus=scaffold0641(506478,511840,+); length=411; function=Ubiquitin receptor RAD23c like;	509159.mRNA1	25	0.9036	0.8635	1.1803	0.7447	1.0666	0.7447	0.3457	1.2134	0.3908	0.9036	1.2474	0.2912	1.1482	1.0864	1.6749	1.0375	0.6869	1.1482	0.9036	1.2589	0.9908	0.9415	1.1912	0.8241	1.1803	0.9908	0.936	1.1695	0.8551	1.1588	0.912	0.8876	1.2023	0.6918	1.0965
368	25.28	26.73	78	18.4	16.1	scaffold0105_1580575.mRNA1.1	locus=scaffold0105(1577361,1583789,-); length=1145; function=Phytochrome B like;	1580575.mRNA1.1	15	1.8535	0.0864	1.6293	1.1376	3.9084	2.4889	0.0011	1.6444	1.5136	5.1051	1.556	0.1321	1.4859	1.0471	2.3988	0.9817	0.9753	1.3804	0.7379	1.3552	1.7539	0.0625	1.5136	1.1588	3.4356	1.9055	0.0573	1.6596	1.1482	2.8314	1.6904	0.0414	1.4588	1.1588	3.1623
369	25.28	25.57	69.2	34.1	25.9	scaffold0725_500997.mRNA1.1	locus=scaffold0725(491749,510246,+); length=661; function=TBC1 domain family member 15 like;	500997.mRNA1.1	17	2.5119	0.0047	1.7701	1.4191	6.5464	2.2699	0.0094	1.6904	1.3428	4.9204	1.3428	0.4625	1.406	0.955	2.3335	1.1695	0.5279	1.2706	0.9204	1.4859	2.0137	0.0163	1.5704	1.2823	3.3113	1.9231	0.0508	1.5704	1.2246	3.7325	1.6293	0.0402	1.4588	1.1169	3.02
370	25.27	25.68	70	26.9	23.7	scaffold0438_988689.mRNA1	locus=scaffold0438(982588,994790,-); length=815; domain=Mur ligase, central domain containing; function=Folylpolyglutamate synthase like;	988689.mRNA1	24	0.52	0.0288	1.2823	0.3873	0.6668	0.5916	0.0856	1.2589	0.5012	0.7447	0.3767	0.0014	1.6444	0.2729	0.6194	0.6982	0.1828	1.1695	0.6081	0.8166	0.302	0.014	1.6596	0.2188	0.5012	0.8091	0.1933	1.1482	0.6855	0.929	0.3105	0.0021	1.6144	0.2291	0.5012
371	25.27	25.37	70.2	31.9	23.2	scaffold0130_1668778.mRNA1	locus=scaffold0130(1663256,1674300,+); length=591; domain=tRNA synthetase, B5-domain,B3/B4 tRNA-binding domain containing; function=Probable phenylalanine--tRNA ligase beta subunit like;	1668778.mRNA1	16	0.6486	0.0042	1.2023	0.5297	0.7798	0.5297	0.0012	1.3305	0.4055	0.7047	0.3945	0	1.4588	0.2831	0.5754	0.955	0.9285	1.1695	0.8551	1.1169	0.5808	0.001	1.2706	0.4613	0.7379	0.6427	0.01	1.2246	0.52	0.787	0.3532	0.0001	1.5996	0.2443	0.5649
372	25.23	25.61	94.2	46.7	44.7	scaffold0209_1021890.mRNA1.1	locus=scaffold0209(1016492,1027289,+); length=399; domain=Aminoacyl-tRNA synthetase, class Ic domain containing; function=Tryptophan--tRNA ligase, cytoplasmic like;	1021890.mRNA1.1	17	0.7447	0.7514	1.3804	0.5598	1.028	0.7586	0.7448	1.3062	0.4966	0.9908	0.5546	0.2375	1.4588	0.2535	0.8091	0.8241	0.6039	1.3183	0.5445	1.0864	0.8166	0.4963	1.3305	0.5395	1.0864	0.6982	0.8407	1.3932	0.5012	0.9727	0.5445	0.7667	1.7061	0.3532	0.929
373	25.23	25.41	75.3	23.7	18.9	scaffold1089_236385.mRNA1	locus=scaffold1089(235330,237440,-); length=672; function=Probable rhamnose biosynthetic enzyme 1 like;	236385.mRNA1	13	1.1376	0.3377	1.3183	0.863	2.0512	1.3183	0.1319	1.3428	0.9817	2.6546	1.1272	0.561	1.2942	0.871	1.7378	0.8318	0.8697	1.556	0.6138	1.2942	0.8091	0.5997	1.3804	0.6026	1.1169	1.2589	0.1332	1.3305	0.9462	2.1878	1.1376	0.3436	1.3183	0.863	1.7539
374	25.23	25.3	92.2	77.7	77.7	scaffold0878_92014.mRNA1.1	locus=scaffold0878(90974,92812,+); length=194; function=GTP-binding protein SAR1A like;	92014.mRNA1.1	27	2.3121	0	1.3062	1.7701	3.3113	0.5395	0.0758	1.3183	0.2188	0.7112	0.5649	0.0745	1.2823	0.2938	0.7244	1	0.5084	1.1066	0.9036	1.1272	2.208	0.0002	1.3062	1.6904	3.1333	0.7798	0.4747	1.1169	0.6138	0.871	0.5546	0.0382	1.3677	0.2606	0.7586
375	25.2	25.38	72.5	19.8	18.4	scaffold0073_630529.mRNA1	locus=scaffold0073(622396,638663,+); length=960; function=Transportin-3 like;	630529.mRNA1	14	0.871	0.3447	1.3062	0.5702	1.1376	2.1677	0.0108	1.4191	1.5276	7.2444	1.3932	0.1059	1.2706	1.0965	2.9107	0.9376	0.9813	1.2589	0.7379	1.1803	1.0093	0.5902	1.2823	0.787	1.5849	1.2589	0.8151	1.2706	0.9908	2.1677	1.4997	0.0232	1.2823	1.1695	2.9923
376	25.15	25.73	97.3	30.4	21.6	scaffold0407_84983.mRNA1	locus=scaffold0407(84379,85587,-); length=403;	84983.mRNA1	15	5.1051	0.0416	1.8707	2.729	13.0617	9.8175	0	1.8535	5.2966	24.6604	0.9727	0.5401	1.3552	0.597	1.3183	1.1695	0.819	1.5996	0.7311	1.7219	3.8019	0.8564	1.9953	1.9055	9.7275	13.3045	0	1.9055	6.9823	30.479	0.2911	0.0193	1.803	0.1995	0.5248
377	25.05	25.14	100	97.8	89.1	scaffold0199_1062264.mRNA1	locus=scaffold0199(1060678,1063377,+); length=93; function=Acyl-CoA-binding protein like;	1062264.mRNA1	64	1.2246	0.1708	1.0864	1.1272	1.3183	0.6138	0.1726	1.1482	0.5395	0.7047	0.5754	0.0778	1.1912	0.5058	0.6855	1.0375	0.5276	1.0765	0.9638	1.1169	1	0.8678	1.0666	0.9376	1.0765	1.0093	0.7819	1.0666	0.9462	1.0765	0.0698	0.001	1.4588	0.0581	0.1019
378	25.03	25.19	80.3	25.6	25.4	scaffold0064_514852.mRNA1	locus=scaffold0064(513768,515936,+); length=723; function=ABC transporter F family member 4 like;	514852.mRNA1	16	2.0137	0.0536	1.4859	1.3552	5.1051	2.9376	0.0065	1.6144	1.8197	8.7096	2.7797	0.0158	1.5417	1.803	8.8716	0.871	0.7806	1.3428	0.3105	1.1695	1.8365	0.1019	1.4723	1.2474	3.8371	2.9923	0.0065	1.5996	1.8707	8.8716	2.3988	0.0138	1.556	1.5417	6.1944
379	24.96	25.57	81.6	50.7	43.9	scaffold0043_3001157.mRNA1	locus=scaffold0043(2996358,3005957,-); length=338; domain=Aspartate/glutamate/uridylate kinase domain containing; function=Isopentenyl phosphate kinase like;	3001157.mRNA1	26	0.6194	0.1712	1.2706	0.5105	0.787	0.492	0.0266	1.4859	0.3565	0.7311	0.6982	0.2926	1.2359	0.5861	0.863	1.1695	0.2639	1.1376	1.028	1.3305	0.3945	0.1519	1.6444	0.3162	0.6486	0.673	0.1235	1.2246	0.5297	0.8241	0.631	0.1628	1.2589	0.5058	0.7943
380	24.95	25.27	86.8	38.6	34.9	scaffold0312_546108.mRNA1	locus=scaffold0312(544510,547706,-); length=486; domain=Adenylosuccinate synthetase domain containing; function=Adenylosuccinate synthetase 2, chloroplastic like;	546108.mRNA1	16	0.7311	0.0351	1.2359	0.5346	0.9036	0.2679	0	1.9588	0.1148	0.5248	0.9462	0.4033	1.1912	0.7943	1.1272	0.8954	0.8031	1.1803	0.6607	1.0568	0.7586	0.1452	1.2023	0.5754	0.912	0.2606	0.0001	1.9231	0.0938	0.5012	1.0375	0.6069	1.1912	0.871	1.2359
381	24.93	29.72	96.4	63	60.7	scaffold0304_914063.mRNA1	locus=scaffold0304(913400,914727,-); length=309; function=Isoflavone reductase-like protein like;	914063.mRNA1	19	0.492	0.0009	1.3932	0.3499	0.6855	0.4831	0.0024	1.3804	0.2992	0.6668	0.4325	0.0016	1.4723	0.1941	0.6368	1.1695	0.6469	1.1695	1	1.4588	0.4446	0.0074	1.4723	0.2679	0.6546	0.8017	0.0592	1.1803	0.673	0.9462	0.3192	0.0006	1.7219	0.133	0.5495
382	24.92	29.53	97.5	91.1	80.7	scaffold0515_894848.mRNA1.1	locus=scaffold0515(892283,897462,+); length=203; function=Ras-related protein RABD1 like;	894848.mRNA1.1	32	1.6293	0.2328	1.2942	1.2589	2.884	0.6026	0.0628	1.4723	0.1977	0.8872	0.4875	0.0519	1.6144	0.1629	0.787	1.3552	0.2334	1.2023	1.1272	2.2491	1.5136	0.3056	1.3183	1.1482	2.3988	0.5445	0.1256	1.5136	0.2679	0.8241	0.3404	0.1309	1.9588	0.0705	0.6668
383	24.9	25.04	88	68.2	65.9	scaffold0153_1834215.mRNA1	locus=scaffold0153(1832159,1835856,+); length=268; function=26S proteasome non-ATPase regulatory subunit 8 homolog A like;	1834215.mRNA1	18	0.6918	0.0726	1.3428	0.4446	0.929	0.929	0.2626	1.2359	0.7447	1.1482	0.787	0.1219	1.2706	0.6081	1	1.0864	0.5222	1.2023	0.9036	1.3062	0.4169	0.0067	1.8197	0.1486	0.7586	1.0471	0.7076	1.1912	0.879	1.2589	0.6668	0.107	1.4588	0.4742	0.9727
384	24.87	24.98	79.9	59	51	scaffold2151_20137.mRNA1	locus=scaffold2151(19553,20722,-); length=350; function=L-lactate dehydrogenase B like;	20137.mRNA1	26	0.5445	0.0297	1.1376	0.4786	0.6194	0.3597	0.0155	1.3677	0.302	0.492	0.5808	0.1295	1.1482	0.5105	0.6668	1.0093	0.6983	1.1066	0.912	1.1482	0.3373	0.025	1.3183	0.2679	0.4446	0.5649	0.0489	1.1695	0.4656	0.6607	0.631	0.3631	1.1066	0.5702	0.6982
385	24.77	24.8	99.1	87.7	73.7	scaffold0166_1819893.mRNA1	locus=scaffold0166(1819721,1820065,-); length=115;	1819893.mRNA1	24	1.028	0.9267	1.1272	0.912	1.1482	0.6081	0.1849	1.2942	0.2992	0.787	1.3305	0.7972	1.1588	1.1482	1.7061	1.0864	0.5459	1.1066	0.9817	1.2134	0.8318	0.3818	1.1803	0.7112	0.9817	1.1376	0.9709	1.1272	1.0093	1.3677	0.2831	0.0666	EF > 2	0.118	0.6026
386	24.66	24.71	57.8	30.6	27.8	scaffold1519_97816.mRNA1	locus=scaffold1519(96632,99001,-); length=742;	97816.mRNA1	31	1.0864	0.7868	1.2359	0.879	1.3677	0.8551	0.2947	1.2474	0.5546	1.0666	1.0568	0.9474	1.2246	0.863	1.2942	0.955	0.8502	1.2246	0.6607	1.1695	0.8954	0.8674	1.2359	0.5395	1.1066	1.2474	0.4677	1.2589	0.9908	1.5704	0.2858	0.0352	EF > 2	0.133	0.673
387	24.59	29.21	90.9	76.7	69.1	scaffold5118_868.mRNA1	locus=scaffold5118(392,1345,+); length=318; function=Desiccation protectant protein Lea14 homolog like;	868.mRNA1	22	2.7797	0.1743	1.4859	1.8707	5.5976	18.197	0.0165	1.7701	10.2802	39.4457	0.2168	0.0357	1.9953	0.1528	0.4325	1.1169	0.3053	1.2589	0.8872	1.5276	1.7701	0.2297	1.3428	1.3183	3.0479	20.7014	0.0109	1.7701	11.695	44.4631	0.6607	0.8654	1.3062	0.3733	0.863
388	24.45	24.59	77.4	25.5	23.9	scaffold0388_899245.mRNA1	locus=scaffold0388(895997,902494,-); length=620; function=Uncharacterized protein HI_0358 like;	899245.mRNA1	14	0.5649	0.1966	1.4191	0.3837	0.8017	0.7447	0.1857	1.2823	0.5346	0.955	0.9376	0.8553	1.2823	0.7311	1.2023	1.1588	0.6667	1.2706	0.912	1.556	0.5808	0.1429	1.4322	0.3873	0.8318	0.871	0.3326	1.2589	0.6918	1.0965	0.5649	0.3159	1.5136	0.3664	0.8551
389	24.41	24.6	83.7	52.6	48	scaffold0105_1824978.mRNA1	locus=scaffold0105(1823738,1826219,+); length=370; function=UDP-arabinopyranose mutase 1 like;	1824978.mRNA1	18	0.9204	0.8408	1.2023	0.7112	1.1066	0.6918	0.5919	1.3932	0.4169	0.9638	1.0186	0.8209	1.2359	0.8241	1.2589	1.0568	0.9814	1.2359	0.8551	1.2823	0.4831	0.4333	1.6904	0.1871	0.8166	1.0765	0.8282	1.2134	0.8872	1.3428	0.787	0.9461	1.3804	0.5702	1.0864
390	24.39	24.68	75.2	41.5	32.1	scaffold0026_3104587.mRNA1	locus=scaffold0026(3101693,3107482,-); length=440; function=Dual specificity protein kinase splA like;	3104587.mRNA1	12	1.1912	0.9261	1.7219	0.6918	2.1086	0.8017	0.9781	1.7061	0.4571	1.3677	0.8472	0.7729	1.7539	0.4207	1.4859	0.5754	0.5093	1.8535	0.2109	1.0666	1.6749	0.369	1.6749	1	3.6983	1.0965	0.9024	1.7378	0.631	1.9409	0.9462	0.7086	1.7865	0.5346	1.6904
391	24.36	24.56	86.8	36.3	28.4	scaffold2320_17033.mRNA1	locus=scaffold2320(14674,19393,-); length=508; function=Protein disulfide-isomerase like;	17033.mRNA1	15	0.9204	0.5658	1.3305	0.6855	1.2246	0.6486	0.242	1.5417	0.4055	1	1.5996	0.1278	1.3932	1.1482	2.8314	0.6918	0.454	1.4588	0.4786	1.0093	1.0568	0.9866	1.3183	0.8017	1.4723	0.7586	0.4066	1.3932	0.3802	1.0568	1.0375	0.9232	1.3183	0.787	1.4322
392	24.33	24.43	100	90.9	90.9	scaffold1466_8923.mRNA1	locus=scaffold1466(8035,9732,+); length=133; function=Thioredoxin-like protein Clot like;	8923.mRNA1	25	0.6792	0.7391	1.2023	0.5546	0.8166	0.7447	0.949	1.1803	0.6194	0.879	1.5417	0.014	1.1803	1.3062	1.8707	0.9727	0.1304	1.0965	0.863	1.0666	0.3436	0.565	1.8197	0.2704	0.6252	1.2474	0.0933	1.1588	1.0765	1.406	0.6982	0.9587	1.2023	0.5861	0.8395
393	24.24	24.49	70.3	39.1	39.1	scaffold0099_1007341.mRNA1	locus=scaffold0099(1005017,1009332,-); length=428; domain=Sucrose-6-phosphate phosphohydrolase C-terminal domain containing; function=Sucrose-phosphatase 1 like;	1007341.mRNA1	18	0.7311	0.2107	1.2246	0.6026	0.8954	0.4246	0.0064	1.556	0.3076	0.6607	0.6026	0.061	1.2823	0.5012	0.7727	1.0471	0.8932	1.1482	0.912	1.2134	0.492	0.0205	1.3552	0.3733	0.6668	0.6546	0.0314	1.2359	0.52	0.8091	0.3048	0.011	1.8197	0.1977	0.5546
394	24.23	24.3	69.8	25.8	24.2	scaffold0248_980227.mRNA1	locus=scaffold0248(978530,981925,-); length=749; domain=Transketolase, N-terminal domain containing; function=Transketolase, chloroplastic like;	980227.mRNA1	15	0.8017	0.2681	1.2823	0.5058	1.028	0.3467	0.0261	1.888	0.1614	0.6546	0.863	0.0662	1.2474	0.673	1.0765	1.2823	0.4521	1.2823	1	1.6293	0.8091	0.1362	1.2706	0.6252	1.028	0.278	0.0186	EF > 2	0.0839	0.5916	0.787	0.187	1.3183	0.4742	1.0375
395	24.16	39.82	90.7	52.8	50.2	scaffold0432_673871.mRNA1	locus=scaffold0432(669743,678000,-); length=497; function=Glutathione reductase, cytosolic like;	673871.mRNA1	30	0.4613	0.2765	1.5276	0.3133	0.7047	0.4656	0.201	1.5276	0.3076	0.7112	0.787	0.6263	1.2023	0.6486	0.9462	0.673	0.522	1.3062	0.5012	0.879	0.3802	0.1871	1.7701	0.2858	0.673	0.7244	0.5056	1.2246	0.5808	0.8872	0.4656	0.1527	1.5849	0.3076	0.7379
396	24.13	24.25	92.8	55	53.8	scaffold0104_2211622.mRNA1.1	locus=scaffold0104(2207867,2215531,-); length=321; function=Putative uncharacterized protein YDL057W like;	2211622.mRNA1.1	17	0.673	0.2061	1.3183	0.4831	0.8872	0.3162	0.0193	1.8365	0.0991	0.5808	0.8872	0.987	1.2134	0.7311	1.0765	0.8954	0.9369	1.1803	0.7311	1.0568	0.6982	0.3945	1.2706	0.3802	0.8872	0.5395	0.0446	1.3804	0.278	0.7447	0.5297	0.1636	1.4454	0.2679	0.7656
397	24.09	24.23	99.4	57.7	52.6	scaffold1222_100110.mRNA1	locus=scaffold1222(99418,100802,-); length=176; function=Rubber elongation factor protein like;	100110.mRNA1	28	6.6681	0.0001	EF > 2	2.9648	12.3595	2.0512	0.5651	1.4322	1.4322	2.6792	4.1687	0.0016	1.9953	2.0893	8.0168	1.4588	0.8019	1.2474	1.1695	1.7061	6.1944	0.0002	EF > 2	2.7797	11.1686	2.9107	0.0684	1.803	1.6144	4.1305	2.7797	0.0184	1.6904	1.6444	4.1305
398	24	43.59	99.6	84.3	77.8	scaffold0377_109354.mRNA1	locus=scaffold0377(108389,110320,+); length=262; function=14-3-3 protein 6 like;	109354.mRNA1	46	0.787	0.601	1.2706	0.6607	1	0.912	0.4496	1.1912	0.7586	1.0864	1.0765	0.825	1.1803	0.912	1.2823	1.0186	0.6829	1.1588	0.879	1.1695	0.8091	0.6445	1.2474	0.5754	1.0093	0.871	0.49	1.1588	0.7516	1.0093	0.9462	0.5587	1.1588	0.8241	1.0965
399	23.91	24	81.9	54.2	49.2	scaffold0821_314039.mRNA1	locus=scaffold0821(312928,315150,-); length=261; domain=Glucosamine/galactosamine-6-phosphate isomerase domain containing; function=Probable 6-phosphogluconolactonase 5, chloroplastic like;	314039.mRNA1	20	0.8091	0.5732	1.2474	0.6486	1.0093	0.879	0.1651	1.2134	0.7112	1.0666	0.5916	0.0673	1.4191	0.4018	0.8395	1.1803	0.5524	1.1912	0.9908	1.6293	0.863	0.7252	1.2246	0.6855	1.0568	1.0666	0.5858	1.2134	0.879	1.3932	0.3076	0.1323	EF > 2	0.2188	0.6918
400	23.84	23.94	77.2	54.7	50.3	scaffold3179_12474.mRNA1	locus=scaffold3179(10187,14761,-); length=343; domain=Spermidine/spermine synthases family domain containing; function=Spermidine synthase like;	12474.mRNA1	20	0.7379	0.78	1.4191	0.5297	1.0471	0.9727	0.7194	1.3677	0.6918	1.3305	0.6138	0.3066	1.4997	0.3597	0.9204	1	0.8584	1.3677	0.7311	1.2942	0.4742	0.3148	1.803	0.2704	0.8551	0.8472	0.8363	1.3932	0.5754	1.1803	0.3664	0.1949	1.8197	0.2399	0.6668
401	23.77	23.81	99.4	71.6	71.6	scaffold0198_1471103.mRNA1	locus=scaffold0198(1470425,1471781,+); length=163; function=Peroxiredoxin-2B like;	1471103.mRNA1	41	0.9204	0.627	1.2359	0.7447	1.1376	0.52	0.2214	1.5276	0.3048	0.7943	0.6081	0.552	1.4191	0.3698	0.863	1.2134	0.5819	1.2359	0.9817	1.5417	1.0965	0.9487	1.2359	0.8872	1.3552	0.6855	0.4078	1.2823	0.4365	0.879	0.3908	0.2163	1.888	0.1871	0.7379
402	23.75	23.83	63.1	31.4	26.5	scaffold0976_137774.mRNA1	locus=scaffold0976(135515,140034,-); length=568; function=FAS-associated factor 2-B like;	137774.mRNA1	12	0.5598	0.4338	1.803	0.2208	1.0093	1.3552	0.5737	1.1912	1.1376	2.355	1.3552	0.4133	1.7539	0.7727	2.1086	1.1066	0.8862	1.2589	0.879	1.5704	0.9817	0.9685	1.5996	0.5649	1.5704	1.6444	0.2994	1.3677	1.2023	3.1915	1.2942	0.437	1.5417	0.8395	1.9953
403	23.64	23.97	92.1	44.2	37.3	scaffold0312_458539.mRNA1	locus=scaffold0312(455245,461833,+); length=417; function=60S ribosomal protein L18-2 like;	458539.mRNA1	20	5.9704	0.0013	EF > 2	2.8054	15.1356	3.9811	0.0533	EF > 2	1.9409	10.1859	1.4588	0.2496	1.3183	1.1066	2.0324	1.2823	0.7141	1.2942	0.9908	1.6444	5.1051	0.0033	EF > 2	2.466	13.6773	3.6308	0.0351	1.9409	1.8707	8.1658	0.8872	0.9839	1.2942	0.631	1.1482
404	23.61	23.66	84.8	49.3	49.3	scaffold0352_233804.mRNA1	locus=scaffold0352(232118,235490,+); length=336; domain=Oxo-4-hydroxy-4-carboxy-5-ureidoimidazoline decarboxylase domain containing; function=Uric acid degradation bifunctional protein TTL like;	233804.mRNA1	19	1.2246	0.27	1.2023	1.0186	1.556	0.7047	0.7619	1.2589	0.492	0.8872	0.9376	0.7983	1.1803	0.7798	1.1066	0.8551	0.6716	1.2134	0.6546	1.0375	1.1066	0.2607	1.2023	0.9204	1.3428	0.6194	0.2679	1.3428	0.3404	0.8318	0.7244	0.6772	1.2823	0.5105	0.929
405	23.5	23.68	80.2	33.7	30.7	scaffold0764_47129.mRNA1.1	locus=scaffold0764(43314,50944,+); length=606; function=ABC transporter E family member 2 like;	47129.mRNA1.1	16	2.3121	0.0003	1.4454	1.5996	4.6559	0.955	0.7483	1.2706	0.787	1.2134	1.0765	0.2775	1.2359	0.871	1.4588	1.0765	0.672	1.1588	0.929	1.5704	2.3335	0.0008	1.4322	1.6293	5.8614	1.2474	0.2184	1.2359	1.0093	1.9953	1.1272	0.233	1.2134	0.929	1.406
406	23.39	23.41	53.4	24.4	23.7	scaffold0013_2092371.mRNA1	locus=scaffold0013(2088510,2096233,+); length=554; function=Ubiquitin domain-containing protein DSK2b like;	2092371.mRNA1	22	1.1912	0.6445	1.7219	0.6918	2.1086	1.0765	0.9572	1.7219	0.6252	1.8707	1	0.8859	1.6293	0.6138	1.7865	1.4859	0.2704	1.5276	0.9727	3.0761	0.6194	0.5547	1.803	0.1368	1.1169	1.2589	0.9291	1.6904	0.7447	2.421	0.9727	0.4873	1.7378	0.5754	1.6904
407	23.37	23.67	81.4	19.8	15.1	scaffold1294_46617.mRNA1	locus=scaffold1294(39148,54087,+); length=1024; domain=Clathrin adaptor, alpha-adaptin, appendage, C-terminal sub domain containing; function=AP-2 complex subunit alpha-2 like;	46617.mRNA1	13	1.5417	0.0308	1.3428	1.1482	3.8371	2.1478	0.0006	1.4859	1.4454	5.6494	1.0765	0.8561	1.3062	0.8241	1.556	0.6982	0.3417	1.4322	0.3631	1	1.2359	0.5333	1.2823	0.9638	1.6749	2.1086	0.0003	1.4588	1.4454	6.1944	1.2023	0.2952	1.3062	0.9204	2.0512
408	23.3	23.46	83.8	42.3	42.3	scaffold1844_30670.mRNA1	locus=scaffold1844(29791,31549,-); length=358; function=Probable cinnamyl alcohol dehydrogenase like;	30670.mRNA1	16	0.4966	0.0838	1.5417	0.3373	0.7656	0.8241	0.4548	1.2589	0.6546	1.0375	0.5754	0.0465	1.3677	0.4055	0.787	1.3552	0.4501	1.2942	1.0471	1.8707	0.4571	0.2811	1.5276	0.3192	0.6982	0.6668	0.3402	1.2706	0.492	0.8472	0.787	0.5696	1.2706	0.5546	1
409	23.2	24.95	88.9	57.1	43.9	scaffold0455_1000869.mRNA1	locus=scaffold0455(1000098,1001575,-); length=290; function=UMP-CMP kinase 3 like;	1000869.mRNA1	18	0.787	0.5041	1.2942	0.5861	1.0186	1.1695	0.8085	1.2474	0.9376	1.5136	1.3932	0.424	1.2823	1.0864	1.9588	1.2134	0.5824	1.2474	0.9727	1.5704	1.1482	0.9612	1.2589	0.912	1.4859	1.5276	0.2473	1.3552	1.1272	2.2491	1.028	0.8422	1.2589	0.8166	1.2823
410	23.17	23.21	99.4	75.3	69.5	scaffold1022_175749.mRNA1	locus=scaffold1022(175113,176378,+); length=155; function=Ubiquitin-NEDD8-like protein RUB2 like;	175749.mRNA1	33	1.3552	0.0181	1.2359	1.0965	1.7701	0.9908	0.9734	1.1912	0.8241	1.1803	0.5546	0.2461	1.5996	0.3436	0.8872	0.8241	0.3021	1.2706	0.6194	1.0471	1.6293	0.0453	1.2706	1.2823	2.2699	1.4191	0.6506	1.2359	1.1482	1.803	0.2729	0.2941	EF > 2	0.1247	0.6026
411	23.1	23.48	94.8	40.8	33.3	scaffold0022_408753.mRNA1	locus=scaffold0022(406893,410614,+); length=464; domain=ATP-sulfurylase PUA-like domain,Sulphate adenylyltransferase catalytic domain containing; function=ATP sulfurylase 1, chloroplastic like;	408753.mRNA1	12	0.8318	0.2153	1.3183	0.631	1.0965	0.4571	0.0048	1.6596	0.1644	0.7586	1.1588	0.8908	1.2942	0.8954	1.803	1.1695	0.8137	1.2942	0.9036	1.8197	0.5598	0.0212	1.4997	0.2535	0.8395	0.4018	0.0029	1.6444	0.1019	0.6607	1	0.6067	1.2706	0.787	1.3804
412	23.06	38.58	97.2	79.1	73.9	scaffold1025_250007.mRNA1	locus=scaffold1025(248988,251026,-); length=254; function=14-3-3-like protein GF14 kappa like;	250007.mRNA1	40	0.5495	0.1389	1.3552	0.4055	0.7447	0.597	0.1473	1.3428	0.4446	0.8017	0.5495	0.0651	1.3552	0.3565	0.7447	0.8241	0.9953	1.1912	0.6194	0.9817	0.4246	0.0162	1.4997	0.3162	0.6368	0.7112	0.294	1.2246	0.5495	0.871	0.5546	0.2043	1.3932	0.4487	0.7727
413	23.05	23.34	73.3	11.9	8.1	scaffold0762_390659.mRNA1	locus=scaffold0762(378588,402730,-); length=1811; function=Brefeldin A-inhibited guanine nucleotide-exchange protein 5 like;	390659.mRNA1	12	0.929	0.7483	1.6444	0.5861	1.5276	1.977	0.0791	1.9409	1.0186	4.4875	1.5276	0.4811	1.7061	0.8954	2.6792	0.4613	0.1218	EF > 2	0.2559	0.9727	1.406	0.3024	1.7701	0.7943	3.7325	1.3804	0.7138	1.6904	0.8166	2.5823	2.421	0.0771	EF > 2	1.1803	5.7016
414	23.04	23.17	66.2	34.6	33.5	scaffold0389_220102.mRNA1	locus=scaffold0389(215856,224469,-); length=533;	220102.mRNA1	17	1.1169	0.6808	1.2134	0.9204	1.4191	0.9638	0.3761	1.2589	0.7586	1.2134	1.2823	0.4504	1.2359	1.0375	1.6749	1.0093	0.6642	1.2474	0.8091	1.2706	1.0864	0.6106	1.2134	0.8954	1.3552	1.0568	0.3428	1.2474	0.8472	1.3305	0.8241	0.1733	1.2706	0.6194	1.0471
415	23.03	23.19	94.1	66.5	60.5	scaffold1787_1622.mRNA1	locus=scaffold1787(1138,2117,+); length=186; function=Nogo-B receptor like;	1622.mRNA1	25	2.2491	0.0006	1.2589	1.7865	3.3113	0.5297	0.0004	1.3932	0.1941	0.7379	0.4875	0.002	1.4859	0.2228	0.7244	1.1066	0.8554	1.1272	0.9817	1.2589	2.2909	0.0005	1.2706	1.803	3.5975	0.492	0.0018	1.406	0.1542	0.6918	0.6138	0.0338	1.2942	0.3436	0.7943
416	23	23.03	85.5	36.8	34.7	scaffold0114_336331.mRNA1	locus=scaffold0114(335846,336817,+); length=324; domain=Sugar-phosphate isomerase, RpiB/LacA/LacB family domain containing; function=DNA-damage-repair/toleration protein DRT102 like;	336331.mRNA1	11	0.5495	0.377	1.4997	0.3221	0.8241	0.6194	0.3141	1.4191	0.4446	0.879	0.8241	0.9054	1.2246	0.6546	1.0093	0.9817	0.7022	1.2134	0.8395	1.1912	0.4831	0.2098	1.6596	0.2754	0.8017	0.7943	0.7682	1.2823	0.5861	1.0186	1.0093	0.965	1.2589	0.8017	1.2474
417	22.98	23.25	63.1	17	13.9	scaffold0035_16703.mRNA1	locus=scaffold0035(7283,26123,+); length=1089; function=DNA damage-binding protein 1a like;	16703.mRNA1	15	0.7586	0.5989	1.3428	0.5598	1.0186	0.7112	0.2916	1.3552	0.5297	0.9638	0.5754	0.172	1.5996	0.3342	0.9204	0.955	0.9384	1.2359	0.7727	1.1803	0.7379	0.5584	1.3677	0.5346	1.0093	0.4285	0.0486	1.7701	0.3162	0.7586	0.6081	0.2475	1.4859	0.4529	0.9036
418	22.94	23.57	92.2	60.8	44.5	scaffold0008_838702.mRNA1	locus=scaffold0008(837327,840904,-); length=358; function=COP9 signalosome complex subunit 4 like;	838702.mRNA1	16	0.5861	0.1806	1.4859	0.4571	0.871	0.871	0.2971	1.3062	0.673	1.1376	0.8241	0.3235	1.2706	0.6138	1.0471	0.8017	0.7391	1.2359	0.6546	0.9908	0.6855	0.2341	1.3428	0.5495	0.9204	0.631	0.3965	1.3932	0.5058	0.879	0.6026	0.3757	1.3552	0.4656	0.8166
419	22.94	22.98	90.1	53.6	44.8	scaffold0214_988515.mRNA1	locus=scaffold0214(987047,989984,-); length=363; function=Pto-interacting protein 1 like;	988515.mRNA1	13	1.9953	0.5079	1.7701	1.1272	3.2509	1.803	0.5712	1.5704	1.1482	2.5823	2.421	0.2843	1.9231	1.2589	4.2462	1.7061	0.9851	1.6444	1.0375	2.421	1.977	0.3142	1.6749	1.1803	2.8054	2.0137	0.2589	1.7219	1.1695	3.02	1.4723	0.9261	1.4322	1.028	2.0137
420	22.87	23.1	76.5	34.9	25.1	scaffold0169_1281697.mRNA1	locus=scaffold0169(1277381,1286014,+); length=583; function=Protein BONZAI 1 like;	1281697.mRNA1	14	1.7539	0.1188	1.4588	1.2023	2.9923	1.0375	0.3087	1.4859	0.6982	1.5704	0.6427	0.1272	1.556	0.3192	1	1.1376	0.4411	1.3804	0.8241	1.6749	1.4723	0.2756	1.3677	1.0765	2.6062	0.7586	0.2942	1.4859	0.4656	1.1272	0.4571	0.0309	1.8365	0.1644	0.8395
421	22.86	23.01	92.2	63.4	53.9	scaffold2538_3915.mRNA1	locus=scaffold2538(3033,4670,+); length=244; function=REF/SRPP-like protein At3g05500 like;	3915.mRNA1	25	4.4463	0	1.7061	2.6062	9.5499	1.5996	0.043	1.2474	1.2823	2.4434	0.3733	0.0882	1.9409	0.1306	0.7244	0.863	0.8857	1.1695	0.7311	1.0093	4.2073	0	1.6749	2.5119	8.1658	2.3335	0.0034	1.4588	1.5996	4.1305	0.3076	0.054	EF > 2	0.15	0.6792
422	22.83	23.01	75.2	20.7	13.2	scaffold0378_203578.mRNA1	locus=scaffold0378(196063,211094,-); length=972; domain=Glycoside hydrolase, family 77 domain containing; function=4-alpha-glucanotransferase DPE2 like;	203578.mRNA1	13	0.8318	0.4607	1.3183	0.6252	1.0965	1.0375	0.5516	1.3183	0.787	1.3428	0.7447	0.1845	1.3677	0.492	1.0186	0.8472	0.4109	1.2823	0.5598	1.0864	1.2023	0.6479	1.2589	0.955	1.556	0.7727	0.801	1.4191	0.5754	1.0965	0.4786	0.2202	1.8707	0.3192	0.8954
423	22.8	22.94	95	53.2	48.2	scaffold0197_1311593.mRNA1	locus=scaffold0197(1310119,1313067,+); length=300; domain=Tetrahydrofolate dehydrogenase/cyclohydrolase, NAD(P)-binding domain,Tetrahydrofolate dehydrogenase/cyclohydrolase, catalytic domain containing; function=Bifunctional protein FolD 2 like;	1311593.mRNA1	14	1.2023	0.9083	1.406	0.8551	1.6904	1.1695	0.973	1.3932	0.8395	1.7539	1.4322	0.192	1.4322	1	2.3121	1.2474	0.4959	1.2706	0.9817	2.0512	0.4406	0.1302	1.9231	0.1419	0.8472	1.1588	0.8016	1.3428	0.863	1.8197	1.0186	0.6347	1.3932	0.7311	1.3804
424	22.76	22.91	87.9	65.2	61.9	scaffold0056_2465850.mRNA1	locus=scaffold0056(2465257,2467026,+); length=182; function=ADP-ribosylation factor 2-B like;	2465850.mRNA1	39	4.7863	0.0111	EF > 2	1.7378	12.7057	4.6989	0.018	EF > 2	1.7539	15.8489	3.5318	0.0552	EF > 2	1.4454	9.9083	1.3932	0.3714	1.4322	0.9727	1.9953	4.4875	0.0175	EF > 2	1.7061	13.1826	5.1051	0.0169	EF > 2	1.888	17.0608	3.0479	0.0332	EF > 2	1.4454	11.5878
425	22.73	23.08	89.7	49	45.1	scaffold0875_351912.mRNA1	locus=scaffold0875(349926,353899,+); length=438; function=Eukaryotic translation initiation factor 3 subunit E like;	351912.mRNA1	17	1.4997	0.0243	1.3183	1.1376	2.6062	1.8707	0.0182	1.3932	1.3428	3.8726	0.8551	0.7749	1.2589	0.6607	1.0765	0.7798	0.4368	1.2359	0.5297	0.9638	1.2246	0.0532	1.2942	0.9462	2.1878	1.7701	0.0359	1.3804	1.2823	3.6308	1.7539	0.098	1.3677	1.2823	3.4356
426	22.72	35.91	89.5	35.5	24	scaffold1143_139709.mRNA1	locus=scaffold1143(138067,141351,+); length=665; function=Luminal-binding protein 5 like;	139709.mRNA1	39	1.0093	0.5124	1.2942	0.7798	1.2474	0.8551	0.7281	1.2474	0.631	1.0666	1.4997	0.0231	1.2246	1.2246	2.0324	0.787	0.9911	1.3305	0.5808	1.0471	0.631	0.3276	1.5417	0.3802	0.9727	1.0186	0.6936	1.2023	0.8472	1.2246	1.0093	0.3255	1.3552	0.7447	1.2942
427	22.7	22.87	74.7	28.7	22.9	scaffold0030_2491325.mRNA1	locus=scaffold0030(2489771,2492880,+); length=617; domain=Peptidase M1, leukotriene A4 hydrolase, aminopeptidase C-terminal domain containing; function=Leukotriene A-4 hydrolase homolog like;	2491325.mRNA1	12	1.0186	0.1944	1.2942	0.787	1.2823	1.2942	0.8654	1.2942	1	1.8707	1.5276	0.5828	1.3305	1.1482	1.9953	1.1695	0.7771	1.3428	0.871	1.5417	0.8472	0.961	1.3183	0.5546	1.1169	0.9204	0.4042	1.3183	0.7178	1.2134	1.9055	0.0794	1.4723	1.2942	3.281
428	22.7	22.77	75.3	54	47.3	scaffold5455_1678.mRNA1	locus=scaffold5455(524,2833,+); length=329; function=Plastid-lipid-associated protein, chloroplastic like;	1678.mRNA1	17	0.5546	0.1601	1.3062	0.3467	0.7244	0.1786	0.0021	EF > 2	0.053	0.3733	0.9376	0.6415	1.1695	0.8017	1.0965	1.1066	0.5096	1.1588	0.955	1.2942	0.4529	0.0629	1.4322	0.2831	0.6486	0.2051	0.0152	1.9409	0.0525	0.3981	0.6486	0.3377	1.2474	0.4207	0.8091
429	22.6	22.74	63.9	20.6	15.9	scaffold1643_66768.mRNA1	locus=scaffold1643(57274,76263,+); length=813; function=Zinc-metallopeptidase, peroxisomal like;	66768.mRNA1	11	0.7516	0.2467	1.2823	0.4571	0.9638	1.1912	0.3215	1.2134	0.9817	1.5417	1	0.882	1.2474	0.8017	1.2246	0.9376	0.8877	1.1912	0.6982	1.1169	0.8395	0.6001	1.2134	0.5012	1.0186	1.0186	0.9066	1.2134	0.8395	1.2589	0.9908	0.7677	1.2134	0.7447	1.2023
430	22.58	22.6	73.2	43.1	43.1	scaffold0698_121101.mRNA1	locus=scaffold0698(119476,124333,+); length=326; domain=Ribose-phosphate pyrophosphokinase, N-terminal domain containing; function=Ribose-phosphate pyrophosphokinase 4 like;	121101.mRNA1	16	0.8872	0.5141	1.1912	0.7379	1.0568	0.3631	0.0057	1.7865	0.2535	0.6486	0.7516	0.248	1.2706	0.5105	0.955	0.871	0.2861	1.2359	0.7112	1.0765	0.9638	0.4021	1.2023	0.7943	1.1588	0.5445	0.1032	1.3428	0.3908	0.7311	0.5861	0.088	1.3305	0.413	0.7798
431	22.57	23.02	62.4	19.6	16.5	scaffold0185_1736286.mRNA1	locus=scaffold0185(1731525,1741047,-); length=1049; function=Probable importin subunit beta-4 like;	1736286.mRNA1	14	0.2938	0.0205	EF > 2	0.1294	0.673	1.8707	0.02	1.4191	1.3183	3.5318	1.6596	0.0189	1.3804	1.2023	2.704	0.8872	0.3483	1.3183	0.6138	1.1695	0.5598	0.0683	1.5996	0.3981	0.8954	1.7539	0.1529	1.4454	1.2134	3.4041	1.7701	0.0413	1.4454	1.2246	3.7325
432	22.55	22.77	69	26.2	23.9	scaffold0246_1247865.mRNA1	locus=scaffold0246(1245303,1250427,-); length=776; function=Dipeptidyl peptidase 8 like;	1247865.mRNA1	17	0.955	0.2248	1.2246	0.8017	1.1695	0.929	0.7452	1.2474	0.7516	1.1588	0.7447	0.2704	1.3183	0.5808	0.9817	1.0765	0.6374	1.2359	0.871	1.406	0.6855	0.284	1.3428	0.5445	0.9204	0.9036	0.6666	1.3804	0.7447	1.2474	0.929	0.8698	1.2942	0.7516	1.2023
433	22.53	22.67	71.5	26	21.8	scaffold0682_165623.mRNA1	locus=scaffold0682(164213,167034,+); length=621; function=Geranylgeranyl transferase type-2 subunit alpha like;	165623.mRNA1	12	0.6368	0.1603	1.3305	0.4529	0.8472	0.3908	0.0231	1.7865	0.182	0.6982	0.6792	0.2344	1.2823	0.4656	0.871	0.7447	0.5379	1.2359	0.5702	0.9204	0.4365	0.042	1.7378	0.2831	0.7586	0.5012	0.0444	1.4997	0.3048	0.7516	0.9036	0.8784	1.1695	0.7656	1.0568
434	22.52	22.89	99.6	55.1	46.4	scaffold0592_400100.mRNA1	locus=scaffold0592(399289,400911,-); length=264; function=40S ribosomal protein S4 like;	400100.mRNA1	16	1.4859	0.3133	1.9055	0.7798	4.1687	0.6081	0.694	1.7701	0.3311	1.0765	1.1695	0.58	1.7865	0.6546	2.3768	2.1478	0.0452	1.803	1.1912	7.656	1.4997	0.4376	1.888	0.7943	3.9084	1.2942	0.6402	1.8707	0.6918	3.2211	1.7061	0.2269	1.9409	0.879	4.7424
435	22.52	22.63	85.6	56.4	53.6	scaffold0807_113994.mRNA1	locus=scaffold0807(113618,114370,+); length=251; domain=Proteasome alpha-subunit, N-terminal domain,Proteasome, subunit alpha/beta domain containing; function=Proteasome subunit alpha type-4 like;	113994.mRNA1	19	1.0666	0.7507	1.3062	0.8166	1.406	0.9036	0.671	1.2706	0.673	1.1482	1.0864	0.9378	1.2942	0.8395	1.4322	1.0965	0.9984	1.2942	0.8472	1.4588	0.8017	0.5843	1.3183	0.5445	1.0568	1.0568	0.7762	1.2706	0.8318	1.3932	0.7727	0.1814	1.3183	0.5297	1.0186
436	22.5	22.54	73.7	49.4	41.4	scaffold0036_2893702.mRNA1	locus=scaffold0036(2891886,2895519,-); length=392; function=Protein DJ-1 homolog D like;	2893702.mRNA1	30	0.3664	0.4076	1.4859	0.2884	0.5445	0.3281	0.1267	1.8197	0.2535	0.597	0.6486	0.3452	1.2474	0.5495	0.8091	0.8551	0.204	1.2134	0.673	1.0375	0.4571	0.4015	1.4588	0.3373	0.6668	0.6427	0.623	1.3932	0.5058	0.8954	0.673	0.2214	1.3552	0.5598	0.912
437	22.49	22.67	83.3	35.9	24.6	scaffold0141_969519.mRNA1	locus=scaffold0141(967040,971998,-); length=583; domain=Glutathione synthase, eukaryotic,Glutathione synthase, substrate-binding, eukaryotic domain containing; function=Glutathione synthetase, chloroplastic like;	969519.mRNA1	14	0.6792	0.1217	1.3428	0.5058	0.912	1.0375	0.8891	1.2589	0.8241	1.2823	1.0471	0.2557	1.2589	0.8318	1.3552	1.0568	0.2352	1.2359	0.8551	1.3183	0.5297	0.1825	1.6749	0.3802	0.8872	1.2134	0.1649	1.2589	0.9638	1.6904	1.2134	0.0905	1.2706	0.955	1.6144
438	22.46	23.32	88	46.3	28.7	scaffold0418_1066056.mRNA1	locus=scaffold0418(1062830,1069283,+); length=493; domain=Phenylalanyl-tRNA synthetase domain containing; function=Probable phenylalanine--tRNA ligase alpha subunit like;	1066056.mRNA1	15	0.4169	0.001	1.5996	0.2831	0.6668	0.4966	0.0011	1.4322	0.3105	0.7112	0.2535	0	EF > 2	0.1086	0.5346	1.028	0.4513	1.1912	0.863	1.2134	0.2992	0.0002	1.8535	0.166	0.5546	0.5346	0.0064	1.4191	0.3802	0.7586	0.2109	0.0001	EF > 2	0.1057	0.5058
439	22.45	22.86	76.8	30.2	21	scaffold0158_179242.mRNA1	locus=scaffold0158(177164,181321,+); length=535; domain=Glutamine amidotransferase,GMP synthase, C-terminal domain containing; function=GMP synthase like;	179242.mRNA1	14	1.3428	0.0438	1.2474	1.0765	1.6293	0.8318	0.3633	1.2246	0.6486	1.0186	0.6792	0.199	1.3062	0.4285	0.8872	0.9204	0.6521	1.1695	0.7798	1.0765	1.2706	0.0505	1.1695	1.0864	1.4997	1.1376	0.2788	1.1912	0.955	1.3552	0.8954	0.4945	1.1803	0.7447	1.0568
440	22.44	22.64	65.6	28.9	26.6	scaffold0090_2368642.mRNA1	locus=scaffold0090(2366403,2370882,+); length=527; function=Eukaryotic translation initiation factor 3 subunit L like;	2368642.mRNA1	16	1.0375	0.22	1.2706	0.8166	1.2942	1.1169	0.094	1.2359	0.9036	1.3677	0.5395	0.0262	1.4588	0.2249	0.787	0.5012	0.0495	1.5276	0.2535	0.7656	1.0568	0.6435	1.2246	0.863	1.3062	1.0965	0.5161	1.2246	0.8954	1.3552	0.6427	0.2634	1.406	0.4207	0.9036
441	22.44	22.59	61.4	38.8	32.8	scaffold3422_3010.mRNA1	locus=scaffold3422(2301,3719,+); length=473;	3010.mRNA1	19	0.7244	0.4517	1.2706	0.4875	0.9204	0.9908	0.3875	1.1803	0.8395	1.1695	1.2942	0.3533	1.2134	1.0666	1.556	1.0765	0.6724	1.2474	0.863	1.2706	0.7244	0.9998	1.2706	0.4571	0.9204	0.9036	0.9887	1.1912	0.7656	1.0765	0.6081	0.7898	1.406	0.3733	0.8551
442	22.43	22.84	62.6	43.8	43.8	scaffold0008_570089.mRNA1	locus=scaffold0008(568074,572104,+); length=282; domain=Proteasome alpha-subunit, N-terminal domain,Proteasome, subunit alpha/beta domain containing; function=Proteasome subunit alpha type-1-B like;	570089.mRNA1	19	0.4656	0.1141	1.5417	0.2312	0.7178	0.8166	0.4628	1.2023	0.6486	0.9817	0.8166	0.9074	1.2246	0.6607	1	0.8017	0.8607	1.1912	0.631	0.955	0.3945	0.1065	1.7539	0.1905	0.6918	0.7586	0.3629	1.1912	0.6026	0.9036	0.673	0.3561	1.3305	0.4831	0.8954
443	22.42	23.13	69	39.5	34.4	scaffold0298_1102570.mRNA1	locus=scaffold0298(1096735,1108405,-); length=437; function=Acetylornithine deacetylase like;	1102570.mRNA1	16	0.3981	0.0718	1.6293	0.3133	0.6486	0.3873	0.0096	1.6444	0.278	0.6368	0.7112	0.3114	1.2246	0.5861	0.871	0.9036	0.9433	1.1695	0.7727	1.0568	0.3436	0.0297	1.7539	0.2559	0.6026	0.4018	0.0186	1.5417	0.3133	0.6194	0.6252	0.318	1.3305	0.5012	0.8318
444	22.33	30.94	88.4	66.7	61.6	scaffold0070_2679008.mRNA1	locus=scaffold0070(2677621,2680330,-); length=259; function=14-3-3-like protein D like;	2679008.mRNA1	39	0.3162	0.0532	1.4588	0.2291	0.4613	0.5702	0.0632	1.1695	0.4786	0.6668	0.8091	0.8803	1.1272	0.7244	0.912	0.6194	0.6573	1.1695	0.5012	0.7244	0.4446	0.0598	1.2134	0.3981	0.5395	0.8091	0.7792	1.1169	0.6982	0.9036	1.2823	0.6941	1.1482	1.1169	1.4454
445	22.29	22.52	78.7	40.7	33.8	scaffold0800_265368.mRNA1	locus=scaffold0800(263268,267469,-); length=362; function=Protein SGT1 homolog like;	265368.mRNA1	16	0.7516	0.2779	1.2706	0.5916	0.955	0.5152	0.0417	1.5704	0.2884	0.8091	1.0186	0.4091	1.1803	0.863	1.1912	1.3062	0.0588	1.1588	1.1272	1.5996	0.7447	0.0159	1.2706	0.5152	0.9462	1.0568	0.744	1.1588	0.912	1.2474	0.7379	0.4993	1.3183	0.4742	0.9727
446	22.22	22.53	80.8	30.8	26.7	scaffold0103_29681.mRNA1	locus=scaffold0103(28890,30473,+); length=481; function=Transcription factor MYC4 like;	29681.mRNA1	14	2.3768	0.0033	1.5276	1.556	5.0119	2.4889	0.0097	1.6293	1.5276	5.4954	0.912	0.5236	1.3305	0.7516	1.2134	0.9036	0.826	1.2359	0.7516	1.1169	1.7539	0.1913	1.3677	1.2823	3.2509	2.5351	0.0061	1.6293	1.556	5.445	0.5495	0.4788	1.4588	0.4529	0.8017
447	22.21	23.51	83.8	38.6	34.6	scaffold2260_31771.mRNA1	locus=scaffold2260(30272,33219,-); length=408; function=RuvB-like 2 like;	31771.mRNA1	13	1.0093	0.6162	1.1169	0.9036	1.1272	1.0666	0.6778	1.1169	0.955	1.2023	1.0375	0.729	1.1695	0.8872	1.2134	0.9727	0.8154	1.1695	0.8318	1.1376	1.0093	0.6582	1.1482	0.879	1.1588	1.0864	0.8599	1.2023	0.9036	1.3062	1.1376	0.7819	1.1695	0.9727	1.3305
448	22.21	22.68	68.9	33.5	32.3	scaffold0868_38804.mRNA1	locus=scaffold0868(36232,41376,-); length=484; function=5-methylthioadenosine/S-adenosylhomocysteine deaminase like;	38804.mRNA1	13	0.5495	0.7188	1.556	0.3162	0.8551	0.6252	0.5023	1.4191	0.4246	0.8872	0.7447	0.9175	1.3305	0.5754	0.9908	0.929	0.6397	1.2942	0.7379	1.2023	0.492	0.3644	1.6444	0.3499	0.8091	0.8872	0.4676	1.2589	0.6982	1.1169	1.3305	0.2557	1.2942	1.028	1.7539
449	22.16	22.26	98.3	51.7	47.2	scaffold0217_269209.mRNA1	locus=scaffold0217(268944,269474,+); length=177;	269209.mRNA1	14	7.5162	0	1.803	4.1687	29.3765	5.7544	0	1.7061	3.3729	23.9883	1.1376	0.3953	1.556	0.7311	1.3428	1.0186	0.4557	1.3305	0.7656	1.2134	7.1121	0	1.7378	4.0926	28.5759	6.8549	0	1.7701	3.8726	29.3765	0.929	0.9768	1.2706	0.673	1.1803
450	22.15	22.21	78.3	19.4	16.5	scaffold0862_14961.mRNA1	locus=scaffold0862(2386,27363,+); length=922; function=Methionine aminotransferase like;	14961.mRNA1	14	0.631	0.1902	1.3552	0.4699	0.8551	0.7047	0.216	1.3062	0.5346	0.9204	0.9376	0.7495	1.2359	0.7656	1.1588	0.8091	0.9174	1.2474	0.6427	1.0093	0.5297	0.0291	1.5136	0.3532	0.8017	0.8551	0.7554	1.2359	0.6982	1.0568	0.8241	0.6947	1.2942	0.6427	1.0666
451	22.08	22.17	90.2	63.8	51.7	scaffold0856_253676.mRNA1	locus=scaffold0856(253153,254199,-); length=349; function=Probable 3-hydroxyisobutyrate dehydrogenase-like 1, mitochondrial like;	253676.mRNA1	19	1.0375	0.4099	1.2023	0.863	1.2134	0.929	0.823	1.2023	0.7656	1.1169	0.7798	0.4206	1.2246	0.5058	0.955	0.929	0.9067	1.1695	0.7047	1.0864	0.8551	0.4209	1.2134	0.6668	1.0375	0.871	0.9423	1.2359	0.6194	1.0765	0.3873	0.1906	1.9231	0.182	0.7447
452	22.01	22.01	67.4	33	33	scaffold1595_12588.mRNA1	locus=scaffold1595(11019,14158,+); length=446; function=Tubulin beta-1 chain like;	12588.mRNA1	15	1.4859	0.8094	1.5996	0.929	2.355	4.529	0.2164	EF > 2	1.7701	11.3763	5.2966	0.3469	EF > 2	2.1086	13.1826	0.597	0.1832	1.5996	0.3436	0.955	0.5546	0.0802	1.6144	0.207	0.8954	4.4055	0.2898	EF > 2	1.6749	11.3763	4.8306	0.2439	EF > 2	1.8535	11.272
453	21.99	22.13	85.3	51.9	46.2	scaffold0767_39054.mRNA1	locus=scaffold0767(36935,41174,-); length=313; function=Proline-rich receptor-like protein kinase PERK15 like;	39054.mRNA1	17	1.0186	0.8281	1.2823	0.7943	1.3183	0.5861	0.0812	1.3932	0.4246	0.8166	1.5136	0.32	1.3804	1.0965	1.977	0.8091	0.7429	1.2474	0.6486	1.0093	0.7943	0.467	1.2823	0.4446	1.0186	0.5754	0.193	1.3677	0.3597	0.787	1.4997	0.3399	1.3552	1.1066	1.9953
454	21.97	22.22	83.4	54.2	54.2	scaffold1312_1496.mRNA1	locus=scaffold1312(354,2639,-); length=357; domain=Glutamine synthetase, catalytic domain,Glutamine synthetase, beta-Grasp domain containing; function=Glutamine synthetase nodule isozyme like;	1496.mRNA1	18	0.7447	0.1794	1.2706	0.4406	0.9462	0.5058	0.0626	1.6144	0.2148	0.8166	0.5495	0.1558	1.5849	0.2466	0.871	0.9462	0.8488	1.2706	0.7244	1.2023	0.673	0.3496	1.4859	0.2992	1	0.7047	0.1412	1.3677	0.4018	0.9638	0.5808	0.4684	1.6596	0.2729	0.9638
455	21.96	22.17	100	84.3	68.5	scaffold0612_8964.mRNA1	locus=scaffold0612(6849,11079,+); length=147; function=Ubiquitin-conjugating enzyme E2 variant 1C like;	8964.mRNA1	21	1.0864	0.701	1.1272	0.9638	1.2474	0.9036	0.825	1.1482	0.7943	1.0375	1.8535	0.0346	1.3183	1.406	2.729	0.912	0.86	1.1482	0.8017	1.0471	0.9638	0.9486	1.1169	0.8551	1.0765	1.3183	0.3721	1.2246	1.0765	1.8365	1.1803	0.5408	1.1482	1.028	1.5276
456	21.92	21.98	95.1	63.4	63.4	scaffold0307_1066072.mRNA1	locus=scaffold0307(1065142,1066849,+); length=206; domain=Proteasome, subunit alpha/beta domain containing; function=Proteasome subunit beta type-2-A like;	1066072.mRNA1	17	0.863	0.5063	1.3062	0.5012	1.1272	1.0471	0.8888	1.3062	0.8017	1.3804	1.0666	0.5822	1.2823	0.8318	1.4588	1.1588	0.8061	1.2706	0.912	1.556	0.5808	0.1496	1.4997	0.2228	0.871	0.9727	0.2879	1.3062	0.7516	1.2706	0.5152	0.2151	1.6144	0.1888	0.8318
457	21.89	22.07	91.3	36.2	27.7	scaffold0095_1606258.mRNA1	locus=scaffold0095(1601520,1610996,+); length=496; domain=Argininosuccinate synthase domain containing; function=Argininosuccinate synthase, chloroplastic like;	1606258.mRNA1	13	1.1803	0.7047	1.2706	0.929	1.4723	0.492	0.0007	1.5136	0.177	0.7447	1.6144	0.2859	1.406	1.1482	2.0893	1.7865	0.1036	1.4859	1.2023	2.421	1.0568	0.2585	1.3183	0.8017	1.3183	0.3565	0.0031	1.9588	0.15	0.6982	1.2359	0.9762	1.2823	0.9638	1.5849
458	21.88	21.96	87.5	58.5	58.5	scaffold2183_22078.mRNA1	locus=scaffold2183(20139,24018,-); length=290; function=Glyoxylate/succinic semialdehyde reductase 1 like;	22078.mRNA1	18	0.4529	0.0274	1.5996	0.3373	0.7244	0.5495	0.0218	1.406	0.413	0.7727	0.6427	0.0572	1.3183	0.4875	0.8472	0.8318	0.846	1.2823	0.6486	1.0666	0.6607	0.1042	1.3183	0.5152	0.871	0.6982	0.063	1.2823	0.5445	0.8954	0.4966	0.223	1.6293	0.3404	0.8091
459	21.86	23.05	72	22	18.2	scaffold0076_183158.mRNA1	locus=scaffold0076(173976,192341,+); length=815; domain=Phospholipase C, phosphoinositol-specific, EF-hand-like,Vitamin B6 biosynthesis protein,Phospholipase C, phosphatidylinositol-specific, Y domain containing; function=Probable pyridoxal biosynthesis protein PDX1 like;	183158.mRNA1	17	2.466	0.0086	1.7539	1.406	7.2444	3.1915	0	1.8365	1.7378	9.1201	0.9817	0.5745	1.4997	0.7379	1.4723	0.6918	0.1599	1.4191	0.5105	0.9817	1.9953	0.6908	1.6144	1.2359	6.1944	2.5823	0.0224	1.7701	1.4588	8.2414	0.8241	0.6009	1.3428	0.6026	1.1066
460	21.84	21.91	71	34.1	31.6	scaffold0155_3515.mRNA1	locus=scaffold0155(2428,4696,-); length=394; function=Probable mannitol dehydrogenase like;	3515.mRNA1	16	0.7178	0.2044	1.2474	0.5649	0.8954	0.52	0.0293	1.4322	0.3436	0.7447	0.7447	0.2033	1.2246	0.5808	0.912	0.9727	0.8507	1.1588	0.8017	1.1272	0.5346	0.112	1.4454	0.3342	0.7727	1.0093	0.6174	1.1695	0.863	1.1803	0.3767	0.0059	1.7219	0.1486	0.6486
461	21.83	22.18	93.5	47.1	32	scaffold0300_353567.mRNA1	locus=scaffold0300(351049,356086,+); length=491; function=Sphingosine kinase 1 like;	353567.mRNA1	11	1.0568	0.5811	1.2706	0.8318	1.3552	0.6546	0.1109	1.3804	0.4285	0.9036	0.3664	0.0005	1.8707	0.1355	0.6855	1.1272	0.8936	1.3183	0.8551	1.5136	1.0093	0.3035	1.2942	0.7798	1.3552	0.7244	0.0814	1.2823	0.5248	0.929	0.4406	0.0089	1.6749	0.227	0.7379
462	21.81	21.99	72.9	55.7	50.7	scaffold0739_193343.mRNA1	locus=scaffold0739(191858,194828,-); length=222; function=GTP-binding nuclear protein Ran-3 like;	193343.mRNA1	29	2.0137	0.0068	1.5136	1.3305	3.2211	2.2284	0.0005	1.556	1.4322	3.4041	3.5318	0.0003	1.7865	1.977	5.5976	1.556	0.3765	1.3677	1.1376	2.1281	1.6293	0.3374	1.3677	1.1912	2.1086	2.8054	0.0006	1.7061	1.6444	4.3652	2.0701	0.1108	1.4454	1.4322	3.1046
463	21.71	21.95	98	76.5	69.1	scaffold0779_48750.mRNA1	locus=scaffold0779(48474,49027,+); length=150; function=MLP-like protein 328 like;	48750.mRNA1	13	0.7943	0.3792	1.1588	0.6427	0.9204	0.2729	0.0046	1.8707	0.1459	0.5105	0.4365	0.0082	1.3428	0.2655	0.5861	1.0375	0.7549	1.1482	0.9036	1.1803	0.8241	0.4413	1.1695	0.6918	0.9638	0.5495	0.0181	1.2823	0.3945	0.7047	0.1127	0.0013	EF > 2	0.0643	0.2754
464	21.67	22.21	92.5	45.1	36.8	scaffold0210_214878.mRNA1	locus=scaffold0210(209497,220259,-); length=425; function=3-hydroxyisobutyryl-CoA hydrolase-like protein 3, mitochondrial like;	214878.mRNA1	14	1.1376	0.7425	1.3062	0.871	1.4723	1.0864	0.9381	1.3305	0.8166	1.4322	1.3183	0.4599	1.3428	0.9817	1.7219	1.4322	0.0602	1.3932	1.028	2.0324	1.0471	0.7729	1.406	0.7447	1.3677	0.9462	0.3268	1.3305	0.7178	1.2589	0.7311	0.473	1.3428	0.5248	0.9817
465	21.59	21.83	76	39.4	34.9	scaffold1771_66078.mRNA1	locus=scaffold1771(63639,68158,-); length=339; domain=Fructose-1,6-bisphosphatase class 1/Sedoheputulose-1,7-bisphosphatase domain containing; function=Fructose-1,6-bisphosphatase, cytosolic like;	66078.mRNA1	15	0.7447	0.3761	1.2246	0.5152	0.912	0.6918	0.1865	1.2474	0.4285	0.863	0.8954	0.4844	1.1803	0.7311	1.0568	1.0666	0.8437	1.1588	0.9204	1.2706	0.5916	0.1698	1.406	0.3133	0.8318	0.8954	0.6821	1.1912	0.7379	1.0666	0.631	0.2062	1.406	0.4246	0.8872
466	21.57	22.38	89.8	38.7	38.7	scaffold0868_208000.mRNA1	locus=scaffold0868(212866,216914,+); length=412; function=Basic leucine zipper and W2 domain-containing protein 2 like;	208000.mRNA1	14	1.2246	0.0845	1.1272	1.0864	1.406	1.3305	0.0353	1.2706	1.0471	1.7701	1.1912	0.1912	1.1695	1.0186	1.4723	0.8166	0.3157	1.4454	0.5152	1.1803	1.3932	0.0494	1.2589	1.1066	1.8707	1.406	0.0241	1.2359	1.1376	1.8707	1.2474	0.1786	1.2823	0.9727	1.7061
467	21.54	68.83	80.4	33.9	32.9	scaffold0815_98989.mRNA1	locus=scaffold0815(80466,117513,-); length=1100; function=Ubiquitin carboxyl-terminal hydrolase 12 like;	98989.mRNA1	42	0.8318	0.2057	1.2134	0.6792	1.0093	0.863	0.2935	1.2134	0.7178	1.0471	0.7112	0.0561	1.2823	0.4875	0.912	0.863	0.1494	1.2134	0.7112	1.0471	0.7047	0.3309	1.3428	0.5152	0.9462	0.8551	0.1601	1.2023	0.6252	1.028	0.597	0.3527	1.4723	0.4365	0.879
468	21.42	62.27	98.5	88.8	77.3	scaffold0333_1204381.mRNA1	locus=scaffold0333(1202390,1206372,-); length=402; domain=Phosphoglycerate kinase domain containing; function=Phosphoglycerate kinase, cytosolic like;	1204381.mRNA1	96	0.5395	0.0061	1.3428	0.3664	0.7244	0.3802	0.0069	1.7061	0.2208	0.6486	0.8472	0.0741	1.1482	0.7047	0.9727	1.0965	0.6873	1.1482	0.955	1.2823	0.2512	0.0029	EF > 2	0.1514	0.5495	0.8395	0.0957	1.1482	0.7311	0.9638	0.3631	0.0233	1.7219	0.2333	0.6252
469	21.42	22.62	84.4	49.3	44.4	scaffold0057_1614676.mRNA1	locus=scaffold0057(1612813,1616539,+); length=348; domain=UDP-glucose 4-epimerase C-terminal domain containing; function=UDP-glucose 4-epimerase 5 like;	1614676.mRNA1	15	1.4997	0.3469	1.556	0.9638	4.5709	1.6293	0.2002	1.5704	1.0375	4.1305	1.5849	0.1403	1.5136	1.0471	4.7863	1.1912	0.6883	1.3932	0.8551	3.342	0.912	0.7642	1.5136	0.631	1.3804	1.3552	0.3506	1.4859	0.912	3.9084	1.4723	0.59	1.5136	0.9727	3.8019
470	21.41	21.58	68.6	36.3	26.6	scaffold0491_769474.mRNA1	locus=scaffold0491(766842,772107,-); length=456; function=Ubiquitin-like modifier-activating enzyme 5 like;	769474.mRNA1	11	0.5445	0.218	1.4322	0.4093	0.7798	0.3664	0.1938	1.9231	0.2188	0.7047	0.4786	0.0339	1.5136	0.3076	0.7244	0.6792	0.275	1.2942	0.5248	0.879	0.4018	0.2524	1.7701	0.2655	0.7112	0.6194	0.1881	1.3062	0.4966	0.8091	0.9204	0.9817	1.2589	0.7311	1.1588
471	21.41	21.51	94.8	39.3	32.1	scaffold0624_438647.mRNA1	locus=scaffold0624(437283,440012,+); length=365; function=Sorbitol dehydrogenase like;	438647.mRNA1	13	0.5754	0.1881	1.3552	0.3945	0.7798	0.6138	0.1186	1.3183	0.4487	0.8091	0.7112	0.5545	1.2359	0.5598	0.879	1.2246	0.7846	1.2134	1.0093	1.4859	0.4018	0.0743	1.7219	0.2911	0.6918	1.0093	0.6041	1.1803	0.8551	1.1803	0.9908	0.9412	1.1695	0.8551	1.1588
472	21.36	21.94	79.3	39.5	32	scaffold0969_53887.mRNA1	locus=scaffold0969(52285,55490,-); length=320; function=Cinnamoyl-CoA reductase 2 like;	53887.mRNA1	21	0.5445	0.1186	1.2359	0.3837	0.673	0.2032	0.0001	EF > 2	0.118	0.4529	0.5702	0.0587	1.3183	0.4446	0.7516	0.7943	0.3921	1.1482	0.6546	0.912	0.6368	0.0323	1.2706	0.4613	0.8091	0.5546	0.0285	1.2474	0.3945	0.6918	1.0186	0.7133	1.1272	0.9036	1.1482
473	21.36	21.46	84.4	37.4	32.1	scaffold0139_962666.mRNA1	locus=scaffold0139(960605,964728,+); length=450; domain=E2 binding domain containing; function=NEDD8-activating enzyme E1 catalytic subunit like;	962666.mRNA1	13	0.7244	0.3253	1.3677	0.5105	0.9908	1.0965	0.7815	1.2023	0.912	1.3183	1.1803	0.9163	1.2023	0.9817	1.4454	1.0093	0.8194	1.1588	0.871	1.2023	0.4966	0.0494	1.7219	0.302	0.8551	0.9727	0.9344	1.2134	0.8017	1.1803	0.7798	0.4017	1.3552	0.5248	1.0568
474	21.34	21.44	76.9	39.3	34.7	scaffold3129_5205.mRNA1.1	locus=scaffold3129(1539,8871,+); length=439; domain=Chorismate synthase domain containing; function=Chorismate synthase, chloroplastic like;	5205.mRNA1.1	14	0.929	0.4141	1.1695	0.7516	1.0864	0.4365	0.0542	1.6144	0.1393	0.7047	1.2942	0.1893	1.1803	1.0965	1.6444	1.0965	0.8754	1.1482	0.955	1.3062	0.8166	0.9566	1.1912	0.6194	0.9727	0.2965	0.0201	1.9953	0.0673	0.5916	1.0375	0.123	1.2246	0.8472	1.2246
475	21.31	63.11	85.2	58.6	53.9	scaffold0378_586227.mRNA1	locus=scaffold0378(584082,588373,+); length=561; domain=BPG-independent PGAM, N-terminal domain containing; function=2,3-bisphosphoglycerate-independent phosphoglycerate mutase like;	586227.mRNA1	65	0.7112	0.1523	1.2246	0.5649	0.871	0.3597	0.0007	1.7539	0.1722	0.631	1.1376	0.8454	1.1588	0.9817	1.3305	1.0765	0.7215	1.1272	0.955	1.2359	0.673	0.1493	1.3062	0.4613	0.879	0.7798	0.0414	1.1588	0.6427	0.9036	0.8091	0.2327	1.2359	0.6855	1
476	21.29	39.74	75.6	36.3	32.5	scaffold1900_41319.mRNA1	locus=scaffold1900(39995,42721,-); length=715;	41319.mRNA1	44	1.4322	0.5446	1.2823	1.1169	2.2284	1.1482	0.3143	1.2474	0.9204	1.4997	0.2729	0.0009	EF > 2	0.1259	0.6194	1.1169	0.7047	1.2246	0.912	1.5417	0.8318	0.1376	1.2023	0.6918	1	0.8017	0.0885	1.2134	0.6546	0.9727	0.1977	0.0016	EF > 2	0.0964	0.6194
477	21.27	56.07	98.8	86.5	84.8	scaffold0992_72818.mRNA1	locus=scaffold0992(69335,76030,+); length=409; function=Acetyl-CoA acetyltransferase, cytosolic 1 like;	72818.mRNA1	73	2.7797	0.0242	1.4588	1.9055	3.281	1.803	0.7036	1.3305	1.3552	2.1086	2.729	0.0583	1.3428	2.0324	3.6308	1.2023	0.7706	1.2823	0.9376	1.4322	1.6444	0.3278	1.2474	1.3183	2.1478	2.466	0.3185	1.2823	1.9231	2.9107	0.8318	0.5756	1.2023	0.7178	1
478	21.23	21.67	83.4	21	14.5	scaffold0064_542893.mRNA1	locus=scaffold0064(535818,549968,-); length=902; function=N-alpha-acetyltransferase 16, NatA auxiliary subunit like;	542893.mRNA1	11	1.3183	0.1653	1.1376	1.1588	1.5704	0.912	0.6112	1.2823	0.7047	1.1695	0.597	0.06	1.4454	0.3565	0.863	0.8551	0.6676	1.1912	0.6982	1.0186	1.6144	0.0391	1.3062	1.2359	2.2284	0.7244	0.2519	1.3804	0.4742	1	0.673	0.1241	1.3062	0.4656	0.879
479	21.23	21.42	94.4	55.8	50.9	scaffold2046_33183.mRNA1.1	locus=scaffold2046(31615,34752,+); length=270; function=Protein vip1 like;	33183.mRNA1.1	17	4.6132	0	1.888	2.4434	19.5884	3.6308	0.0011	1.8365	1.977	18.0302	1.6144	0.4495	1.4191	1.1376	4.4463	1.2474	0.5616	1.2589	0.9908	2.8576	3.6644	0.0001	1.7219	2.1281	15.8489	3.8371	0.0003	1.8535	2.0701	17.2187	0.5916	0.3647	1.4723	0.3631	0.871
480	21.22	21.52	100	52.8	42	scaffold0349_872893.mRNA1	locus=scaffold0349(872017,873770,+); length=270; function=40S ribosomal protein S2-4 like;	872893.mRNA1	10	0.5649	0.0052	1.3804	0.4169	0.7798	0.1306	0.0015	EF > 2	0.0608	0.4055	0.5445	0.0006	1.3804	0.3373	0.7516	1.0471	0.6655	1.1803	0.8872	1.2359	0.5058	0	1.406	0.3532	0.7112	0.2559	0.0003	1.977	0.1047	0.5058	0.4966	0.0107	1.4322	0.3499	0.7112
481	21.17	21.44	74.8	22.6	16.8	scaffold0381_927033.mRNA1	locus=scaffold0381(924265,929802,+); length=740; function=Long-chain-alcohol oxidase FAO4A like;	927033.mRNA1	12	2.1478	0.0083	1.4322	1.4997	3.9084	1.0093	0.6755	1.2359	0.8166	1.2359	0.4699	0.0124	1.6596	0.2606	0.7798	0.9638	0.5734	1.2589	0.7656	1.2134	1.9055	0.0361	1.4588	1.3062	3.4674	0.7447	0.3465	1.3932	0.5058	1.0375	0.4786	0.2922	1.7539	0.302	0.8395
482	21.12	21.27	87.1	46	40.5	scaffold1313_41756.mRNA1	locus=scaffold1313(39297,44215,-); length=327; function=Eukaryotic translation initiation factor 3 subunit I like;	41756.mRNA1	10	1.6144	0.0482	1.3677	1.1803	2.9648	1.6444	0.0516	1.3932	1.1803	2.9107	1.0965	0.6739	1.2706	0.863	1.4859	1.0186	0.8783	1.2359	0.8241	1.3305	1.3677	0.0275	1.2589	1.0864	2.2284	2.1677	0.0129	1.5417	1.406	4.5709	0.6427	0.2162	1.3552	0.4656	0.871
483	21.04	21.18	73.5	37.1	30	scaffold0821_142365.mRNA1	locus=scaffold0821(140399,144331,-); length=465; function=Proline iminopeptidase like;	142365.mRNA1	10	0.5546	0.1782	1.4859	0.2884	0.8241	1.3552	0.2052	1.2589	1.0765	2.1478	0.673	0.5577	1.4588	0.4529	0.9817	0.9638	0.4383	1.2589	0.7656	1.2134	0.6607	0.3517	1.3677	0.4656	0.9036	1.1803	0.5391	1.2589	0.9376	1.6293	1.1482	0.2799	1.2942	0.8872	1.5996
484	21.01	26.74	100	77.3	58.8	scaffold0789_23951.mRNA1	locus=scaffold0789(19976,27926,+); length=217; function=Ras-related protein RABE1c like;	23951.mRNA1	33	1.7061	0.1819	1.3932	1.2246	2.6546	0.3342	0.3752	EF > 2	0.1107	0.6918	0.8395	0.4281	1.3428	0.4529	1.1272	1.1482	0.3408	1.2706	0.9036	1.4997	1.1803	0.6275	1.3062	0.9036	1.5704	0.4875	0.4939	1.5704	0.1445	0.7656	0.4246	0.2863	1.8197	0.2466	0.7727
485	21	85.57	78.7	48.9	47.1	scaffold0943_264656.mRNA1	locus=scaffold0943(260713,268375,-); length=979; domain=Ubiquitin-activating enzyme e1, C-terminal domain containing; function=Ubiquitin-activating enzyme E1 2 like;	264656.mRNA1	55	0.863	0.8391	1.1912	0.7178	1.028	0.4699	0.001	1.5996	0.3664	0.7516	0.9817	0.7468	1.1695	0.8395	1.1482	0.4699	0.0263	1.5849	0.2911	0.7447	0.6368	0.0913	1.4191	0.492	0.9036	0.278	0.0001	EF > 2	0.1722	0.5861	1.028	0.4495	1.1803	0.871	1.2134
486	20.97	21.17	79.2	31.1	22.5	scaffold0447_10672.mRNA1.1	locus=scaffold0447(8852,12493,+); length=579; domain=GH3 auxin-responsive promoter domain containing; function=Probable indole-3-acetic acid-amido synthetase GH3.5 like;	10672.mRNA1.1	11	0.5395	0.4635	1.4322	0.3192	0.7727	0.5649	0.3213	1.4859	0.2729	0.8395	1.028	0.8111	1.2359	0.8318	1.2706	0.5754	0.4941	1.4997	0.302	0.863	0.4571	0.1233	1.5996	0.2443	0.7311	0.3342	0.0284	1.7061	0.092	0.5702	0.4406	0.1597	1.5136	0.2148	0.6668
487	20.94	20.98	90.5	47.2	37.7	scaffold0160_1675367.mRNA1	locus=scaffold0160(1674732,1676002,+); length=359; function=Activator of 90 kDa heat shock protein ATPase homolog 1 like;	1675367.mRNA1	13	0.7379	0.4848	1.4191	0.4656	1.0471	0.4018	0.011	1.888	0.1247	0.7586	0.7178	0.3332	1.4191	0.4529	1.0186	1.1169	0.9582	1.2589	0.8872	1.4454	0.6427	0.3179	1.4322	0.2965	0.9204	0.7516	0.3874	1.3428	0.4207	1.0093	0.6252	0.9452	1.5704	0.3499	0.9817
488	20.92	21.74	91.3	27.3	18.7	scaffold0807_284532.mRNA1	locus=scaffold0807(280768,288296,-); length=601; function=Signal recognition particle subunit SRP68 like;	284532.mRNA1	11	2.421	0.0299	1.9953	1.2134	5.4954	1.7378	0.6111	1.7539	0.9908	3.3113	2.1478	0.0784	1.8707	1.1482	4.7424	0.6252	0.3216	1.7219	0.1995	1.0765	1.7061	0.4485	1.7219	0.9908	3.1046	1.3305	0.9813	1.556	0.8551	2.4889	1.5136	0.475	1.5417	0.9817	2.6303
489	20.89	21.25	93.4	64.5	59.5	scaffold0222_847864.mRNA1	locus=scaffold0222(845033,850695,+); length=243; function=Glucose-induced degradation protein 8 homolog like;	847864.mRNA1	13	0.9462	0.8376	1.3552	0.6918	1.2823	0.9204	0.9192	1.4322	0.6607	1.3183	1.1482	0.7365	1.3804	0.8318	1.8535	1.028	0.4436	1.3677	0.7516	1.406	1.5136	0.1541	1.4454	1.0471	3.4041	1.0765	0.9171	1.3677	0.787	1.556	1.2823	0.5449	1.3677	0.9376	2.9923
490	20.86	21.1	89.5	38.2	37.8	scaffold0196_372488.mRNA1	locus=scaffold0196(371713,373465,-); length=239; function=Probable phospholipid hydroperoxide glutathione peroxidase 6, mitochondrial like;	372488.mRNA1	25	1.0666	0.8877	1.1169	0.955	1.1912	0.6855	0.421	1.2474	0.5702	0.8551	1.3183	0.3745	1.1695	1.1272	1.5136	1.1588	0.4837	1.1272	1.028	1.2942	0.787	0.4177	1.1376	0.7047	0.8954	1.4191	0.3181	1.1803	1.2023	1.6596	0.2355	0.0404	EF > 2	0.1871	0.5346
491	20.82	20.95	72.4	33.9	33.6	scaffold1928_27928.mRNA1	locus=scaffold1928(14939,40918,-); length=334; function=S-formylglutathione hydrolase like;	27928.mRNA1	18	1.1066	0.532	1.2359	0.8954	1.3932	1.0864	0.7861	1.2474	0.871	1.3677	2.8054	0.0087	1.7701	1.5849	4.1687	1.4322	0.2756	1.4322	1	1.9055	1.2023	0.7544	1.3062	0.9204	1.5996	2.2284	0.0536	1.7219	1.2942	3.3729	2.4434	0.2964	1.7219	1.4191	3.4356
492	20.79	21.27	69.3	29.9	28.7	scaffold0377_869072.mRNA1	locus=scaffold0377(865587,872558,-); length=479; function=FAS-associated factor 2-B like;	869072.mRNA1	13	0.9036	0.7657	1.3677	0.6546	1.2359	0.3499	0.3575	1.7539	0.0384	0.6138	0.7311	0.8842	1.4322	0.4875	1.0471	0.9462	0.6856	1.3183	0.7112	1.2474	0.9036	0.9232	1.3804	0.6486	1.2474	0.4207	0.6214	1.6749	0.1169	0.7047	0.5916	0.6759	1.4588	0.3436	0.863
493	20.77	21.69	70.7	33.8	25.2	scaffold0754_547381.mRNA1	locus=scaffold0754(545147,549615,+); length=592; function=NADP-dependent malic enzyme like;	547381.mRNA1	13	0.6855	0.1937	1.3804	0.413	0.9462	1.0765	0.6674	1.2134	0.8872	1.3804	0.4966	0.024	1.4859	0.1803	0.7379	0.879	0.8372	1.2823	0.673	1.1272	0.8872	0.971	1.2474	0.5702	1.1066	1.1588	0.2655	1.2359	0.9376	1.5276	0.4699	0.0352	1.5849	0.1675	0.7447
494	20.77	20.96	67.4	30.2	24.6	scaffold0563_760010.mRNA1	locus=scaffold0563(758239,761782,+); length=541;	760010.mRNA1	12	1.0093	0.7486	1.2474	0.8091	1.2474	0.597	0.1289	1.4322	0.3733	0.8551	0.8551	0.8645	1.2706	0.6026	1.0864	1.1912	0.4539	1.2474	0.955	1.4859	0.955	0.808	1.2474	0.7656	1.1912	0.5346	0.0996	1.4191	0.278	0.7586	0.6668	0.5976	1.406	0.4365	0.9376
495	20.77	20.89	71.7	29.7	29.7	scaffold0742_483702.mRNA1	locus=scaffold0742(480994,486411,-); length=415; domain=Alpha-amylase, C-terminal beta-sheet domain containing; function=Probable alpha-amylase 2 like;	483702.mRNA1	16	1.1066	0.2163	1.2359	0.8954	1.3804	1.0666	0.493	1.2359	0.863	1.3428	1.2134	0.2723	1.2359	0.9817	1.7865	1.0093	0.8013	1.2589	0.8017	1.2706	0.8318	0.4965	1.3183	0.6081	1.0965	1.1588	0.5349	1.2359	0.9376	1.5996	0.8091	0.4224	1.3305	0.5445	1.0765
496	20.74	21.68	86.8	63.6	48.4	scaffold4727_3605.mRNA1	locus=scaffold4727(2397,4921,+); length=251; function=L-ascorbate peroxidase, cytosolic like;	3605.mRNA1	20	0.955	0.335	1.1695	0.8166	1.1169	0.3251	0.0118	1.8365	0.2559	0.597	1.7061	0.1482	1.3305	1.2823	2.2909	1.1912	0.4697	1.1803	1.0093	1.4191	0.9376	0.1494	1.1803	0.7943	1.1066	0.863	0.1176	1.1588	0.7379	1	0.7586	0.6107	1.2023	0.6368	0.912
497	20.71	21.14	76.8	35.4	34	scaffold0198_867522.mRNA1	locus=scaffold0198(865817,869228,-); length=428; function=Probable nucleoredoxin 2 like;	867522.mRNA1	13	0.6607	0.0968	1.3305	0.5105	0.879	0.8472	0.4031	1.2706	0.6081	1.0765	1.8365	0.1345	1.3552	1.3552	2.729	0.6918	0.1636	1.3305	0.4831	0.9204	0.4742	0.3325	1.6144	0.2911	0.7656	1.2246	0.4998	1.2589	0.9727	1.6144	1.028	0.9944	1.2359	0.8318	1.3552
498	20.69	20.79	73.4	42.5	40.5	scaffold0617_236816.mRNA1	locus=scaffold0617(235627,238005,+); length=347; function=Homocysteine S-methyltransferase 3 like;	236816.mRNA1	14	0.7516	0.7632	1.2134	0.5808	0.912	1.0765	0.6561	1.1376	0.9462	1.2823	0.8241	0.2364	1.2134	0.6792	1	1.1272	0.8362	1.1272	1	1.3428	0.5649	0.0873	1.3804	0.3802	0.7798	1.1588	0.9041	1.1272	1.028	1.3804	0.4446	0.0181	1.556	0.227	0.6918
499	20.62	31.94	66.9	29.6	25.7	scaffold0047_478734.mRNA1	locus=scaffold0047(476503,480966,+); length=757; function=Uncharacterized protein C6orf106 homolog like;	478734.mRNA1	28	1.1066	0.3803	1.1588	0.955	1.3062	0.4966	0.0556	1.406	0.2992	0.6982	0.4207	0.128	1.556	0.2754	0.6546	1.0186	0.7035	1.1376	0.8954	1.1912	1.1272	0.5621	1.1695	0.9638	1.3183	0.492	0.0437	1.3677	0.3105	0.673	0.3565	0.0155	1.7061	0.2333	0.6081
500	20.61	20.69	99.4	75.6	69.4	scaffold0224_273698.mRNA1	locus=scaffold0224(272429,274968,-); length=161; function=Eukaryotic translation initiation factor 5A like;	273698.mRNA1	21	1.3932	0.631	1.2359	1.1272	1.7865	0.7727	0.686	1.9588	0.3733	1.5136	0.7586	0.6646	1.7061	0.4169	1.2942	0.8017	0.8415	1.2246	0.6194	0.9817	1	0.9994	1.1912	0.8395	1.2023	0.7586	0.7116	1.7378	0.4018	1.3183	0.0752	0.2891	EF > 2	0.0117	0.4093
501	20.59	20.73	93.2	41.8	36.2	scaffold0539_90439.mRNA1	locus=scaffold0539(88626,92253,+); length=413; function=Eukaryotic translation initiation factor 3 subunit M like;	90439.mRNA1	12	0.9638	0.7292	1.3677	0.6792	1.3183	0.871	0.2369	1.2942	0.5649	1.1272	0.8551	0.5719	1.2706	0.5861	1.0864	0.6982	0.0573	1.3552	0.3802	0.9462	1.028	0.4836	1.4191	0.7244	1.4322	1.1588	0.6565	1.2359	0.9376	1.5996	0.8872	0.5242	1.4322	0.6026	1.2706
502	20.57	80.42	94.4	79.8	77.1	scaffold0269_1182040.mRNA1	locus=scaffold0269(1180144,1183937,+); length=446; domain=Enolase, C-terminal,Enolase, N-terminal domain containing; function=Enolase 1 like;	1182040.mRNA1	121	0.4246	0.0174	1.5704	0.3467	0.6668	0.4613	0.049	1.556	0.3631	0.7178	0.7047	0.2678	1.2134	0.6138	0.8551	0.6486	0.444	1.2589	0.5152	0.8166	0.3048	0.0077	1.6596	0.2466	0.5058	0.9204	0.3887	1.1169	0.8166	1.028	0.6668	0.0583	1.3062	0.5495	0.871
503	20.56	20.59	99.5	65.2	64.7	scaffold0294_1136579.mRNA1	locus=scaffold0294(1135141,1138017,-); length=205; function=UPF0664 stress-induced protein C29B12.11c like;	1136579.mRNA1	20	3.3729	0.0024	EF > 2	1.5849	5.9156	1.8365	0.1964	1.6144	1.1376	2.8314	1.6596	0.0945	1.4588	1.1376	2.1478	1.9055	0.1588	1.7378	1.0965	2.5119	3.5975	0.0011	EF > 2	1.6749	5.2966	2.3335	0.0418	1.8365	1.2706	3.2211	0.6792	0.6374	1.3062	0.5702	0.8872
504	20.53	20.67	92.5	46.8	39.3	scaffold0183_1545758.mRNA1.1	locus=scaffold0183(1537372,1554171,+); length=296; function=Gamma-soluble NSF attachment protein like;	1545758.mRNA1.1	11	3.8726	0.0003	1.888	2.0512	15.8489	3.342	0.0072	1.8197	1.8365	13.1826	1.2589	0.6225	1.3183	0.955	2.1086	1.1912	0.991	1.3305	0.8954	2.421	3.1046	0.0018	1.8197	1.7061	12.3595	2.9107	0.0185	1.7701	1.6444	9.2045	1.2474	0.5343	1.3183	0.9462	1.9588
505	20.52	20.54	99.1	97.4	97.4	scaffold1358_123876.mRNA1	locus=scaffold1358(123170,124583,-); length=117; function=Subtilisin-like protease SBT5.4 like;	123876.mRNA1	19	1.1912	0.874	1.1482	1.0375	1.3804	0.879	0.1818	1.1803	0.7047	1.0375	0.3698	0.0855	1.6444	0.1406	0.6081	0.9462	0.842	1.1803	0.7943	1.1169	0.871	0.5224	1.1912	0.7047	1.0375	0.8166	0.1398	1.1482	0.6855	0.9376	0.2679	0.0156	EF > 2	0.1169	0.5598
506	20.5	20.73	74.5	43	32.8	scaffold1659_5461.mRNA1	locus=scaffold1659(3539,7384,+); length=401; function=probable cardiolipin-specific deacylase, mitochondrial like;	5461.mRNA1	11	2.355	0.0031	1.4322	1.6444	3.4674	1.0186	0.3121	1.2589	0.8091	1.2246	0.3221	0.0024	EF > 2	0.1169	0.6918	1.028	0.7612	1.2134	0.8472	1.2359	2.1878	0.0092	1.4322	1.5276	3.1915	0.7447	0.3326	1.2246	0.6081	0.912	0.4571	0.0673	1.7539	0.2559	0.8017
507	20.5	20.62	73.5	60.6	47.8	scaffold0548_575390.mRNA1	locus=scaffold0548(574155,576625,-); length=250; function=Stem-specific protein TSJT1 like;	575390.mRNA1	19	0.9817	0.7211	1.5417	0.7727	1.5136	1.0864	0.6487	1.2706	0.8551	1.4454	1.0666	0.6427	1.2474	0.8551	1.3677	1.1272	0.678	1.2474	0.9036	1.6293	0.871	0.7719	1.3062	0.6026	1.1376	1.3932	0.3333	1.3428	1.0375	2.2699	0.7656	0.8169	1.3183	0.5916	1.0093
508	20.44	20.53	85.3	40.2	31.8	scaffold1060_130806.mRNA1	locus=scaffold1060(127678,133934,-); length=429; function=AP-1 complex subunit mu-2 like;	130806.mRNA1	12	2.2284	0.0772	1.6144	1.3804	7.379	2.7797	0.0733	1.8365	1.5136	11.8032	0.9376	0.9077	1.7061	0.6252	1.5996	1.1376	0.8969	1.3804	0.8241	2.355	2.4434	0.1045	1.7865	1.3677	10.3753	1.6749	0.2357	1.5849	1.0568	4.2855	2.0701	0.1861	1.7061	1.2134	5.4954
509	20.42	20.62	71.7	42	33.3	scaffold0026_3441125.mRNA1	locus=scaffold0026(3435649,3446602,+); length=358; function=Protein phosphatase methylesterase 1 like;	3441125.mRNA1	14	1.1912	0.0417	1.1376	1.0471	1.3932	0.5297	0.0015	1.4454	0.2421	0.7656	0.9817	0.9384	1.1376	0.8551	1.1169	0.9204	0.6422	1.1272	0.7943	1.0375	1.2474	0.2229	1.1695	1.0666	1.4997	0.6918	0.006	1.2246	0.5248	0.8472	0.912	0.2558	1.1482	0.7798	1.0471
510	20.41	20.59	96.6	42.7	39	scaffold1151_59141.mRNA1	locus=scaffold1151(56497,60108,+); length=296; function=Eukaryotic translation initiation factor 3 subunit G like;	59141.mRNA1	12	1.803	0.5458	1.2823	1.406	3.02	1.4191	0.6887	1.3062	1.0864	2.3988	1.3552	0.7356	1.2942	1.0471	2.2284	1.0093	0.9431	1.3062	0.7727	1.3428	1.3932	0.6831	1.2359	1.1272	2.208	1.7061	0.5613	1.406	1.2134	3.2211	0.8872	0.8962	1.3804	0.5445	1.2246
511	20.39	20.9	91.5	47.9	41.5	scaffold1106_234854.mRNA1	locus=scaffold1106(227758,230057,-); length=282; function=Probable low-specificity L-threonine aldolase 1 like;	234854.mRNA1	19	0.7586	0.3538	1.1803	0.6368	0.8954	0.597	0.003	1.3804	0.3698	0.8241	1.1912	0.9845	1.1803	1.0093	1.3804	0.955	0.4939	1.1695	0.8091	1.1169	0.2188	0.0458	EF > 2	0.1514	0.4742	0.8318	0.0994	1.1912	0.6792	0.9908	0.7586	0.3612	1.2474	0.6026	0.9462
512	20.32	20.72	76.1	42.5	38.1	scaffold1270_26654.mRNA1	locus=scaffold1270(24599,28710,-); length=361; function=Uncharacterized oxidoreductase At4g09670 like;	26654.mRNA1	15	0.6792	0.214	1.2706	0.52	0.863	0.8166	0.5369	1.1803	0.673	0.9638	0.6668	0.2038	1.2589	0.4571	0.8395	1.1169	0.528	1.1482	0.9727	1.3183	0.3908	0.0131	1.7219	0.2089	0.673	0.9376	0.9885	1.1695	0.8017	1.0965	0.631	0.1688	1.3062	0.3532	0.8241
513	20.29	20.48	82.5	29.4	22.5	scaffold0796_44782.mRNA1	locus=scaffold0796(42749,46815,+); length=538; domain=Argininosuccinate lyase, C-terminal domain containing; function=Argininosuccinate lyase, chloroplastic like;	44782.mRNA1	14	0.4699	0.0403	1.556	0.3373	0.7311	0.1977	0.01	EF > 2	0.1406	0.5495	0.8017	0.3245	1.2942	0.5916	1.0375	0.7447	0.1427	1.3062	0.5702	0.9727	0.5649	0.2613	1.4191	0.4169	0.8017	0.2704	0.0026	EF > 2	0.0991	0.6081	0.6081	0.4891	1.4859	0.413	0.9036
514	20.29	20.31	71.1	26.8	25.7	scaffold0771_324305.mRNA1	locus=scaffold0771(318913,329697,+); length=569; function=TBCC domain-containing protein 1 like;	324305.mRNA1	12	0.7943	0.4601	1.2359	0.5395	0.9817	0.8318	0.3196	1.2359	0.6081	1.028	0.912	0.9587	1.2474	0.6607	1.1376	0.9376	0.6838	1.2023	0.7516	1.1272	0.6792	0.2542	1.2823	0.3105	0.871	0.6792	0.1895	1.3062	0.3499	0.8872	0.8017	0.4822	1.2359	0.5248	0.9908
515	20.26	20.34	77.8	18.4	17.3	scaffold0584_440612.mRNA1	locus=scaffold0584(433324,447901,+); length=878; function=AP-1 complex subunit gamma-2 like;	440612.mRNA1	11	1.8707	0.0914	1.406	1.3305	3.2211	1.8365	0.0911	1.5276	1.2023	3.4356	0.929	0.9596	1.6144	0.5445	1.4997	0.7047	0.3225	1.5849	0.227	1.1169	1.6904	0.0906	1.6144	1.0471	3.2509	1.5704	0.1901	1.4723	1.0666	2.729	0.9036	0.7457	EF > 2	0.3767	2.0701
516	20.24	20.37	81.6	27.2	27.2	scaffold0473_492014.mRNA1	locus=scaffold0473(490496,493533,-); length=409; function=Alpha-1,3/1,6-mannosyltransferase ALG2 like;	492014.mRNA1	16	1.4997	0.3046	1.2359	1.2134	2.0137	0.4093	0.0904	1.556	0.1107	0.6368	0.6138	0.6008	1.3305	0.3532	0.8166	0.9817	0.4726	1.2823	0.7727	1.2589	1.4723	0.096	1.1803	1.2474	2.0701	0.3631	0.0058	1.5704	0.0766	0.5702	0.4656	0.1425	1.5704	0.1754	0.7311
517	20.23	20.33	90.2	52.2	48.8	scaffold0030_806666.mRNA1	locus=scaffold0030(803125,810207,-); length=296; function=Alpha-ketoglutarate-dependent dioxygenase alkB homolog 2 like;	806666.mRNA1	15	1.6144	0.2257	1.6293	0.9908	2.9648	1.1803	0.787	1.4997	0.787	1.7701	1.9055	0.1992	1.7701	1.0765	3.1046	2.5586	0.0438	1.8535	1.3804	5.4954	2.5586	0.0095	1.7378	1.4723	6.0256	1.5417	0.4029	1.6749	0.9204	2.6792	0.8472	0.8404	1.4859	0.4406	1.2589
518	20.18	20.57	87.3	35.5	29.3	scaffold1069_44479.mRNA1	locus=scaffold1069(43371,45588,-); length=401;	44479.mRNA1	11	1.3062	0.2775	1.3428	0.9727	1.7701	1.028	0.4006	1.4588	0.7047	1.3932	1.7219	0.0231	1.4859	1.1588	2.6792	0.9817	0.2284	1.2706	0.7656	1.2474	1.3305	0.3213	1.3183	1.0093	1.7539	1.803	0.0564	1.5704	1.1482	2.9376	1.2023	0.3322	1.3428	0.8954	2.0137
519	20.14	28.6	80.8	33.9	27.6	scaffold0029_3142504.mRNA1	locus=scaffold0029(3127133,3157875,+); length=585; function=Glutathione S-transferase L3 like;	3142504.mRNA1	23	0.4742	0.0534	1.3183	0.3908	0.6252	0.7379	0.44	1.1912	0.6138	0.879	1.0666	0.3871	1.1803	0.9036	1.3804	1.0186	0.1986	1.1588	0.879	1.2474	0.2399	0.0254	EF > 2	0.157	0.5248	1.0375	0.5908	1.1803	0.879	1.2823	0.597	0.9433	1.3305	0.4831	0.7943
520	20.14	22.59	92	55.3	51.8	scaffold0348_1165604.mRNA1	locus=scaffold0348(1164727,1166481,+); length=227; function=Ras-related protein Rab11A like;	1165604.mRNA1	18	1.4191	0.1089	1.3428	1.0568	1.9409	0.5861	0.3539	1.5417	0.3281	0.9036	0.2965	0.0256	EF > 2	0.1096	0.6427	0.8872	0.9096	1.3305	0.6546	1.1803	1.0965	0.7184	1.2942	0.8472	1.4454	0.3436	0.012	1.8535	0.169	0.6368	0.3436	0.0806	1.7865	0.1432	0.6138
521	20.08	20.18	78.9	46.9	43.7	scaffold0233_1484662.mRNA1	locus=scaffold0233(1481982,1487646,-); length=404; function=26S proteasome non-ATPase regulatory subunit 4 homolog like;	1484662.mRNA1	18	0.5058	0.0761	1.4322	0.1556	0.7244	0.5546	0.0904	1.3677	0.1888	0.7586	0.879	0.8514	1.2589	0.6792	1.1066	0.8395	0.442	1.1803	0.6546	0.9908	0.7656	0.4851	1.2706	0.4571	0.9727	0.7244	0.2292	1.2706	0.3981	0.9204	0.7379	0.4463	1.2706	0.5012	0.9376
522	20.03	20.31	77.7	35.4	28.1	scaffold0024_875395.mRNA1	locus=scaffold0024(873675,877115,+); length=495; domain=Bisphosphoglycerate-independent phosphoglycerate mutase domain containing; function=2,3-bisphosphoglycerate-independent phosphoglycerate mutase like;	875395.mRNA1	12	1.0864	0.8939	1.5136	0.7178	1.8535	1.0375	0.6	1.6144	0.6427	1.6749	1.3804	0.3633	1.4322	0.9638	2.729	1.1482	0.6936	1.1695	0.9817	2.3988	0.9462	0.8645	1.4859	0.6427	1.406	0.8017	0.6345	1.5704	0.4571	1.2589	0.9727	0.1896	1.6749	0.5754	1.6293
523	20.01	20.41	67.3	16.7	9.3	scaffold0900_313549.mRNA1	locus=scaffold0900(293655,333444,+); length=1324;	313549.mRNA1	10	1.2589	0.4549	1.9953	0.631	2.6303	1.2023	0.5378	1.888	0.6368	2.3768	0.6194	0.2259	1.4859	0.3311	0.9204	0.8954	0.7978	1.9588	0.4325	1.7539	1.2474	0.4799	1.4997	0.8318	1.9588	1.406	0.3011	1.7539	0.8017	2.6546	0.3467	0.1014	EF > 2	0.0479	1
524	20	20.47	74.3	17.4	9.9	scaffold1787_43285.mRNA1	locus=scaffold1787(40950,45621,+); length=1221; function=Vacuolar protein sorting-associated protein 27 like;	43285.mRNA1	12	2.0701	0.0009	1.5417	1.3428	6.0256	1.8707	0.0191	1.5417	1.2134	4.6132	1.6293	0.0706	1.4997	1.0864	2.884	0.8954	0.6352	1.3062	0.6368	1.1695	2.0137	0.0028	1.5704	1.2823	5.7544	1.888	0.0183	1.556	1.2134	5.0582	0.8091	0.5974	1.3804	0.5058	1.1169
525	19.99	20.46	72.5	28.4	22.2	scaffold1352_95563.mRNA1	locus=scaffold1352(91042,100085,+); length=569; domain=Nicotinate phosphoribosyltransferase family domain containing; function=Nicotinate phosphoribosyltransferase like;	95563.mRNA1	13	0.4966	0.1062	1.5996	0.3105	0.7943	0.8091	0.5132	1.2474	0.6138	1.0093	1.2134	0.0661	1.1803	1.028	1.4723	0.955	0.3872	1.1588	0.7943	1.1066	0.6194	0.1077	1.406	0.3631	0.871	0.8241	0.4677	1.1695	0.6668	0.9638	0.9036	0.8769	1.1912	0.7244	1.0765
526	19.98	20.23	75.9	35	32.5	scaffold0474_832819.mRNA1	locus=scaffold0474(827458,838180,+); length=524; function=NEDD8-activating enzyme E1 regulatory subunit like;	832819.mRNA1	13	0.5702	0.1404	1.4454	0.3664	0.8241	0.5861	0.1097	1.406	0.4406	0.8241	0.5598	0.0222	1.4454	0.3733	0.8091	0.7244	0.1069	1.2134	0.5395	0.879	0.2965	0.0235	EF > 2	0.1355	0.6252	0.3404	0.0198	1.9231	0.2051	0.6546	0.4831	0.3054	1.6749	0.3162	0.8091
527	19.95	20.09	79.6	43.5	35.9	scaffold1026_217248.mRNA1	locus=scaffold1026(216317,218342,-); length=330; function=Guanine nucleotide-binding protein subunit beta-like protein like;	217248.mRNA1	13	0.8241	0.6718	EF > 2	0.3945	1.7219	0.7311	0.7434	EF > 2	0.1294	4.1305	0.7656	0.6899	EF > 2	0.0453	15.9956	0.9727	0.855	EF > 2	0.4656	2.0324	1.3305	0.3556	EF > 2	0.1138	15.5597	0.7656	0.8932	EF > 2	0.092	6.368	0.863	0.9354	EF > 2	0.1542	4.8306
528	19.92	20.12	69.1	17.1	12.6	scaffold0586_123541.mRNA1	locus=scaffold0586(120091,126992,+); length=1082; function=Bifunctional fucokinase/fucose pyrophosphorylase like;	123541.mRNA1	12	0.6792	0.6042	1.3932	0.3698	0.9462	1.1482	0.0896	1.2942	0.8872	1.4997	0.9376	0.8251	1.3062	0.6607	1.2246	0.8318	0.4402	1.2942	0.5808	1.0765	0.9908	0.4287	1.2942	0.7379	1.2823	0.673	0.5571	1.3932	0.492	0.9376	0.3664	0.3041	EF > 2	0.2355	0.8166
529	19.92	20.09	81	44.9	36.9	scaffold0242_1320891.mRNA1	locus=scaffold0242(1319437,1322346,+); length=275; function=BAG family molecular chaperone regulator 4 like;	1320891.mRNA1	11	0.787	0.74	1.3804	0.492	1.0864	1.2134	0.2604	1.3183	0.9204	1.6596	1.3804	0.061	1.3677	1.0093	1.9953	0.7379	0.8244	1.4322	0.4966	1.0568	1.1695	0.4671	1.3552	0.863	1.6904	1.3677	0.208	1.3804	0.9908	2.0701	1.1588	0.6829	1.3183	0.879	1.5996
530	19.91	31.19	98.3	89	89	scaffold0632_494135.mRNA1	locus=scaffold0632(493876,494394,-); length=173; function=Peptidyl-prolyl cis-trans isomerase like;	494135.mRNA1	71	1.4997	0.1465	1.1912	1.2589	1.9409	0.3873	0.1126	1.4322	0.3436	0.5546	0.9727	0.7857	1.1169	0.8872	1.0864	1.0666	0.6266	1.0965	0.9727	1.2246	1.2589	0.3436	1.1376	1.1066	1.4191	1.028	0.9285	1.1066	0.929	1.1376	0.3105	0.1017	1.4859	0.2582	0.4613
531	19.89	73.91	86.5	55.2	45.4	scaffold0303_1161713.mRNA1	locus=scaffold0303(1159671,1163756,+); length=814; function=Cell division cycle protein 48 homolog like;	1161713.mRNA1	50	0.863	0.7622	1.2706	0.6546	1.0965	0.9638	0.8524	1.2359	0.787	1.1912	1.2589	0.7707	1.2589	1	1.6293	0.9462	0.8003	1.2823	0.7516	1.2134	1.0666	0.7591	1.2134	0.879	1.3183	0.9908	0.8535	1.2706	0.7943	1.2589	1.8365	0.0208	1.406	1.3062	3.1915
532	19.87	20.05	63.4	45.4	43.1	scaffold1173_171897.mRNA1	locus=scaffold1173(170754,173041,-); length=340; function=Aldose 1-epimerase like;	171897.mRNA1	16	0.7244	0.2489	1.1912	0.5702	0.863	0.787	0.3524	1.2134	0.631	0.955	1.1695	0.4317	1.1376	1.028	1.3932	1.0375	0.4647	1.1695	0.8872	1.1912	0.673	0.0428	1.2134	0.5058	0.8166	0.787	0.4851	1.1482	0.6607	0.9036	0.7447	0.2589	1.2023	0.5649	0.8954
533	19.83	19.95	90.4	47.7	37.6	scaffold1686_7348.mRNA1	locus=scaffold1686(5947,8749,-); length=355; function=Glucuronokinase 1 like;	7348.mRNA1	11	0.8091	0.3665	1.2246	0.6026	0.9908	0.9376	0.4268	1.1695	0.7943	1.0965	0.9036	0.7006	1.1912	0.7586	1.0765	0.8551	0.7003	1.1912	0.6668	1.0186	0.597	0.1785	1.4454	0.3945	0.863	0.8166	0.3447	1.2359	0.5916	1.0093	0.8395	0.6908	1.1912	0.6792	1
534	19.79	20.24	85.1	21.1	17.4	scaffold0965_337457.mRNA1	locus=scaffold0965(316975,357939,+); length=926; domain=Aconitase/3-isopropylmalate dehydratase large subunit, alpha/beta/alpha domain containing; function=3-isopropylmalate dehydratase large subunit like;	337457.mRNA1	14	0.7311	0.3835	1.2942	0.4699	0.9462	0.3404	0.0002	1.7701	0.0724	0.6026	1.1169	0.687	1.2023	0.929	1.3804	1.2023	0.3276	1.1588	1.0375	1.5704	0.8472	0.1003	1.2023	0.6855	1.0186	0.3048	0.0008	1.8707	0.0973	0.5702	0.7943	0.1221	1.2474	0.5395	0.9908
535	19.78	19.99	66	36.3	34	scaffold0188_1189340.mRNA1.1	locus=scaffold0188(1188476,1190968,-); length=304; function=Coatomer subunit beta'-1 like;	1189340.mRNA1.1	21	0.6607	0.0229	1.1695	0.4966	0.7727	0.7379	0.0832	1.1588	0.597	0.8551	0.7379	0.0947	1.1482	0.6026	0.8472	1.028	0.9932	1.1169	0.9204	1.1695	0.5058	0.0028	1.3305	0.2754	0.673	0.8551	0.3158	1.1169	0.7447	0.955	0.6138	0.0281	1.2359	0.413	0.7586
536	19.77	19.83	78.8	46.6	42	scaffold1528_56131.mRNA1	locus=scaffold1528(46433,65830,-); length=308; function=Pyridoxal kinase like;	56131.mRNA1	13	0.673	0.1626	1.3183	0.3981	0.8872	0.5297	0.2418	1.6444	0.3837	0.871	1.0375	0.8169	1.2359	0.8395	1.2942	1.2246	0.6025	1.2589	0.9727	1.5849	0.3311	0.1807	EF > 2	0.2333	0.6982	1.0375	0.9904	1.2359	0.8395	1.2823	1.2246	0.6745	1.2474	0.9817	1.5417
537	19.75	20.08	78.1	44.9	35.8	scaffold0438_1023124.mRNA1	locus=scaffold0438(1022263,1023985,-); length=275; function=Probable phosphatase SPAC5H10.03 like;	1023124.mRNA1	21	1.3552	0.2001	1.1912	1.1376	1.6293	0.7447	0.5754	1.3062	0.6138	0.9727	1.2706	0.7746	1.1912	1.0666	1.556	0.9908	0.6615	1.1912	0.8166	1.1803	1.1695	0.6937	1.1803	0.9908	1.406	1.0765	0.6869	1.1803	0.912	1.2706	0.5105	0.8401	1.5417	0.3698	0.787
538	19.74	19.93	81.5	42.4	36.8	scaffold0053_965914.mRNA1	locus=scaffold0053(964489,967339,+); length=449; function=Chalcone--flavonone isomerase like;	965914.mRNA1	12	0.9727	0.1687	1.2474	0.7943	1.2134	0.912	0.3377	1.2359	0.7244	1.1272	0.6668	0.0336	1.4191	0.4656	0.9462	0.9204	0.7097	1.2246	0.7516	1.1272	0.9462	0.74	1.2359	0.7656	1.1695	1.1803	0.9501	1.2706	0.929	1.5996	1.1482	0.7478	1.2474	0.9204	1.4588
539	19.7	19.79	83.9	55.5	55.5	scaffold0733_233065.mRNA1.1	locus=scaffold0733(232126,234500,-); length=219; function=Vacuolar protein sorting-associated protein 32 homolog 2 like;	233065.mRNA1.1	18	1.4322	0.4116	1.5704	0.912	2.729	1.3804	0.4303	1.7701	0.7798	2.6792	1.888	0.1224	1.6749	1.1272	3.9446	0.955	0.9638	1.5276	0.6194	1.4588	1.3062	0.3651	1.7539	0.7447	2.4889	1.977	0.1187	1.556	1.2706	4.1305	1.7219	0.1992	1.2706	1.3552	2.729
540	19.64	35.27	76.8	25.3	20.4	scaffold0549_336115.mRNA1	locus=scaffold0549(333133,339097,-); length=925; domain=Domain of unknown function DUF1785 domain containing; function=Protein argonaute 5 like;	336115.mRNA1	21	2.1478	0.0001	1.3305	1.6144	4.2073	1.4723	0.0089	1.3062	1.1272	2.3335	1.1376	0.9243	1.2474	0.912	1.5136	1.0186	0.695	1.2823	0.7943	1.2823	2.2284	0.0002	1.3183	1.6904	4.4875	1.5276	0.0286	1.2474	1.2246	2.7542	1.0186	0.9657	1.2942	0.787	1.3183
541	19.64	19.84	77.8	34.7	33.5	scaffold1181_216144.mRNA1	locus=scaffold1181(209802,222486,-); length=479; function=Ran-binding protein 10 like;	216144.mRNA1	12	1.0765	0.744	1.2134	0.8872	1.3305	1.028	0.943	1.2823	0.8017	1.3062	0.8395	0.4472	1.2589	0.6368	1.0568	1.0965	0.391	1.1695	0.9376	1.3062	0.871	0.6311	1.1912	0.673	1.0375	0.7379	0.1684	1.2589	0.5445	0.929	0.7112	0.074	1.3305	0.4786	0.9462
542	19.62	19.69	80.4	41.1	40.8	scaffold2417_4164.mRNA1	locus=scaffold2417(3163,5165,+); length=327; function=Pirin-like protein like;	4164.mRNA1	13	1.6596	0.0617	1.2823	1.2942	2.7542	0.879	0.8716	1.2823	0.5598	1.1272	0.8395	0.7408	1.2359	0.6194	1.0375	1.0375	0.9229	1.2134	0.8551	1.2823	1.5996	0.0661	1.2942	1.2359	2.5119	0.8872	0.7079	1.2246	0.5861	1.0864	0.9817	0.8814	1.2246	0.7727	1.2023
543	19.6	20.78	79.4	21.9	12.5	scaffold1056_294996.mRNA1	locus=scaffold1056(291777,298216,-); length=908; domain=Domain of unknown function DUF1785 domain containing; function=Protein argonaute 4 like;	294996.mRNA1	12	2.0701	0.0104	1.5849	1.3062	3.0479	0.673	0.1819	1.3552	0.5105	0.912	1.5276	0.0964	1.4454	1.0568	2.1086	1.0765	0.921	1.2823	0.8395	1.4322	2.208	0.0252	1.6749	1.3183	3.4356	0.5546	0.1997	1.5417	0.2805	0.8551	1	0.5566	1.3062	0.7656	1.2942
544	19.55	107.38	92.2	65.6	60.1	scaffold0070_2686444.mRNA1	locus=scaffold0070(2682534,2690354,-); length=966; domain=Phosphoenolpyruvate carboxylase domain containing; function=Phosphoenolpyruvate carboxylase 2 like;	2686444.mRNA1	85	0.5297	0.0018	1.3677	0.3436	0.7244	0.5395	0.0035	1.3428	0.3698	0.7244	0.4529	0.0006	1.4454	0.2421	0.6546	0.9036	0.5633	1.1169	0.7586	1.0093	0.5395	0.0053	1.3428	0.302	0.7244	0.5346	0.006	1.3552	0.3698	0.7244	0.5105	0.0045	1.406	0.3404	0.7178
545	19.49	38.18	87.9	38.4	33.3	scaffold0344_1154778.mRNA1	locus=scaffold0344(1149559,1159778,-); length=611; domain=Aminoacyl-tRNA synthetase, class II (D/K/N) domain containing; function=Lysine--tRNA ligase like;	1154778.mRNA1	22	1.0186	0.7814	1.2246	0.8318	1.2589	0.6427	0.2756	1.3305	0.263	0.8551	1.0965	0.7234	1.2246	0.8954	1.3804	0.8872	0.7989	1.2474	0.6252	1.1066	0.6026	0.2471	1.4322	0.3664	0.863	0.8954	0.5355	1.2474	0.6668	1.1169	0.7112	0.3691	1.3677	0.4365	0.9727
546	19.48	19.59	100	59.3	46.3	scaffold0318_1121148.mRNA1	locus=scaffold0318(1120938,1121359,-); length=109; function=Abscisic stress-ripening protein 2 like;	1121148.mRNA1	24	4.0926	0.1272	1.4859	2.7542	7.5858	25.3513	0.0334	1.6293	15.5597	44.0555	0.2911	0.0587	1.5276	0.2559	0.4446	0.8241	0.7185	1.1695	0.5754	0.9638	0.8954	0.2475	1.3305	0.7047	1.1912	27.7971	0.0345	1.5849	17.5388	45.2898	0.4656	0.0402	1.1695	0.3981	0.5445
547	19.47	19.57	73.1	47.1	45.1	scaffold0115_281794.mRNA1	locus=scaffold0115(280753,282836,-); length=309; domain=Clathrin light chain domain containing; function=Clathrin light chain 3 like;	281794.mRNA1	18	0.863	0.5729	1.1272	0.7379	0.9727	0.3048	0.0033	EF > 2	0.138	0.631	0.5808	0.0848	1.3677	0.4613	0.7943	1.0864	0.7349	1.1376	0.955	1.2942	0.863	0.7971	1.1695	0.7379	1.0093	0.4786	0.0148	1.4454	0.2805	0.6918	0.3664	0.0172	1.8197	0.2051	0.6668
548	19.47	19.57	85.1	51.2	45.2	scaffold0714_177905.mRNA1	locus=scaffold0714(175667,178945,+); length=302; function=UDP-D-apiose/UDP-D-xylose synthase 1 like;	177905.mRNA1	14	0.7798	0.3515	1.2706	0.5297	0.9908	1.2942	0.6507	1.2474	1.0375	1.6596	1.8197	0.0154	1.3062	1.3932	2.6546	0.8091	0.3922	1.2134	0.5702	0.9817	0.879	0.5535	1.2134	0.7178	1.0666	1.406	0.3623	1.2589	1.1169	1.9231	1.7701	0.0284	1.3183	1.3428	2.3988
549	19.45	19.63	72.1	14.3	11.1	scaffold0143_1347798.mRNA1	locus=scaffold0143(1343710,1351886,+); length=1192; function=Trafficking protein particle complex subunit 9 like;	1347798.mRNA1	10	1.2589	0.4876	1.5704	0.8017	2.8054	0.879	0.707	1.7219	0.4742	1.5136	1.4723	0.1036	1.7061	0.863	2.729	0.9817	0.913	1.8365	0.6546	1.803	1.4322	0.3326	1.7219	0.8318	2.5586	0.787	0.6316	1.6596	0.3597	1.3062	1.3932	0.2707	1.6749	0.8318	2.7542
550	19.44	19.77	84.6	54.2	51.8	scaffold1113_220016.mRNA1.1	locus=scaffold1113(219202,220831,-); length=254; function=Carbonic anhydrase, chloroplastic like;	220016.mRNA1.1	15	0.8241	0.366	1.2474	0.5346	1.028	0.9638	0.6241	1.1588	0.8241	1.1169	0.3767	0.0413	1.4454	0.2466	0.5445	1.0471	0.6405	1.2942	0.8091	1.2706	0.3565	0.0292	1.6444	0.2729	0.5861	1.1803	0.7293	1.2023	0.9817	1.3804	0.5495	0.246	1.406	0.413	0.7727
551	19.39	19.89	88.4	68.8	56.8	scaffold1657_14261.mRNA1	locus=scaffold1657(9499,18183,+); length=200; function=VAMP-like protein YKT61 like;	14261.mRNA1	24	2.208	0.1361	1.3552	1.6293	4.6559	1.6904	0.4256	1.2942	1.3062	3.3113	1.3062	0.6935	1.2589	1.0375	1.9231	0.7943	0.9352	1.2474	0.5649	0.9908	1.7539	0.2145	1.2942	1.3552	3.3729	1.5276	0.4187	1.3062	1.1695	2.5823	1.4588	0.5847	1.2942	1.1272	2.5119
552	19.37	19.48	98.1	67.8	45.8	scaffold0197_1256978.mRNA1	locus=scaffold0197(1256556,1257400,+); length=215; function=Glutathione S-transferase like;	1256978.mRNA1	15	0.7798	0.3658	1.2823	0.5649	1	0.5916	0.0025	1.3428	0.2965	0.7943	0.4093	0.0027	1.5276	0.1318	0.6252	0.9462	0.5377	1.2589	0.7798	1.1912	0.8872	0.3699	1.2474	0.7178	1.1066	0.6792	0.0205	1.2589	0.4406	0.8551	0.302	0.0167	1.9231	0.0991	0.5808
553	19.31	19.54	76.7	35.8	31	scaffold0142_1010741.mRNA1	locus=scaffold0142(1007837,1013645,+); length=504; function=Betaine aldehyde dehydrogenase 1, chloroplastic like;	1010741.mRNA1	13	0.3436	0.0066	1.9953	0.2128	0.6855	0.5152	0.2902	1.5996	0.3733	0.8241	0.6138	0.1273	1.4191	0.4365	0.871	0.9462	0.9182	1.2134	0.7727	1.1482	0.413	0.0215	1.803	0.2606	0.7447	0.6486	0.4312	1.3677	0.4446	0.8872	0.9638	0.9268	1.2474	0.7656	1.2023
554	19.24	19.66	82.9	47.3	43.2	scaffold0434_14371.mRNA1	locus=scaffold0434(13888,14854,+); length=223; function=Glutathione S-transferase F9 like;	14371.mRNA1	18	0.5702	0.7081	1.3804	0.4742	0.787	0.5058	0.3156	1.406	0.3311	0.7112	0.787	0.7705	1.1695	0.5702	0.9204	1.0186	0.5453	1.1482	0.8872	1.1588	0.4169	0.3493	1.5704	0.2884	0.6546	0.7656	0.7029	1.1803	0.5861	0.9036	0.4875	0.4363	1.3804	0.2884	0.673
555	19.22	19.28	80.7	41.5	41.5	scaffold0321_61637.mRNA1	locus=scaffold0321(60097,63177,-); length=317; function=Protein-L-isoaspartate O-methyltransferase 1 like;	61637.mRNA1	21	1.3428	0.5096	1.1912	1.1272	1.7701	0.8318	0.9331	1.2589	0.6982	1.0471	1.6444	0.3709	1.2589	1.3062	2.2491	1.2474	0.7933	1.1695	1.0666	1.4191	1.5704	0.4275	1.3183	1.1912	1.8535	1.6144	0.6649	1.3677	1.1803	2.1281	0.5649	0.5556	1.6144	0.4246	0.912
556	19.19	19.27	90.1	54.1	54.1	scaffold0434_985501.mRNA1	locus=scaffold0434(984204,986799,-); length=234; function=Syntaxin-52 like;	985501.mRNA1	11	0.8166	0.5012	1.2474	0.6486	1.0186	0.1528	0.0166	1.8707	0.0879	0.2858	1.1912	0.7379	1.2474	0.955	1.5417	1.2023	0.9419	1.2589	0.955	1.6444	1.0765	0.1709	1.2589	0.8551	1.406	0.1585	0.0056	EF > 2	0.0745	0.3373	0.7656	0.3425	1.2474	0.6081	0.955
557	19.18	19.45	100	74.7	43.8	scaffold1016_268542.mRNA1	locus=scaffold1016(267535,269549,+); length=218; function=Calcyclin-binding protein like;	268542.mRNA1	11	2.1281	0.0001	1.406	1.5136	4.6989	0.8318	0.2783	1.2589	0.6982	1.0471	0.9908	0.2951	1.2246	0.8241	1.2134	1.0965	0.2613	1.1803	0.929	1.3804	2.0512	0.0001	1.3804	1.4859	4.1687	1.5704	0.0108	1.2706	1.2359	3.2509	0.4365	0.2511	1.8707	0.2089	0.8166
558	19.18	19.44	91.1	56	56	scaffold0566_405423.mRNA1	locus=scaffold0566(405010,406673,-); length=169; function=Translationally-controlled tumor protein homolog like;	405423.mRNA1	18	1.2589	0.2889	1.3804	0.912	1.7378	0.9462	0.7841	1.4588	0.6486	1.3804	1.4588	0.1517	1.3804	1.0568	2.0137	1.0186	0.8656	1.5849	0.6427	1.6144	1.2134	0.3486	EF > 2	0.5916	2.4889	1.3305	0.2255	1.7701	0.7516	2.355	1.2246	0.3263	1.3804	0.8872	1.6904
559	19.16	19.34	93.3	49.8	49.8	scaffold0778_532446.mRNA1	locus=scaffold0778(531058,533835,-); length=238; function=40S ribosomal protein S3-3 like;	532446.mRNA1	12	0.9638	0.8137	1.1912	0.8017	1.1482	0.2911	0.001	EF > 2	0.1259	0.6081	0.673	0.3127	1.3183	0.5152	0.8872	1.2823	0.4827	1.2134	1.0568	1.5849	0.6546	0.0401	1.3183	0.4786	0.863	0.4571	0.0228	1.5704	0.207	0.7178	0.7447	0.432	1.2942	0.492	0.9638
560	19.15	19.2	93.8	51.6	48.4	scaffold3292_5428.mRNA1	locus=scaffold3292(4732,6125,-); length=257; function=UMP-CMP kinase 3 like;	5428.mRNA1	12	0.6194	0.0186	1.3932	0.3664	0.863	0.7943	0.0896	1.3305	0.5808	1.0568	1.0568	0.8781	1.2942	0.8166	1.4191	0.8551	0.2226	1.3183	0.631	1.1272	0.5754	0.0157	1.3804	0.3373	0.7943	0.879	0.1602	1.2942	0.6668	1.1376	0.7516	0.1162	1.2942	0.5495	0.9727
561	19.13	19.21	84	57.7	50.3	scaffold0290_149234.mRNA1	locus=scaffold0290(148794,152738,+); length=313; function=26S proteasome non-ATPase regulatory subunit 14 homolog like;	149234.mRNA1	18	0.6918	0.2879	1.3552	0.5012	0.9376	0.8017	0.5652	1.2589	0.5916	1.0093	1.0965	0.4136	1.2246	0.8954	1.2942	0.929	0.7718	1.2134	0.7244	1.1272	0.6138	0.4472	1.3677	0.4487	0.8395	1.0965	0.5568	1.1482	0.955	1.2589	0.6982	0.9994	1.2823	0.5861	0.8954
562	19.11	19.2	81.7	30.8	25.8	scaffold1044_176141.mRNA1	locus=scaffold1044(171081,181202,+); length=504; function=Putative 1-aminocyclopropane-1-carboxylate deaminase like;	176141.mRNA1	12	0.6792	0.2428	1.2474	0.5546	0.8472	0.5297	0.0835	1.4588	0.3733	0.7727	0.4966	0.0916	1.4723	0.3436	0.7311	1.2706	0.53	1.2023	1.0568	1.5704	0.5598	0.1027	1.3804	0.4246	0.7727	0.6792	0.1418	1.2246	0.5346	0.8318	0.6252	0.6512	1.3305	0.4656	0.8318
563	19.11	19.2	63.5	31.2	30	scaffold2007_6152.mRNA1	locus=scaffold2007(3374,8930,-); length=354; function=Probable cytosolic iron-sulfur protein assembly protein CIAO1 homolog like;	6152.mRNA1	13	0.787	0.5134	1.3552	0.5346	1.0666	0.3981	0.3119	1.7378	0.207	0.6918	0.6026	0.8795	1.3804	0.4018	0.8318	1.0375	0.9146	1.2359	0.8395	1.2823	0.1871	0.0521	EF > 2	0.0929	0.4571	0.5916	0.5508	1.5276	0.3908	0.9036	0.7047	0.7065	1.3062	0.5105	0.9204
564	19.08	19.28	69.9	29.4	24.6	scaffold0043_2611665.mRNA1	locus=scaffold0043(2610611,2612821,-); length=460; function=UDP-glycosyltransferase 74F2 like;	2611665.mRNA1	10	0.8017	0.6886	1.3305	0.5916	1.0666	1.0568	0.8762	1.3062	0.8091	1.4191	1.3552	0.4362	1.3062	1.0375	2.1878	1.2134	0.4358	1.2706	0.955	1.8197	0.863	0.7775	1.3552	0.6194	1.1695	0.955	0.9338	1.3062	0.7311	1.2474	0.912	0.6446	1.3428	0.6607	1.2246
565	19.08	19.22	80.6	38.6	36.9	scaffold1937_4400.mRNA1	locus=scaffold1937(1522,7279,-); length=351; function=Serine-threonine kinase receptor-associated protein like;	4400.mRNA1	12	1.1695	0.4068	1.2359	0.9462	1.6293	1.0666	0.8034	1.2359	0.863	1.3804	0.8318	0.8661	1.2706	0.5495	1.0568	0.9036	0.8887	1.2359	0.6138	1.1169	1.1912	0.3532	1.2023	0.9908	1.7378	1.1169	0.4058	1.2706	0.879	1.4859	0.9036	0.8645	1.2706	0.6252	1.1482
566	19.06	19.1	76.7	40.6	40.6	scaffold0677_45450.mRNA1	locus=scaffold0677(44804,45811,-); length=336; function=Probable carboxylesterase 6 like;	45450.mRNA1	15	1.6293	0.3996	1.4588	1.1169	2.355	1.9231	0.5038	1.6444	1.1695	3.02	2.3121	0.217	1.6749	1.3804	4.0551	1.6444	0.962	1.5849	1.0375	2.5119	1.5704	0.157	1.3552	1.1588	2.0701	1.8535	0.8244	1.556	1.1912	2.8314	1.9588	0.8382	1.5136	1.2942	2.8576
567	19	19.22	94	74.2	63.6	scaffold0821_108120.mRNA1	locus=scaffold0821(107681,108560,-); length=152; function=Late embryogenesis abundant protein Lea14-A like;	108120.mRNA1	27	1.406	0.2995	1.1912	1.1803	1.6293	1.3183	0.9818	1.1588	1.1376	1.4997	1.9409	0.0391	1.2942	1.4997	2.466	1.4322	0.3336	1.2589	1.1376	1.7865	0.7112	0.3279	1.1695	0.5916	0.8318	2.5823	0.0335	1.4191	1.8197	3.5975	0.4246	0.0963	1.1376	0.3767	0.4831
568	18.94	19.06	81.2	42.4	28.9	scaffold0387_43384.mRNA1	locus=scaffold0387(40358,46411,-); length=395; domain=tRNA-binding domain containing; function=Probable methionine--tRNA ligase like;	43384.mRNA1	10	0.6486	0.0521	1.2589	0.4966	0.8166	0.5105	0.0145	1.3552	0.3105	0.6918	0.5861	0.0933	1.2942	0.3221	0.7586	1.028	0.5574	1.1695	0.879	1.2246	0.4742	0.0572	1.4191	0.2754	0.673	0.673	0.1821	1.2359	0.4406	0.8318	0.2938	0.0034	1.9055	0.1148	0.5598
569	18.93	19.06	88.3	33.5	24.7	scaffold0687_233394.mRNA1	locus=scaffold0687(232079,234710,+); length=496; domain=Signal recognition particle, SRP54 subunit, helical bundle,Signal recognition particle, SRP54 subunit, GTPase domain containing; function=Signal recognition particle 54 kDa protein 2 like;	233394.mRNA1	11	2.729	0.0253	1.7701	1.5417	6.6681	2.8054	0.0294	1.888	1.4859	8.0168	2.0893	0.0659	1.6904	1.2359	4.7424	0.8472	0.1818	1.4322	0.6427	1.2134	2.9107	0.0268	1.8707	1.556	8.2414	2.8576	0.0265	1.9055	1.4997	8.1658	0.9817	0.1821	1.4723	0.7244	1.4454
570	18.88	18.96	83.5	62.4	50	scaffold0941_81882.mRNA1	locus=scaffold0941(80981,112491,+); length=267; function=Proliferating cell nuclear antigen like;	81882.mRNA1	16	0.6918	0.0036	1.2023	0.4699	0.8318	0.8395	0.0587	1.1803	0.6546	0.9908	0.6368	0.0175	1.2942	0.3945	0.8241	0.8954	0.8354	1.1695	0.7311	1.0471	0.6252	0.0042	1.3305	0.3467	0.8318	0.871	0.2097	1.1588	0.6918	1.0093	0.5105	0.0947	1.556	0.2992	0.7943
571	18.87	19.05	81	47.1	44.8	scaffold1671_66048.mRNA1	locus=scaffold1671(64479,67617,-); length=311; function=26S proteasome non-ATPase regulatory subunit 7 homolog A like;	66048.mRNA1	13	0.5916	0.3886	1.406	0.2466	0.8318	0.7379	0.5624	1.3305	0.5346	0.9817	1.2706	0.376	1.2246	1.0375	1.888	0.929	0.9602	1.2246	0.7311	1.1376	0.6427	0.6777	1.4454	0.3342	0.929	0.912	0.9775	1.2589	0.7244	1.1482	0.8395	0.8048	1.2246	0.6486	1.028
572	18.85	18.93	93.9	65.7	65.7	scaffold1375_37486.mRNA1	locus=scaffold1375(36534,38438,-); length=132; function=Profilin-1 like;	37486.mRNA1	37	0.9817	0.7279	1.406	0.7586	1.3804	0.6918	0.6565	1.4191	0.5297	0.9817	1.556	0.8814	1.4859	1.0471	2.208	0.673	0.8222	1.5276	0.4656	1.028	1.4454	0.8322	1.4859	0.9727	2.5119	0.9908	0.8867	1.3428	0.7516	1.3305	0.5702	0.687	1.4588	0.4446	0.8318
573	18.8	19.13	87.6	40.7	31	scaffold2995_2779.mRNA1	locus=scaffold2995(416,5143,+); length=404; function=PP2A regulatory subunit TAP46 like;	2779.mRNA1	12	0.8472	0.3196	1.2474	0.6668	1.0568	0.7727	0.4113	1.3428	0.5248	1.0375	0.9376	0.5298	1.2359	0.7516	1.1588	0.6668	0.4214	1.3932	0.4613	0.929	0.8318	0.5113	1.2942	0.6138	1.0765	0.8954	0.4747	1.2474	0.7178	1.1169	0.6427	0.0761	1.3677	0.3192	0.879
574	18.79	19.15	89.5	60.5	53.7	scaffold0645_687748.mRNA1	locus=scaffold0645(687504,687992,+); length=163; function=18.5 kDa class I heat shock protein like;	687748.mRNA1	20	3.4995	0.0168	1.5996	2.1878	14.0605	7.8705	0.0002	1.6904	4.6559	28.3139	1.4997	0.6034	1.2589	1.1912	4.0179	0.879	0.8647	1.4588	0.6855	1.2823	2.3988	0.1175	1.3552	1.7701	6.0256	8.091	0.0001	1.6904	4.7863	27.5423	0.6918	0.4045	1.5996	0.5395	1.1066
575	18.78	18.97	85.7	41	33.3	scaffold0195_670439.mRNA1	locus=scaffold0195(668916,671963,-); length=301;	670439.mRNA1	10	0.3532	0	1.7539	0.0619	0.6194	1.3305	0.0723	1.1803	1.1272	1.6444	1.803	0.0007	1.2246	1.4723	2.6792	1	0.825	1.1272	0.8872	1.1482	0.4325	0.0003	1.5996	0.1148	0.6918	1.3804	0.0397	1.1695	1.1803	1.8365	1.3062	0.0396	1.1695	1.1169	1.5996
576	18.72	19.32	76.8	45.2	43.6	scaffold0127_301507.mRNA1	locus=scaffold0127(300221,306405,+); length=368; function=COP9 signalosome complex subunit 5a like;	301507.mRNA1	14	0.9727	0.8042	1.1169	0.871	1.0864	0.9462	0.7626	1.0965	0.863	1.0375	0.9817	0.6786	1.1066	0.8872	1.0864	0.9727	0.9671	1.0666	0.912	1.0375	0.9204	0.4781	1.1482	0.8017	1.0568	1.0093	0.9301	1.0965	0.9204	1.1066	0.9908	0.894	1.1272	0.879	1.1169
577	18.72	18.76	99.4	89	64	scaffold1184_25969.mRNA1.1	locus=scaffold1184(25722,26216,-); length=165; function=WPP domain-containing protein 2 like;	25969.mRNA1.1	26	0.4487	0.4289	1.4723	0.3311	0.6607	1.4454	0.6441	1.2246	1.1803	1.6444	3.0479	0.0187	1.556	1.9588	3.7325	0.912	0.8695	1.1169	0.8166	1.0186	0.3698	0.2435	1.6596	0.302	0.6138	1.9231	0.1792	1.3552	1.4191	2.2491	1.6904	0.2618	1.3677	1.2359	1.9409
578	18.7	19.04	62.7	14.6	12.9	scaffold0387_18908.mRNA1	locus=scaffold0387(12304,25512,+); length=800; function=Probable inactive serine/threonine-protein kinase scy1 like;	18908.mRNA1	9	2.0137	0.1419	1.7701	1.1376	3.7325	1.8197	0.2576	1.8365	0.9908	3.4995	1.3932	0.544	EF > 2	0.5297	3.7325	0.912	0.9744	1.7219	0.5152	1.5704	2.208	0.1141	1.3932	1.5849	3.2211	1.1803	0.8603	EF > 2	0.52	2.704	1.3552	0.6388	EF > 2	0.5754	3.281
579	18.68	18.77	77.4	43.1	33	scaffold0370_464067.mRNA1	locus=scaffold0370(462294,465840,-); length=289; function=Tetratricopeptide repeat protein 1 like;	464067.mRNA1	10	0.6081	0.3045	1.5276	0.3664	0.929	2.355	0.0159	1.5704	1.4997	5.4954	2.4889	0.0082	1.5417	1.6144	6.2517	0.871	0.5354	1.2942	0.6486	1.1272	0.9036	0.5165	1.3677	0.631	1.2359	2.9376	0.0023	1.5417	1.9055	7.5858	2.0701	0.0193	1.5136	1.3677	4.3652
580	18.65	19.14	73.2	31.1	29.9	scaffold1186_122472.mRNA1	locus=scaffold1186(120356,124589,+); length=393; function=Ankyrin-1 like;	122472.mRNA1	11	0.8551	0.2973	1.2246	0.6855	1.0471	0.8954	0.2955	1.2474	0.6668	1.1169	1.3305	0.4682	1.2823	1.0375	1.9055	0.7379	0.9515	1.3062	0.5598	0.9638	0.4699	0.0577	1.6144	0.2858	0.7586	0.8551	0.2983	1.2246	0.7047	1.0471	1	0.7513	1.2134	0.8241	1.2706
581	18.56	18.86	57.7	21.7	16.2	scaffold0013_2174839.mRNA1	locus=scaffold0013(2172144,2177534,-); length=564; function=Rab proteins geranylgeranyltransferase component A like;	2174839.mRNA1	10	0.8318	0.9275	1.3428	0.4699	1.1169	0.8395	0.7785	1.3183	0.5649	1.1066	1.028	0.4909	1.3552	0.7586	1.3804	0.7727	0.4556	1.2023	0.5297	0.929	0.6546	0.4593	1.406	0.3311	0.9204	0.6026	0.7038	1.6144	0.3133	0.9727	1.0186	0.7001	1.3428	0.7586	1.3804
582	18.55	28	98.7	63.1	58.3	scaffold0241_1239113.mRNA1	locus=scaffold0241(1237080,1241146,+); length=315; function=Protein BOBBER 1 like;	1239113.mRNA1	21	0.8017	0.2889	1.1482	0.6546	0.9204	0.5105	0.0211	1.4454	0.2655	0.7379	0.8241	0.6247	1.2589	0.631	1.0375	1.0471	0.5892	1.1695	0.8954	1.2246	0.6252	0.283	1.2942	0.3436	0.8091	0.8017	0.3584	1.1695	0.6486	0.9376	0.6918	0.1872	1.2942	0.4093	0.8954
583	18.54	20.03	74.9	44.7	44.7	scaffold0959_355995.mRNA1	locus=scaffold0959(354480,357510,+); length=200; function=Probable glutathione peroxidase 2 like;	355995.mRNA1	15	2.6792	0.0055	1.3677	1.9588	5.0119	2.355	0.0051	1.3677	1.7219	4.2855	0.5105	0.0988	1.3305	0.1076	0.6792	1.1272	0.7013	1.2246	0.9204	1.4723	2.5119	0.01	1.3428	1.8707	4.6559	3.1915	0.0021	1.3804	2.3121	6.1376	0.207	0.0137	EF > 2	0.037	0.4529
584	18.49	21.97	100	74.6	74.6	scaffold3573_9775.mRNA1	locus=scaffold3573(4301,12457,-); length=202; function=Ras-related protein RABF1 like;	9775.mRNA1	21	1.4322	0.1079	1.2134	1.1803	1.8535	0.5916	0.302	1.3677	0.2884	0.8091	0.3981	0.2397	1.7219	0.1644	0.6855	0.9462	0.7985	1.1588	0.7656	1.0965	0.9036	0.7009	1.2589	0.6194	1.1376	0.5297	0.2169	1.4588	0.2704	0.7727	0.2355	0.0242	EF > 2	0.0946	0.5702
585	18.45	24.45	84	42.3	38.9	scaffold0421_159045.mRNA1	locus=scaffold0421(157340,160750,-); length=351; function=Probable aldo-keto reductase 1 like;	159045.mRNA1	12	0.413	0.2858	1.803	0.278	0.7447	0.278	0.1671	EF > 2	0.1486	0.5702	0.8395	0.8205	1.4322	0.5808	1.2023	0.955	0.7307	1.3062	0.6918	1.2474	0.6792	0.844	1.5136	0.3767	1.028	0.7311	0.4702	1.4191	0.5058	1.0375	1.3305	0.3257	1.3932	0.955	1.9231
586	18.43	18.46	76.7	53.1	50.4	scaffold0135_1748966.mRNA1	locus=scaffold0135(1744693,1753240,-); length=259; function=Hydroxyacylglutathione hydrolase cytoplasmic like;	1748966.mRNA1	18	0.7112	0.3104	1.2474	0.5248	0.8872	0.6855	0.2942	1.2589	0.5395	0.863	0.9727	0.6017	1.1376	0.8395	1.1066	0.8872	0.5769	1.1482	0.7586	1.0186	0.4613	0.0048	1.5704	0.2911	0.7244	0.7727	0.4173	1.2023	0.6486	0.929	0.8472	0.8511	1.1912	0.7047	1.0093
587	18.36	18.82	67.7	9.9	5.7	scaffold0248_1254143.mRNA1	locus=scaffold0248(1244132,1264154,-); length=2417; function=CCR4-NOT transcription complex subunit 1 like;	1254143.mRNA1	12	1.5996	0.0105	1.3428	1.1912	2.466	1.7865	0.0023	1.3804	1.2942	2.9107	1.1803	0.2036	1.3062	0.9036	1.556	0.631	0.143	1.4454	0.1343	0.912	1.803	0.0029	1.4191	1.2706	3.1915	1.6144	0.0207	1.3677	1.1803	2.7797	1.2823	0.2246	1.3062	0.9817	1.8535
588	18.36	18.42	89.2	49.3	35.6	scaffold1357_52675.mRNA1	locus=scaffold1357(49664,55687,-); length=380; function=Thiosulfate/3-mercaptopyruvate sulfurtransferase 1, mitochondrial like;	52675.mRNA1	9	0.8091	0.5285	1.3804	0.5346	1.1169	0.7379	0.6202	1.4322	0.3631	1.0568	1.1803	0.6187	1.3428	0.879	1.7061	1.1376	0.7357	1.3552	0.8395	1.6144	0.7112	0.4803	1.406	0.4093	1	0.9638	0.9002	1.3932	0.6792	1.3428	1.1066	0.6348	1.3932	0.7943	1.5704
589	18.25	19.8	100	85.7	81.2	scaffold1222_181260.mRNA1	locus=scaffold1222(180725,181795,-); length=155; function=Small rubber particle protein like;	181260.mRNA1	28	2.0137	0.0452	1.3305	1.5136	2.5586	0.5754	0.0496	1.3183	0.3597	0.7586	0.1959	0.0028	EF > 2	0.1067	0.5012	0.9908	0.9206	1.1482	0.871	1.1376	1.803	0.0421	1.3183	1.3677	2.2491	0.7178	0.2269	1.1588	0.597	0.8318	0.207	0.01	EF > 2	0.1368	0.4831
590	18.18	18.21	100	73	57.1	scaffold1548_95532.mRNA1	locus=scaffold1548(95287,95778,+); length=164; function=Probable calcium-binding protein CML27 like;	95532.mRNA1	23	0.5152	0.1278	1.5417	0.3192	0.7943	0.879	0.4941	1.2589	0.6855	1.1066	1.9588	0.0387	1.3062	1.4997	2.466	1.1912	0.6585	1.1803	1.0093	1.3932	0.1393	0.1162	EF > 2	0.0991	0.4529	1.8365	0.0788	1.3183	1.3932	2.3768	0.6918	0.4207	1.3552	0.492	0.9376
591	18.13	26.46	94.4	76.3	72.6	scaffold0410_1041707.mRNA1	locus=scaffold0410(1040398,1043017,-); length=216; function=Ras-related protein RABA2a like;	1041707.mRNA1	19	1.3552	0.446	1.1588	1.1695	1.7539	0.6792	0.22	1.2589	0.413	0.8551	0.4875	0.1602	1.4191	0.1905	0.6918	1.0375	0.7839	1.1376	0.912	1.2023	1.1169	0.9137	1.1803	0.9462	1.3183	0.6486	0.4578	1.2474	0.3837	0.8091	0.3908	0.4298	1.7219	0.1086	0.673
592	18.1	18.15	78.1	32.1	29.1	scaffold0427_447051.mRNA1	locus=scaffold0427(442551,451552,-); length=444; domain=Glycoside hydrolase, clan GH-D domain containing; function=Alpha-galactosidase like;	447051.mRNA1	12	0.5012	0.0012	1.3804	0.2938	0.6918	0.5105	0.0002	1.3804	0.3221	0.7047	0.9817	0.1027	1.1695	0.8395	1.1482	1.0568	0.8171	1.1695	0.9036	1.2474	0.5598	0.0002	1.3552	0.3565	0.7586	0.492	0.0001	1.3305	0.3192	0.6546	0.8017	0.0358	1.2246	0.6368	0.9817
593	18.09	18.41	83.3	28.1	20.9	scaffold0168_969177.mRNA1	locus=scaffold0168(968402,969952,-); length=517; domain=Cytochrome P450 domain containing; function=Cytochrome P450 89A2 like;	969177.mRNA1	13	1.6904	0.035	1.3552	1.2474	2.5351	0.929	0.3825	1.2706	0.6792	1.1803	0.4831	0.0065	1.5704	0.1923	0.7586	0.9462	0.8779	1.2589	0.7379	1.1912	1.9055	0.0058	1.3305	1.4322	3.1333	0.8472	0.1461	1.2706	0.6668	1.0765	0.7311	0.0326	1.2942	0.492	0.9462
594	18.08	18.17	73.9	27.6	24.8	scaffold0753_71711.mRNA1	locus=scaffold0753(67913,75248,-); length=392; function=TPR repeat-containing thioredoxin TDX like;	71711.mRNA1	11	1.6596	0.3365	1.4191	1.1695	4.4875	2.5119	0.1197	1.803	1.3932	11.3763	2.6062	0.103	1.6293	1.5996	5.2966	0.6252	0.506	1.5417	0.3311	0.9638	1.3305	0.7276	1.803	0.7379	3.4674	1.9409	0.2766	1.6749	1.1588	4.8306	4.0179	0.0377	1.9055	2.1086	12.5893
595	18.05	18.06	93.9	58.2	58.2	scaffold1772_2818.mRNA1	locus=scaffold1772(2384,3252,+); length=197;	2818.mRNA1	10	0.7112	0.052	1.3428	0.3945	0.955	1.556	0.1767	1.3062	1.1912	2.0893	0.6792	0.0153	1.3804	0.2512	0.9376	1.1169	0.4976	1.2706	0.879	1.4191	0.52	0.0021	1.4997	0.1096	0.7798	1.888	0.0473	1.3428	1.406	2.8054	0.5297	0.0116	1.5276	0.2208	0.8091
596	17.99	44.71	85.3	61.7	55.1	scaffold0410_1072426.mRNA1	locus=scaffold0410(1071218,1073634,+); length=424; function=Elongation factor 1-gamma like;	1072426.mRNA1	41	1.9409	0.1741	1.4859	1.3062	2.5119	0.8551	0.7677	1.2589	0.6546	1.0765	1.6596	0.2792	1.3305	1.2474	2.1086	1.1066	0.7379	1.2134	0.912	1.3428	1.2023	0.5635	1.1803	1.0186	1.4191	1.1376	0.725	1.2706	0.8954	1.3804	2.1478	0.0775	1.4859	1.4454	2.884
597	17.99	18.45	77.4	38.2	34.1	scaffold1309_114034.mRNA1	locus=scaffold1309(112375,115694,+); length=315; function=Hydroxyphenylpyruvate reductase like;	114034.mRNA1	13	0.9727	0.4321	1.1376	0.8551	1.1066	0.9727	0.4151	1.1272	0.863	1.0965	0.9638	0.5446	1.1066	0.871	1.0666	0.9817	0.7383	1.1066	0.8872	1.0864	0.929	0.1603	1.1272	0.8241	1.0471	0.9376	0.3638	1.1169	0.8395	1.0471	0.955	0.6369	1.1588	0.8241	1.1066
598	17.98	18.13	66.7	37.4	27.8	scaffold0489_273719.mRNA1	locus=scaffold0489(272847,274592,-); length=437; function=4-coumarate--CoA ligase-like 10 like;	273719.mRNA1	14	0.8551	0.4951	1.2359	0.6792	1.0568	0.6982	0.0998	1.2706	0.5395	0.8872	0.7798	0.2932	1.2134	0.6194	0.9462	1.0765	0.9191	1.1695	0.9204	1.2706	0.7586	0.2491	1.2823	0.5808	0.9727	0.8017	0.2199	1.2134	0.6486	0.9727	0.8017	0.3341	1.2474	0.6194	1
599	17.97	36.67	75.3	34	30.8	scaffold0916_407826.mRNA1	locus=scaffold0916(402518,413135,-); length=660; function=Probable Xaa-Pro aminopeptidase P like;	407826.mRNA1	26	1	0.8827	1.1376	0.879	1.1376	1.0471	0.9562	1.1376	0.9204	1.1912	1.0965	0.2928	1.1272	0.9727	1.2359	1.0093	0.7536	1.0965	0.9204	1.1066	1.0093	0.6921	1.1272	0.8954	1.1376	1.028	0.9335	1.1376	0.9036	1.1695	1.0765	0.5984	1.1066	0.9727	1.1912
600	17.96	18.45	100	74.5	58.6	scaffold0696_253806.mRNA1	locus=scaffold0696(252531,255082,-); length=158; domain=SKP1 component, dimerisation,SKP1 component, POZ domain containing; function=SKP1-like protein 1B like;	253806.mRNA1	11	0.8166	0.7476	1.3804	0.5012	1.1272	0.5546	0.6008	1.8197	0.1706	1.0093	1.3552	0.1117	1.3677	0.9908	1.9231	0.8241	0.8216	1.4723	0.3698	1.2134	0.6081	0.808	1.888	0.3281	1.1482	1.2823	0.2137	1.3428	0.955	1.888	0.4093	0.5511	EF > 2	0.1556	0.955
601	17.89	17.94	79.8	30.6	25.3	scaffold0117_2129820.mRNA1	locus=scaffold0117(2127383,2132257,-); length=416; domain=Nucleotidyl transferase domain containing; function=Mannose-1-phosphate guanyltransferase alpha like;	2129820.mRNA1	10	1.2474	0.4879	1.1803	1.0568	1.4723	1.0375	0.8847	1.3428	0.7727	1.3932	1.0375	0.9011	1.3552	0.7656	1.406	1.0965	0.7168	1.1803	0.929	1.2942	1.0666	0.8194	1.2942	0.8241	1.3804	0.955	0.8819	1.3305	0.7178	1.2706	0.9727	0.9037	1.1803	0.8241	1.1482
602	17.86	18.45	83.7	35.8	27.3	scaffold0993_207636.mRNA1	locus=scaffold0993(205580,209693,-); length=400; domain=TGS domain containing; function=Developmentally-regulated G-protein 2 like;	207636.mRNA1	10	3.7325	0	1.6444	2.2699	16.5959	5.3951	0	1.8707	2.884	23.7684	1.7865	0.026	1.5136	1.1803	5.8614	0.5058	0.3328	1.5136	0.1675	0.7656	4.2073	0	1.7219	2.4434	18.197	6.0813	0	1.8707	3.2509	26.3027	1.4859	0.0044	1.3932	1.0666	4.2073
603	17.85	17.91	76.9	30.2	28.8	scaffold0013_2053110.mRNA1	locus=scaffold0013(2052409,2053812,-); length=425; function=Phosphoserine aminotransferase, chloroplastic like;	2053110.mRNA1	9	0.3565	0.2237	1.803	0.2228	0.6427	0.3499	0.0765	1.6444	0.2014	0.5754	0.8872	0.655	1.3305	0.6607	1.1803	1.1588	0.6156	1.3062	0.8872	1.5704	0.3133	0.044	1.6444	0.1977	0.5152	0.1854	0.0055	EF > 2	0.1148	0.4285	1	0.8423	1.2823	0.7798	1.2942
604	17.83	17.99	67.7	11.7	9.6	scaffold0919_129996.mRNA1	locus=scaffold0919(127367,132625,+); length=1330; function=Elongator complex protein 1 like;	129996.mRNA1	11	1.1272	0.7157	1.4322	0.787	2.8054	1.2823	0.3208	1.4588	0.879	2.421	1.5276	0.1322	1.4997	1.0186	3.4674	0.871	0.7005	1.4191	0.5702	1.2359	0.929	0.9011	1.6904	0.6026	1.5704	1.4997	0.1564	1.5276	0.9817	4.9659	1.5996	0.0685	1.5136	1.0568	4.8306
605	17.82	19.69	92.9	44.6	37.9	scaffold0457_923329.mRNA1	locus=scaffold0457(922612,924046,+); length=326; function=Quinone oxidoreductase PIG3 like;	923329.mRNA1	12	0.5395	0.1158	1.4588	0.3597	0.787	0.3733	0.0164	1.888	0.2188	0.7047	0.492	0.0592	1.4859	0.3162	0.7311	0.8318	0.4826	1.2823	0.6081	1.0666	0.5445	0.3722	1.5996	0.3373	0.871	0.6427	0.1274	1.3183	0.4656	0.8472	0.3311	0.2265	EF > 2	0.1923	0.7047
606	17.8	17.97	66.5	34	27.5	scaffold0102_806855.mRNA1	locus=scaffold0102(805223,808488,-); length=478;	806855.mRNA1	17	0.7379	0.2019	1.2823	0.4487	0.9462	1.1066	0.947	1.2474	0.8872	1.3804	1	0.8624	1.2134	0.8241	1.2134	0.8954	0.2009	1.2023	0.7311	1.0765	0.5248	0.1207	1.5996	0.3499	0.8395	1.2942	0.9786	1.2706	1.0186	1.5849	1.0965	0.9851	1.2134	0.9036	1.3183
607	17.75	17.85	88	57.1	52	scaffold0029_867537.mRNA1	locus=scaffold0029(867164,871060,-); length=176; function=Universal stress protein A-like protein like;	867537.mRNA1	16	1.0471	0.9754	1.1588	0.9036	1.2134	2.2491	0.0037	1.3183	1.7061	4.0179	0.6427	0.2701	1.3428	0.4246	0.863	0.955	0.8401	1.2474	0.8091	1.1912	0.6982	0.28	1.2823	0.3981	0.8954	2.421	0.0029	1.3428	1.803	4.6132	0.2938	0.0399	1.977	0.1343	0.5808
608	17.72	46.7	93.7	60	55.7	scaffold0075_715744.mRNA1	locus=scaffold0075(715011,716477,+); length=489; domain=6-phosphogluconate dehydrogenase, C-terminal domain containing; function=6-phosphogluconate dehydrogenase, decarboxylating 3 like;	715744.mRNA1	31	0.6668	0.2949	1.3305	0.4529	0.8872	0.5152	0.2703	1.4454	0.3981	0.7447	0.8091	0.2877	1.2823	0.6427	1.0375	0.4786	0.2468	1.6293	0.3565	0.7798	0.5297	0.4299	1.4588	0.4169	0.7727	0.4406	0.4139	1.7061	0.3192	0.7516	1.0471	0.7503	1.2474	0.8395	1.3552
609	17.72	17.79	99.2	57.7	57.7	scaffold0006_4412754.mRNA1	locus=scaffold0006(4410838,4414392,+); length=131; function=Prefoldin subunit 6 like;	4412754.mRNA1	11	0.879	0.8851	1.1482	0.7516	1.0093	0.6546	0.6355	1.3305	0.4285	0.871	1.2134	0.2842	1.1376	1.0666	1.4723	1.0568	0.5369	1.1376	0.929	1.2246	0.5546	0.2021	1.4859	0.3192	0.8241	0.955	0.9508	1.1482	0.8241	1.0965	0.6546	0.5239	1.3305	0.4699	0.871
610	17.7	18.25	81.3	34.5	28.2	scaffold0249_197327.mRNA1	locus=scaffold0249(195461,199193,+); length=317; function=Activating signal cointegrator 1 like;	197327.mRNA1	10	3.1915	0	1.7219	1.8535	12.1339	4.3251	0	1.8365	2.355	17.378	3.7325	0	1.7865	2.0893	14.8594	0.9638	0.7029	1.7378	0.7447	1.6749	2.9107	0	1.6749	1.7378	11.8032	4.7863	0	1.888	2.5351	18.3654	2.729	0.0003	1.6444	1.6596	9.9083
611	17.65	24.8	84.8	42.9	39.7	scaffold0158_1497105.mRNA1	locus=scaffold0158(1491271,1502940,+); length=402; function=Cysteine synthase, chloroplastic/chromoplastic like;	1497105.mRNA1	15	0.6486	0.17	1.3804	0.4446	0.8954	0.2655	0.0044	EF > 2	0.1067	0.5916	0.6546	0.9771	1.4191	0.4699	0.929	0.8472	0.7294	1.1695	0.6918	0.9908	0.6855	0.07	1.3305	0.4446	0.912	0.169	0.0043	EF > 2	0.0649	0.5346	0.6427	0.2737	1.3804	0.4285	0.8872
612	17.65	17.71	70.7	29	24.5	scaffold0563_490483.mRNA1	locus=scaffold0563(488258,492574,+); length=380; function=BRCA1-A complex subunit BRE like;	490483.mRNA1	12	0.9727	0.6223	1.7539	0.7178	1.7061	1.4454	0.1002	1.4859	0.9727	2.8576	2.3335	0.0225	1.5996	1.4588	5.0582	1.4322	0.3819	1.4454	0.9908	2.2284	1.0666	0.6908	1.3932	0.7656	1.8707	2.3768	0.0509	1.7539	1.3552	5.2	1.9055	0.1491	1.5996	1.1912	3.4995
613	17.62	17.7	81.2	49.6	41.6	scaffold0382_377972.mRNA1	locus=scaffold0382(376014,379930,+); length=342; function=Adenosine kinase 2 like;	377972.mRNA1	19	0.7656	0.546	1.3932	0.5346	1.0666	0.2884	0.2087	EF > 2	0.1445	0.597	0.929	0.9477	1.3183	0.7047	1.2246	0.5754	0.2494	1.3804	0.4285	0.7943	0.9462	0.4322	1.3062	0.7178	1.2359	0.3251	0.2342	1.977	0.1786	0.6427	0.6668	0.9021	1.3428	0.4831	0.8954
614	17.6	17.83	76.3	26.4	23.4	scaffold1433_86024.mRNA1	locus=scaffold1433(85164,86885,+); length=574; function=Eukaryotic translation initiation factor 3 subunit D like;	86024.mRNA1	11	2.355	0.0175	1.7219	1.3677	4.4463	2.8054	0.0016	1.8535	1.5136	5.9704	1.6444	0.1146	1.4723	1.1169	2.5823	1	0.4583	1.3428	0.7447	1.2706	2.5351	0.0262	1.6904	1.4997	5.1523	2.8314	0.0025	1.7865	1.5849	6.0256	1.0864	0.5854	1.3183	0.8241	1.8365
615	17.58	17.76	81.6	34.3	32.9	scaffold0495_6021.mRNA1	locus=scaffold0495(4236,7600,+); length=354; function=Poly(U)-specific endoribonuclease-B like;	6021.mRNA1	12	0.7727	0.341	1.2246	0.5598	0.9462	0.9727	0.7109	1.2942	0.7727	1.2589	0.9036	0.8257	1.2706	0.7047	1.1482	0.9817	0.8197	1.2706	0.787	1.2474	0.6138	0.1758	1.3932	0.3404	0.8551	0.9817	0.8415	1.3305	0.7798	1.3062	0.8318	0.7613	1.3183	0.5861	1.0965
616	17.57	17.64	99.7	37.4	30.5	scaffold0668_548134.mRNA1	locus=scaffold0668(545986,550283,+); length=359;	548134.mRNA1	9	0.9727	0.9987	1.3428	0.6918	1.3062	0.5495	0.3379	1.6904	0.2109	0.929	1.1482	0.6243	1.1376	1.0093	1.3804	1.2023	0.4084	1.2589	0.955	1.6144	0.5248	0.3287	1.5996	0.3221	0.8395	0.6486	0.2275	1.4723	0.3733	0.955	0.6194	0.1468	1.3428	0.3664	0.8318
617	17.54	17.67	62	29.8	28.7	scaffold0731_304499.mRNA1	locus=scaffold0731(301987,307011,+); length=343; domain=Leucine carboxyl methyltransferase domain containing; function=tRNA wybutosine-synthesizing protein 4 like;	304499.mRNA1	13	1.0765	0.8383	1.6444	0.6546	1.3804	2.6062	0.9778	1.556	1.6749	3.4356	2.2699	0.0429	1.3804	1.6444	2.9107	2.704	0.4438	1.4997	1.803	3.5318	1.803	0.8075	1.3804	1.3062	2.421	3.6308	0.175	1.6444	2.208	4.7424	4.5709	0.1276	1.6904	2.704	6.0813
618	17.52	37.99	83.7	32.8	23.5	scaffold1743_51957.mRNA1	locus=scaffold1743(41883,62032,+); length=989; function=Puromycin-sensitive aminopeptidase like;	51957.mRNA1	20	0.9376	0.2649	1.2589	0.7447	1.1803	0.6982	0.0726	1.406	0.4207	0.9817	0.8017	0.1378	1.3305	0.5649	1.0666	1.1169	0.9558	1.2474	0.8954	1.5136	0.6486	0.0392	1.4859	0.4325	0.9638	0.5395	0.0183	1.6293	0.278	0.879	0.5012	0.0228	1.7539	0.263	0.879
619	17.51	18	56.3	13.8	10.5	scaffold0644_176549.mRNA1	locus=scaffold0644(169903,183196,-); length=1036; domain=Sec23/Sec24, helical domain,Sec23/Sec24 beta-sandwich,Sec23/Sec24, trunk domain,Zinc finger, Sec23/Sec24-type domain containing; function=Protein transport protein Sec24-like At3g07100 like;	176549.mRNA1	11	0.929	0.3284	1.1695	0.7943	1.0864	0.9638	0.5038	1.1169	0.8551	1.0765	0.955	0.634	1.1169	0.8551	1.0666	0.955	0.6151	1.1482	0.8318	1.0965	0.9036	0.3031	1.2134	0.7447	1.0965	0.9817	0.6657	1.1066	0.8872	1.0864	0.955	0.4418	1.1803	0.8091	1.1272
620	17.49	17.6	100	83.6	72.4	scaffold0779_53610.mRNA1	locus=scaffold0779(53323,53898,+); length=153; function=MLP-like protein 28 like;	53610.mRNA1	14	1.1376	0.3402	1.0965	1.0375	1.2589	0.4365	0.0011	1.3305	0.2679	0.5808	0.0631	0.0069	EF > 2	0.0192	0.2109	1.1066	0.3737	1.0568	1.0471	1.1912	0.912	0.8641	1.1376	0.7727	1.0375	0.5445	0.0118	1.1912	0.3873	0.6486	0.0545	0	EF > 2	0.0223	0.1923
621	17.44	17.59	87.9	16.9	16.9	scaffold1542_71994.mRNA1	locus=scaffold1542(70027,73962,-); length=628; function=Non-functional NADPH-dependent codeinone reductase 2 like;	71994.mRNA1	10	0.673	0.2647	1.4723	0.3311	0.9908	0.9204	0.8373	1.3552	0.6486	1.2474	0.6427	0.0865	1.4997	0.278	0.9638	0.879	0.8188	1.2942	0.6252	1.1376	0.5395	0.0565	1.5417	0.1202	0.8318	0.8872	0.4636	1.3183	0.6427	1.1695	0.4875	0.6932	1.8535	0.1995	0.9036
622	17.44	17.58	78.7	20	14.2	scaffold0047_2663180.mRNA1	locus=scaffold0047(2659789,2666572,+); length=746; function=Vacuolar membrane-associated protein iml1 like;	2663180.mRNA1	9	0.9638	0.4752	1.2246	0.6668	1.1803	1.0375	0.2196	1.2474	0.8318	1.2706	1.6293	0.0003	1.3062	1.2474	2.704	0.8872	0.5717	1.1803	0.4285	1.0471	1	0.3555	1.3677	0.7311	1.2246	1.3932	0.0059	1.2359	1.1272	2.1281	1.406	0.0112	1.2589	1.1169	2.1086
623	17.41	17.76	79.6	15.9	11.5	scaffold0014_3521093.mRNA1.1	locus=scaffold0014(3517233,3525056,+); length=1013; function=Probable ubiquitin conjugation factor E4 like;	3521093.mRNA1.1	11	0.7943	0.7731	1.3062	0.5861	1.0375	0.8551	0.957	1.2823	0.6607	1.0965	1.2246	0.474	1.3428	0.912	1.7539	0.5916	0.4331	1.3932	0.4529	0.8241	0.871	0.8899	1.3183	0.6486	1.1482	0.7311	0.2157	1.2823	0.5248	0.9376	0.6546	0.2013	1.3804	0.4966	0.9036
624	17.38	17.57	74	15.8	12	scaffold0933_242887.mRNA1	locus=scaffold0933(239765,246010,+); length=905; function=Tubulin--tyrosine ligase-like protein 12 like;	242887.mRNA1	10	0.7244	0.8745	1.6749	0.5495	1.2134	0.8166	0.9126	1.406	0.6081	1.1482	1.028	0.8605	1.3183	0.7798	1.7539	0.5808	0.7074	1.8535	0.4285	1.0765	0.7586	0.2754	1.888	0.5649	1.4322	1.556	0.0133	1.3305	1.1695	2.8576	1.2134	0.5043	1.3062	0.929	1.9409
625	17.34	17.78	82	30.8	17.5	scaffold0174_354597.mRNA1	locus=scaffold0174(349434,359760,+); length=446; domain=Mo25-like domain containing; function=Putative MO25-like protein At5g47540 like;	354597.mRNA1	9	1.2589	0.0513	1.2823	0.9817	1.8707	0.6982	0.2314	1.3804	0.4446	0.9638	1.0093	0.7579	1.2706	0.7943	1.3183	0.7447	0.055	1.2589	0.4699	0.9376	1.2706	0.151	1.2942	0.9817	1.8197	0.871	0.5661	1.2474	0.6918	1.0864	0.8472	0.8185	1.3428	0.5702	1.1376
626	17.34	17.39	58.8	13.3	10.3	scaffold1141_83865.mRNA1	locus=scaffold1141(69849,98468,+); length=1161; function=Esterase like;	83865.mRNA1	12	0.2128	0.0003	1.7219	0.138	0.3664	0.3048	0.0001	1.5996	0.1706	0.4875	0.7244	0.0319	1.1695	0.6252	0.8472	0.9727	0.9513	1.1803	0.8318	1.1482	0.2858	0.0003	1.7378	0.1675	0.4966	0.3373	0.0003	1.5136	0.2032	0.5105	0.4246	0.0125	1.2942	0.3565	0.5495
627	17.33	17.45	76.8	43	35.6	scaffold0932_367631.mRNA1	locus=scaffold0932(366756,371721,-); length=380; function=Alcohol dehydrogenase-like 1 like;	367631.mRNA1	15	0.6138	0.0768	1.3552	0.2938	0.8318	0.863	0.9086	1.2589	0.6607	1.0864	0.8166	0.9706	1.3305	0.5495	1.0864	0.6427	0.3931	1.3932	0.4093	0.8954	0.5808	0.5056	1.5136	0.3499	0.879	0.7586	0.3003	1.2246	0.5702	0.929	0.7656	0.4746	1.2706	0.5598	0.9727
628	17.31	17.51	81.7	39.3	27.4	scaffold0056_998677.mRNA1.1	locus=scaffold0056(995935,1001318,+); length=329; function=Cell division control protein 2 homolog like;	998677.mRNA1.1	9	2.9376	0.0144	1.8535	1.5849	7.9433	3.281	0.0044	1.9231	1.7061	9.0365	0.7656	0.6271	1.406	0.5152	1.0765	1.0864	0.6639	1.3552	0.8017	1.556	3.2211	0.0066	1.9231	1.6749	9.2897	3.2211	0.0044	1.888	1.7061	8.3176	1.2023	0.2261	1.3677	0.879	1.5849
629	17.31	17.35	83.5	22.6	19.7	scaffold1508_32433.mRNA1	locus=scaffold1508(31669,33198,+); length=510; function=60S ribosomal export protein NMD3 like;	32433.mRNA1	9	1.6749	0.1552	1.6444	1.0186	2.8054	2.8576	0.0135	EF > 2	1.3305	6.0256	3.6644	0.0034	EF > 2	1.5996	7.2444	0.6607	0.5653	1.556	0.2679	1.028	1.7378	0.0767	1.6293	1.0666	2.8054	2.3121	0.044	1.9231	1.2023	4.2462	4.2855	0.0014	EF > 2	1.7701	9.4624
630	17.3	17.35	77.9	33	33	scaffold1291_104330.mRNA1	locus=scaffold1291(103538,105123,+); length=422; function=Putative oxidoreductase C1F5.03c like;	104330.mRNA1	13	1.2359	0.6666	1.4859	0.8318	2.9923	1.2474	0.4959	1.5849	0.787	2.5586	0.4875	0.174	1.977	0.2582	0.9638	1.0965	0.591	1.4997	0.7311	2.5351	0.3251	0.1005	EF > 2	0.1271	0.8954	1.028	0.9644	1.4723	0.6982	1.9055	0.9727	0.8162	1.7219	0.631	1.6749
631	17.25	17.43	76.1	29.5	24.8	scaffold0158_1925192.mRNA1	locus=scaffold0158(1923914,1926470,-); length=465; function=Alpha-ketoglutarate-dependent dioxygenase abh1 like;	1925192.mRNA1	11	2.1478	0.0131	1.556	1.3804	4.9204	2.8054	0.0007	1.6904	1.6596	8.2414	1.4723	0.083	1.3552	1.0864	2.2909	0.9462	0.8349	1.3305	0.6081	1.2589	2.5119	0.006	1.6444	1.5276	6.9183	2.5823	0.0011	1.6596	1.556	7.7268	1.4322	0.0469	1.3183	1.0864	2.2284
632	17.25	17.3	86.2	50.6	46.9	scaffold0564_474434.mRNA1.1	locus=scaffold0564(473340,475868,+); length=319;	474434.mRNA1.1	14	0.0871	0.0833	EF > 2	0.0192	0.1754	0.5649	0.1789	1.3062	0.3342	0.7379	2.2491	0.0025	1.3305	1.6904	3.2509	0.7178	0.9278	1.2589	0.5546	0.9036	0.1472	0.0006	EF > 2	0.0453	0.3436	0.5248	0.2638	1.3552	0.2938	0.7112	2.1086	0.0087	1.3183	1.5996	3.1046
633	17.22	17.28	55.9	37.7	34.9	scaffold0801_67518.mRNA1	locus=scaffold0801(65608,69429,-); length=282; function=Proteasome assembly chaperone 2 like;	67518.mRNA1	12	0.302	0.2039	EF > 2	0.1959	0.6668	0.6668	0.2097	1.3804	0.492	0.9204	0.4487	0.0821	1.6444	0.3192	0.7379	0.8166	0.9144	1.3062	0.5702	1.0666	0.5152	0.135	1.6596	0.3873	0.8551	0.7727	0.0597	1.2589	0.6026	0.9727	0.5395	0.0996	1.556	0.3664	0.8395
634	17.19	17.77	71.5	19.6	17.1	scaffold0141_1025204.mRNA1	locus=scaffold0141(1014319,1031752,+); length=772; domain=Aminotransferase, class IV domain containing; function=Branched-chain-amino-acid aminotransferase-like protein 2 like;	1025204.mRNA1	12	0.8872	0.5708	1.3183	0.6668	1.1695	0.8241	0.8557	1.3183	0.6081	1.0864	0.7656	0.522	1.3305	0.5649	1.0186	0.8472	0.4861	1.3062	0.631	1.1066	1.0568	0.9217	1.3183	0.8017	1.4191	0.9036	0.4601	1.3062	0.6855	1.1803	0.8551	0.6845	1.3552	0.597	1.1588
635	17.16	60.06	87	49.5	45.5	scaffold0307_242428.mRNA1	locus=scaffold0307(240538,244319,-); length=737; domain=Aminoacyl-tRNA synthetase, class II (G/ H/ P/ S), conserved domain,WHEP-TRS domain containing; function=Glycine--tRNA ligase 1, mitochondrial like;	242428.mRNA1	42	0.6546	0.3247	1.2706	0.4875	0.8318	0.4529	0.049	1.5704	0.2535	0.7112	0.6486	0.8153	1.3932	0.492	0.9036	0.9036	0.6392	1.1482	0.7656	1.0375	0.5546	0.147	1.4588	0.3532	0.8091	0.4529	0.0716	1.556	0.2559	0.7047	1.0471	0.7074	1.2023	0.871	1.2589
636	17.15	17.18	100	73	73	scaffold0068_2382378.mRNA1	locus=scaffold0068(2382117,2382563,+); length=149; function=Probable prefoldin subunit 2 like;	2382378.mRNA1	12	0.8166	0.2181	1.1482	0.6486	0.9376	0.8954	0.2312	1.1482	0.7516	1.028	1.2706	0.2005	1.1482	1.1066	1.5849	1.1066	0.7698	1.1169	0.9908	1.3183	0.8395	0.1622	1.1695	0.6486	0.9817	1.0375	0.5829	1.1272	0.9204	1.2359	1	0.637	1.1588	0.863	1.1695
637	17.14	17.22	53	25.1	22.4	scaffold0610_235311.mRNA1	locus=scaffold0610(232539,238084,-); length=590; function=Pyruvate decarboxylase 1 like;	235311.mRNA1	11	0.7943	0.1649	1.2359	0.6081	0.9817	0.8166	0.6704	1.3183	0.6252	1.0765	1.028	0.6583	1.2706	0.8091	1.3183	0.7943	0.4525	1.2823	0.6026	1.0186	0.6427	0.3761	1.4454	0.4613	0.929	0.5546	0.0384	1.4997	0.3733	0.8318	1.0093	0.4958	1.2706	0.7943	1.2823
638	17.13	17.17	81.8	62.2	52	scaffold0276_822153.mRNA1	locus=scaffold0276(821128,823178,+); length=149; domain=Nucleoside diphosphate kinase domain containing; function=Nucleoside diphosphate kinase B like;	822153.mRNA1	28	0.6427	0.2188	1.3183	0.4446	0.8472	0.7178	0.3462	1.2706	0.5152	0.912	0.9817	0.5095	1.1912	0.8241	1.1695	0.9036	0.9202	1.1803	0.7311	1.0666	0.7379	0.2933	1.2246	0.5754	0.9036	0.879	0.9379	1.1803	0.7311	1.0375	0.6855	0.5754	1.2942	0.4831	0.8872
639	17.12	19.42	100	71	62.7	scaffold0189_1430069.mRNA1	locus=scaffold0189(1425010,1435128,-); length=194; function=ADP-ribosylation factor like;	1430069.mRNA1	14	4.6989	0.0256	EF > 2	2.0137	20.1372	4.0926	0.0741	EF > 2	1.7865	17.0608	3.6308	0.1017	EF > 2	1.6293	14.7231	1.1066	0.9319	1.6293	0.6792	2.0324	5.5463	0.0249	EF > 2	2.3768	25.8226	4.7863	0.0598	EF > 2	2.0137	19.2309	3.5975	0.1962	EF > 2	1.5704	13.6773
640	17.1	20.08	65.5	36.5	35.1	scaffold0054_2198510.mRNA1	locus=scaffold0054(2196588,2200173,-); length=297;	2198510.mRNA1	19	0.9036	0.9461	1.1588	0.7798	1.0471	1.0375	0.7085	1.1482	0.9036	1.2023	0.2512	0.0051	EF > 2	0.0946	0.5346	1.0375	0.7684	1.1272	0.9204	1.2359	0.8472	0.1534	1.1482	0.7244	0.9727	1.4588	0.2793	1.1803	1.2359	1.8535	0.1472	0.0019	EF > 2	0.0501	0.4613
641	17.07	17.53	71.6	41.3	36.5	scaffold1151_49333.mRNA1	locus=scaffold1151(48567,50100,-); length=357; domain=Nucleotidyl transferase domain containing; function=Mannose-1-phosphate guanylyltransferase 1 like;	49333.mRNA1	13	1.4191	0.918	1.4454	0.9817	2.0324	0.3981	0.3793	1.8197	0.1977	0.7244	0.7516	0.4663	1.3677	0.5297	1.028	0.7244	0.7615	1.4191	0.4571	1.028	0.7311	0.4149	1.406	0.3873	1.028	0.8241	0.5439	1.3552	0.6081	1.1169	0.7112	0.4321	1.4454	0.3532	1.028
642	17.07	17.42	88	40	28.3	scaffold0445_880735.mRNA1	locus=scaffold0445(875505,885965,+); length=369; domain=TGS domain containing; function=Developmentally-regulated G-protein 3 like;	880735.mRNA1	10	3.342	0	1.6444	2.0324	10.3753	3.342	0.0001	1.6444	2.0324	12.0226	1.0666	0.8212	1.2706	0.8395	1.5704	0.6368	0.2812	1.3428	0.3162	0.8551	3.281	0.0001	1.6749	1.9588	10.5682	3.6308	0.0005	1.6904	2.1478	12.1339	1.0965	0.9135	1.2942	0.8472	1.6596
643	17.06	17.44	57.6	36.7	30.4	scaffold0162_999697.mRNA1	locus=scaffold0162(997638,1001756,-); length=369;	999697.mRNA1	13	0.6252	0.1222	1.3305	0.4406	0.8318	0.9638	0.8422	1.1376	0.8395	1.0965	1.2823	0.0206	1.1482	1.1169	1.5136	0.9376	0.8035	1.1482	0.8017	1.0765	0.8166	0.648	1.2023	0.6194	0.9817	1.1066	0.4213	1.1588	0.955	1.3183	0.8551	0.4127	1.1588	0.7047	0.9908
644	17.06	17.15	54.3	29.9	28.3	scaffold0598_307480.mRNA1	locus=scaffold0598(304378,310226,+); length=362; domain=Dcp1-like decapping domain containing; function=mRNA-decapping enzyme-like protein like;	307480.mRNA1	18	0.6546	0.4064	1.3552	0.4786	0.8872	0.7656	0.6664	1.3062	0.5248	1	1.3677	0.3782	1.3062	1.0471	1.803	1.1588	0.9821	1.2134	0.955	1.4454	0.4093	0.0523	1.6144	0.2355	0.6607	1.3932	0.7023	1.3305	1.0471	1.9409	0.8872	0.9228	1.2589	0.6546	1.1169
645	17.05	17.07	43.3	19.3	19.3	scaffold0272_303362.mRNA1	locus=scaffold0272(302515,304210,+); length=514; function=UDP-glycosyltransferase 73C3 like;	303362.mRNA1	11	0.7047	0.1745	1.2474	0.4169	0.879	0.5598	0.2121	1.4723	0.2421	0.8241	0.8017	0.6962	1.2823	0.4875	1.028	1.0666	0.8234	1.2023	0.8872	1.3183	0.5445	0.1604	1.5136	0.157	0.8241	0.7516	0.6006	1.2706	0.4325	0.955	0.8241	0.9614	1.3428	0.5012	1.1066
646	17.03	17.31	82.6	46	43.2	scaffold0957_296046.mRNA1	locus=scaffold0957(294225,297867,-); length=288; function=Eukaryotic translation initiation factor 3 subunit F like;	296046.mRNA1	9	1.4997	0.4341	1.4723	1.0186	3.1623	1.5996	0.3145	1.4723	1.0864	3.4356	1.0186	0.8226	1.4588	0.6982	1.6596	0.9462	0.6982	1.556	0.6081	1.4723	1.4723	0.4671	1.4191	1.0375	3.0479	1.5136	0.3998	1.3552	1.1169	3.1915	0.9036	0.7692	1.6444	0.5346	1.4859
647	17.03	17.14	85.7	48.3	44.6	scaffold0862_46769.mRNA1	locus=scaffold0862(43800,50112,-); length=322; domain=YbaK/aminoacyl-tRNA synthetase-associated domain containing; function=Prolyl-tRNA synthetase associated domain-containing protein 1 like;	46769.mRNA1	11	0.6194	0.3663	1.2589	0.4966	0.7798	0.52	0.2745	1.4191	0.3873	0.7379	0.4246	0.0457	1.5417	0.3162	0.6546	0.7798	0.4351	1.2134	0.6427	0.9462	0.5248	0.0589	1.406	0.3733	0.7379	0.6252	0.2507	1.2823	0.5105	0.8017	0.1644	0.002	EF > 2	0.1009	0.3873
648	16.95	17.02	73.9	32.1	27.7	scaffold1099_272596.mRNA1	locus=scaffold1099(270432,274761,-); length=441; function=Carotenoid 9,10(9',10')-cleavage dioxygenase 1 like;	272596.mRNA1	12	2.4434	0.002	1.5996	1.5276	5.8614	1.5849	0.0734	1.4322	1.1066	2.9648	0.9727	0.6628	1.3183	0.6982	1.2823	1.1169	0.3956	1.2823	0.871	1.6749	2.3121	0.0021	1.5849	1.4588	4.8306	1.2706	0.1457	1.3183	0.9638	2.355	0.7516	0.538	1.4859	0.4966	1.1169
649	16.94	17.29	75.5	32.3	32.3	scaffold0127_1392757.mRNA1	locus=scaffold0127(1388383,1397132,+); length=434; function=Trafficking protein particle complex subunit 13 like;	1392757.mRNA1	12	2.5119	0.0021	1.5276	1.6444	9.2045	1.8365	0.0572	1.4588	1.2589	6.9183	1.1482	0.5019	1.3305	0.863	2.4889	0.8872	0.9632	1.4191	0.5702	1.2589	2.2491	0.0093	1.4997	1.4997	9.8175	2.2284	0.0079	1.5136	1.4723	9.2045	0.7586	0.6644	1.4191	0.5012	1.0765
650	16.92	17.1	76.3	45	41.3	scaffold0438_205448.mRNA1	locus=scaffold0438(191279,220068,-); length=321; function=Ubiquitin fusion degradation protein 1 homolog like;	205448.mRNA1	14	1.0471	0.8068	1.1912	0.879	1.2706	0.3802	0.0204	EF > 2	0.2679	0.7656	0.879	0.7372	1.2023	0.7244	1.0568	0.912	0.8827	1.2134	0.7516	1.1066	0.955	0.5165	1.1912	0.787	1.1376	0.631	0.1121	1.3932	0.4246	0.879	0.5395	0.3035	1.556	0.3532	0.8395
651	16.86	17.46	80.1	20.6	11	scaffold0506_625347.mRNA1	locus=scaffold0506(620801,629894,-); length=820; domain=Cullin protein, neddylation domain containing; function=Cullin-4 like;	625347.mRNA1	10	6.4863	0.236	EF > 2	1.6144	20.1372	3.3113	0.2945	EF > 2	1.1482	9.0365	1.2359	0.3126	1.9409	0.6368	2.4889	1.9588	0.3753	EF > 2	0.9727	4.5709	3.9084	0.3067	EF > 2	1.2474	11.4815	0.9727	0.5585	1.5417	0.4831	1.4997	1.0375	0.535	1.6904	0.6138	1.7378
652	16.81	17.09	76.1	30.4	25.4	scaffold0511_37589.mRNA1	locus=scaffold0511(32451,42727,-); length=528; function=Probable bifunctional methylthioribulose-1-phosphate dehydratase/enolase-phosphatase E1 like;	37589.mRNA1	14	0.5058	0.1475	1.7219	0.278	0.871	1.1376	0.8903	1.3428	0.8472	1.5849	0.8551	0.4169	1.3428	0.6486	1.1482	0.7656	0.586	1.3305	0.5297	1.0186	0.4169	0.1786	1.8197	0.2606	0.7586	0.7178	0.2175	1.3183	0.5395	0.9462	0.4285	0.1417	1.7865	0.2704	0.7656
653	16.76	17.33	91.2	53	46.6	scaffold3337_10013.mRNA1	locus=scaffold3337(7683,12344,+); length=250; domain=Proteasome alpha-subunit, N-terminal domain,Proteasome, subunit alpha/beta domain containing; function=Proteasome subunit alpha type-7 like;	10013.mRNA1	15	0.5861	0.0793	1.3062	0.4656	0.7656	0.3802	0.0551	1.7701	0.263	0.673	1.0864	0.8346	1.1588	0.9376	1.2474	1.2706	0.9801	1.2246	1.0375	1.4997	0.5152	0.2224	1.4723	0.3733	0.7586	1.0375	0.1754	1.1588	0.8954	1.2023	0.8017	0.1031	1.1912	0.6668	0.955
654	16.76	16.79	65.5	29.2	27	scaffold2790_4026.mRNA1	locus=scaffold2790(3483,4570,+); length=323; function=Probable carboxylesterase 2 like;	4026.mRNA1	12	0.7178	0.5033	1.4997	0.4055	1.0765	0.8091	0.6596	1.4322	0.5395	1.1588	1.3552	0.172	1.3183	1.028	1.8197	1.0375	0.8841	1.3305	0.7798	1.406	0.7244	0.5805	1.4859	0.5346	1.0765	1.0375	0.8166	1.2942	0.8017	1.406	1.0864	0.8367	1.2942	0.8395	1.4588
655	16.75	16.87	72.8	29.9	25.4	scaffold0434_679107.mRNA1	locus=scaffold0434(676789,681425,-); length=619; domain=Acetohydroxy acid isomeroreductase, catalytic,Acetohydroxy acid isomeroreductase C-terminal domain containing; function=Ketol-acid reductoisomerase, chloroplastic like;	679107.mRNA1	18	1.1912	0.4812	1.4191	0.8395	1.5417	0.6368	0.1157	1.4588	0.4529	0.929	1.2023	0.6054	1.2706	0.9462	1.5136	1.2359	0.6137	1.3428	0.9204	1.5849	0.52	0.0374	1.3804	0.3373	0.7178	0.52	0.1284	1.7061	0.3076	0.8872	0.6081	0.3082	1.4859	0.4529	0.9036
656	16.72	16.78	71.4	19.8	18.2	scaffold0402_258970.mRNA1	locus=scaffold0402(255785,262155,-); length=626; function=Vacuolar-sorting receptor 1 like;	258970.mRNA1	11	1.3428	0.2394	1.4454	0.929	2.3768	1.4191	0.0842	1.5276	0.929	2.6062	0.6546	0.6341	1.6293	0.3404	1.0666	0.7311	0.8017	1.556	0.4365	1.1376	1.5136	0.124	1.5276	0.9908	2.704	1.3552	0.2631	1.5136	0.8954	2.2699	0.9638	0.8084	1.4859	0.6138	1.4322
657	16.71	17.08	74.8	20.2	16.8	scaffold0548_360511.mRNA1	locus=scaffold0548(357168,363855,-); length=589; domain=Pyruvate kinase, C-terminal,Pyruvate kinase, barrel domain containing; function=Pyruvate kinase isozyme A, chloroplastic like;	360511.mRNA1	11	0.5754	0.0683	1.3932	0.3664	0.8017	0.2582	0.0065	EF > 2	0.1028	0.6138	0.6486	0.1246	1.3552	0.4018	0.879	0.8166	0.3174	1.2706	0.6194	1.0375	0.8091	0.7372	1.2706	0.6138	1.028	0.2421	0.0081	EF > 2	0.0711	0.5808	0.7586	0.3447	1.2823	0.5546	0.9727
658	16.69	16.81	75.8	22.2	20.2	scaffold0364_100677.mRNA1.1	locus=scaffold0364(93972,107071,+); length=542; domain=Pyridoxine 5'-phosphate oxidase, dimerisation, C-terminal,YjeF N-terminal domain,Pyridoxamine 5'-phosphate oxidase-like, FMN-binding domain containing; function=Pyridoxine/pyridoxamine 5'-phosphate oxidase 1, chloroplastic like;	100677.mRNA1.1	9	0.787	0.614	1.3305	0.4207	1.0471	0.8241	0.8112	1.3804	0.5297	1.1376	1.2359	0.3808	1.2359	1	1.8197	1.0375	0.7455	1.2134	0.8551	1.3305	0.8017	0.72	1.3183	0.3837	1.0568	1.0093	0.7982	1.2474	0.8091	1.2942	1.0471	0.8109	1.2134	0.863	1.406
659	16.68	16.72	99.2	97.7	90.8	scaffold2144_14700.mRNA1	locus=scaffold2144(13735,15666,-); length=132; function=Profilin-6 like;	14700.mRNA1	41	0.4169	0.1414	1.6596	0.3133	0.6918	0.5808	0.062	1.3677	0.413	0.7943	1.4322	0.6319	1.2023	1.1912	1.7539	1.0568	0.6267	1.1169	0.9462	1.2023	0.6546	0.1138	1.2706	0.4966	0.8318	0.9727	0.0683	1.1588	0.8472	1.1272	0.673	0.0785	1.3062	0.5105	0.879
660	16.67	16.73	89.1	24.9	22.3	scaffold0169_37308.mRNA1	locus=scaffold0169(35574,39042,-); length=544; function=Plant intracellular Ras-group-related LRR protein 9 like;	37308.mRNA1	8	0.7178	0.2499	1.3428	0.3048	0.9638	1.0965	0.7723	1.3305	0.8241	1.6444	1.556	0.2994	1.3932	1.1169	2.7797	0.7244	0.3612	1.4454	0.4325	1.0471	0.4966	0.3304	1.7539	0.2858	0.871	1.0471	0.973	1.3932	0.7516	1.4588	1.1912	0.7092	1.406	0.8472	1.7061
661	16.63	154.58	88.1	63.8	57.1	scaffold0125_292587.mRNA1	locus=scaffold0125(286284,297990,+); length=1591; domain=Clathrin, heavy chain, linker, core motif,Clathrin, heavy chain, propeller repeat domain containing; function=Clathrin heavy chain 1 like;	292587.mRNA1	155	1.1066	0.7277	1.1803	0.9376	1.3183	0.2535	0.0015	EF > 2	0.1368	0.5395	0.4365	0.0002	1.5417	0.3133	0.673	0.7178	0.4144	1.2942	0.5916	0.929	0.9376	0.9566	1.1588	0.8166	1.0864	0.3048	0.0029	1.7701	0.1614	0.5395	0.278	0.0077	EF > 2	0.1754	0.5649
662	16.63	18.11	97.8	79.1	72.7	scaffold0464_317117.mRNA1	locus=scaffold0464(316061,318174,+); length=140; function=Actin-depolymerizing factor 2 like;	317117.mRNA1	31	0.673	0.4899	1.2474	0.5445	0.8395	0.6546	0.1708	1.2706	0.492	0.8318	0.8872	0.3397	1.1803	0.7447	1.0471	0.7943	0.7493	1.2023	0.6138	0.955	0.8091	0.6278	1.1912	0.6546	0.9638	0.7586	0.2593	1.1912	0.6081	0.9036	0.1706	0.0433	EF > 2	0.1076	0.4831
663	16.56	61.22	92	61	59.8	scaffold1962_4959.mRNA1	locus=scaffold1962(1952,7966,+); length=590; domain=Peptidase M17, leucyl aminopeptidase, C-terminal,Peptidase M17, leucyl aminopeptidase, N-terminal domain containing; function=Leucine aminopeptidase 3, chloroplastic like;	4959.mRNA1	81	0.8318	0.1237	1.1588	0.6668	0.9638	0.8472	0.1508	1.1912	0.6252	1.0093	0.9908	0.3549	1.1482	0.871	1.1376	1.1588	0.5719	1.1482	1.0093	1.3428	0.5346	0.0645	1.4191	0.4325	0.7586	1.0965	0.4331	1.1588	0.9462	1.2706	0.7727	0.109	1.1912	0.6546	0.9204
664	16.56	16.61	87.4	51.8	44.2	scaffold1243_38093.mRNA1.1	locus=scaffold1243(37641,38546,-); length=302; function=Protein SEC13 homolog like;	38093.mRNA1.1	14	0.6427	0.1306	1.2942	0.3908	0.8318	0.4018	0.0027	1.6749	0.2168	0.673	0.8091	0.244	1.2359	0.5916	1	1.406	0.3128	1.2474	1.1272	1.7219	0.4571	0.2179	1.6596	0.2489	0.7586	0.8954	0.3654	1.2023	0.7244	1.0765	0.1995	0.0202	EF > 2	0.1096	0.5495
665	16.55	43.63	75.5	39.3	34	scaffold0525_731357.mRNA1	locus=scaffold0525(728486,733762,+); length=718; function=Programmed cell death protein 4 like;	731357.mRNA1	27	0.8551	0.1872	1.2134	0.673	1.0375	1.028	0.744	1.2023	0.8551	1.2359	1.0186	0.7906	1.1803	0.863	1.2023	0.9727	0.8218	1.1912	0.8091	1.1588	0.8395	0.208	1.2359	0.6252	1.0375	0.8166	0.1615	1.2359	0.5445	1.0093	0.8091	0.5644	1.3062	0.6427	1.0568
666	16.55	17	73.1	8.9	7.2	scaffold0105_1044471.mRNA1	locus=scaffold0105(1034893,1054050,+); length=1636;	1044471.mRNA1	11	2.3335	0.1292	1.4588	1.5996	5.1523	4.8753	0	1.888	2.5823	14.3219	0.912	0.8436	1.4859	0.6194	1.3552	1.0568	0.8581	1.4723	0.7178	1.4723	2.2909	0.6683	1.7378	1.3183	6.4863	3.767	0.0002	1.803	2.0893	9.2897	1.406	0.496	1.7539	0.8017	1.9588
667	16.55	16.94	87.5	29.8	26.5	scaffold0231_496710.mRNA1	locus=scaffold0231(491642,501779,-); length=487; domain=O-acyltransferase, WSD1, C-terminal,O-acyltransferase, WSD1, N-terminal domain containing; function=O-acyltransferase WSD1 like;	496710.mRNA1	12	3.7325	0.0002	1.8535	2.0137	7.0469	1.5704	0.1219	1.4322	1.0965	2.1086	0.5702	0.1513	1.3932	0.3105	0.7943	1.2474	0.1478	1.3552	0.9204	1.8365	4.7863	0.0001	EF > 2	2.3768	9.3756	1.1695	0.5277	1.3183	0.8872	1.5704	0.597	0.3569	1.3183	0.3532	0.787
668	16.53	16.63	100	79.1	70.6	scaffold0654_72554.mRNA1	locus=scaffold0654(70525,74584,-); length=154; function=Ubiquitin-conjugating enzyme E2 35 like;	72554.mRNA1	16	1.2942	0.438	1.2134	1.0666	1.5849	0.6427	0.7212	1.2942	0.492	0.8318	0.8872	0.4675	1.1803	0.7516	1.0471	0.9727	0.9514	1.1695	0.7516	1.1376	0.9462	0.8441	1.1695	0.8166	1.1066	1.2823	0.5975	1.2359	1.0375	1.5417	0.4831	0.6548	1.4322	0.3311	0.6918
669	16.44	21.89	76.2	31.9	26.4	scaffold1640_31536.mRNA1	locus=scaffold1640(13277,53364,-); length=471; function=TBC1 domain family member 15 like;	31536.mRNA1	16	1.2023	0.4274	1.2134	0.9908	1.4723	0.7727	0.1607	1.2359	0.5916	0.955	0.5598	0.0844	1.4454	0.3597	0.8091	0.5808	0.364	1.4191	0.4055	0.8241	1.5136	0.193	1.2942	1.1695	2.0324	0.8395	0.7543	1.2589	0.6607	1.0568	0.4055	0.3054	1.9588	0.2582	0.7943
670	16.44	17.63	87	41	26.8	scaffold0476_928424.mRNA1	locus=scaffold0476(925922,930926,+); length=386; function=3-hydroxyisobutyryl-CoA hydrolase-like protein 5 like;	928424.mRNA1	9	0.5916	0.0428	1.4723	0.3733	0.871	0.5346	0.0309	1.5276	0.2729	0.8166	0.8872	0.9681	1.2474	0.6982	1.1066	0.7447	0.4739	1.3062	0.5495	0.9727	0.5546	0.1023	1.5996	0.3532	0.8872	0.5702	0.108	1.5136	0.3105	0.863	0.597	0.372	1.5996	0.3837	0.955
671	16.42	16.63	99.6	46	40.3	scaffold0239_1041017.mRNA1	locus=scaffold0239(1040003,1042031,-); length=264; function=40S ribosomal protein S3a-1 like;	1041017.mRNA1	11	0.8395	0.3645	1.2134	0.6668	1.0186	0.4742	0.0273	1.4588	0.1675	0.6918	0.8241	0.425	1.2246	0.6427	1.0093	0.929	0.8629	1.2474	0.7178	1.1588	0.8872	0.7798	1.2246	0.7112	1.0864	0.4831	0.0204	1.4454	0.2421	0.6982	0.7727	0.4248	1.2823	0.5754	0.9908
672	16.4	28.05	97	86.7	80.8	scaffold0253_178286.mRNA1	locus=scaffold0253(177036,179537,+); length=204; function=GTP-binding protein YPTM2 like;	178286.mRNA1	37	1.2474	0.1303	1.2706	0.9817	1.6144	0.5012	0.3055	1.6144	0.2466	0.8091	0.2312	0.2334	EF > 2	0.1086	0.631	0.9204	0.7697	1.2246	0.7112	1.1272	0.5861	0.8545	1.5276	0.413	0.8954	0.2014	0.0526	EF > 2	0.0718	0.5916	0.6982	0.9241	1.3183	0.5058	0.9204
673	16.39	16.47	100	73.6	57.4	scaffold0032_422116.mRNA1	locus=scaffold0032(421057,423176,-); length=130; function=Prefoldin subunit 1 like;	422116.mRNA1	9	0.5702	0.6116	EF > 2	0.2032	1.1912	0.5546	0.5386	1.3183	0.3532	0.7311	0.4093	0.4353	1.6904	0.0929	0.6918	0.9376	0.9606	1.5704	0.5861	1.4723	0.6081	0.653	1.5276	0.3133	0.929	0.6668	0.7483	1.5417	0.3597	1.028	0.3837	0.3585	1.8707	0.0863	0.7178
674	16.36	16.54	83.9	35.3	24.3	scaffold0154_1238730.mRNA1	locus=scaffold0154(1236575,1240886,-); length=355; function=Serine/threonine-protein kinase SAPK7 like;	1238730.mRNA1	11	0.6855	0.391	1.4588	0.3076	1	2.5823	0.0734	1.5996	1.6144	11.0662	4.2855	0.0029	1.7219	2.4889	17.378	0.9036	0.7455	1.3183	0.6855	1.1912	0.5546	0.2505	1.4454	0.4018	0.8017	2.5119	0.0793	1.5849	1.5849	10.9648	2.9376	0.0112	1.6144	1.8197	13.3045
675	16.32	16.48	75.1	40.9	34.2	scaffold0047_2127576.mRNA1.2	locus=scaffold0047(2125178,2129974,-); length=370; domain=Spermidine/spermine synthases family domain containing; function=Spermine synthase like;	2127576.mRNA1.2	12	0.6427	0.3502	1.3552	0.4487	0.871	0.6081	0.3946	1.3932	0.3698	0.8472	0.8551	0.9948	1.2134	0.6607	1.0375	0.871	0.8663	1.2023	0.7178	1.0471	0.6792	0.0472	1.3183	0.4169	0.8954	0.7516	0.368	1.2246	0.5808	0.9204	0.7178	0.806	1.3183	0.5445	0.9462
676	16.21	16.38	70.1	24.1	19.5	scaffold0837_151619.mRNA1.2	locus=scaffold0837(149979,153259,-); length=612;	151619.mRNA1.2	9	1.7219	0.525	1.556	1.1066	3.281	3.02	0.048	1.7865	1.6904	5.1523	2.8054	0.2196	1.7539	1.5996	4.8306	0.5546	0.1719	1.3677	0.3908	0.7586	1.4454	0.9305	1.3932	1.0375	2.355	3.6308	0.0303	EF > 2	1.7701	6.1376	4.2073	0.0064	EF > 2	2.0893	8.7902
677	16.18	16.32	57.7	18	16.5	scaffold0412_889836.mRNA1	locus=scaffold0412(885405,894267,-); length=724; function=Protein FAM63A like;	889836.mRNA1	13	0.8472	0.6373	1.3552	0.6194	1.1482	1.1695	0.2958	1.3932	0.8395	1.7219	1.4191	0.0865	1.4191	1	2.1878	0.9376	0.9862	1.3804	0.7047	1.2942	0.787	0.6251	1.3932	0.5445	1.0965	1.2706	0.2171	1.3932	0.912	1.9588	1.1912	0.3217	1.3932	0.8551	1.8707
678	16.17	39.67	86.5	49.8	45.2	scaffold0263_899994.mRNA1	locus=scaffold0263(899011,900978,-); length=417; function=Methylthioribose kinase like;	899994.mRNA1	30	0.4018	0.0097	1.7219	0.2355	0.6918	0.5445	0.1121	1.4723	0.3945	0.8017	0.7798	0.4542	1.2823	0.6427	1	0.8954	0.3452	1.1695	0.7586	1.0471	0.2032	0.0002	EF > 2	0.1028	0.5445	0.6982	0.2098	1.2942	0.5598	0.9036	0.7656	0.1758	1.2942	0.5598	0.9908
679	16.17	16.32	93.8	52.9	42.6	scaffold1335_72269.mRNA1	locus=scaffold1335(71055,73483,-); length=243; function=26S proteasome non-ATPase regulatory subunit 10 like;	72269.mRNA1	11	0.8472	0.689	1.1912	0.5649	1.0093	0.7112	0.262	1.2823	0.4875	0.912	0.6607	0.1143	1.3183	0.3436	0.871	1.1169	0.648	1.1588	0.9638	1.3428	0.7112	0.5226	1.3183	0.4699	0.9376	0.8017	0.4788	1.1912	0.6252	0.955	0.3162	0.0054	EF > 2	0.0685	0.6368
680	16.15	16.2	70.5	36.5	26.9	scaffold0015_890109.mRNA1	locus=scaffold0015(888974,891244,+); length=313; function=40S ribosomal protein SA like;	890109.mRNA1	14	1.0568	0.897	1.556	0.6792	1.6444	1	0.9731	1.556	0.6427	1.556	1.1066	0.9619	1.4997	0.7379	1.7701	0.5861	0.2872	1.7219	0.227	1.0093	0.4093	0.3837	1.977	0.2228	0.8091	0.8318	0.6263	1.5276	0.5297	1.2706	1.2359	0.8645	1.556	0.7943	1.977
681	16.13	16.15	72	46.9	41.5	scaffold0143_385797.mRNA1	locus=scaffold0143(385384,386211,-); length=276;	385797.mRNA1	19	0.2399	0.2903	1.8197	0.166	0.4365	0.9376	0.8754	1.1272	0.8395	1.0568	0.3133	0.3455	1.8365	0.2421	0.5754	0.8395	0.9229	1.1272	0.7516	0.9462	0.4742	0.7552	1.4454	0.4169	0.6855	1.1912	0.7679	1.1482	1.0375	1.406	0.4018	0.5779	1.4322	0.3467	0.5754
682	16.12	16.21	69.4	16.8	14	scaffold0894_57433.mRNA1.1	locus=scaffold0894(41917,72950,+); length=750; function=Peroxisome biogenesis protein 5 like;	57433.mRNA1.1	9	0.8318	0.447	1.3305	0.5495	1.1066	1.0965	0.6759	1.3305	0.8241	1.5417	0.929	0.8826	1.3804	0.6026	1.2823	0.879	0.5341	1.2134	0.6138	1.0666	0.7311	0.2507	1.3932	0.3802	1.0186	0.9908	0.9301	1.4322	0.6855	1.4191	0.9638	0.7887	1.3183	0.6546	1.2706
683	16.12	16.19	68.2	29.5	27.6	scaffold0245_140980.mRNA1	locus=scaffold0245(133318,148642,+); length=425; function=COP9 signalosome complex subunit 3 like;	140980.mRNA1	8	0.5495	0.0566	1.4859	0.2911	0.8166	0.4656	0.1048	1.6444	0.2228	0.7656	0.7379	0.515	1.3677	0.5445	1.0093	0.955	0.5384	1.2589	0.7516	1.2023	0.5649	0.0599	1.4859	0.2679	0.8395	0.7586	0.2045	1.2942	0.5346	0.9817	0.4207	0.0855	1.6749	0.2188	0.7047
684	16.09	16.39	70.9	33.8	26.2	scaffold0435_20680.mRNA1	locus=scaffold0435(14933,26427,-); length=344; function=Exonuclease 3'-5' domain-containing protein 1 like;	20680.mRNA1	8	1.0666	0.3022	1.2023	0.8872	1.2942	1.1695	0.9428	1.2359	0.9462	1.4454	1.0765	0.7708	1.2474	0.863	1.3183	1.1169	0.5563	1.2134	0.9204	1.3552	0.7047	0.1246	1.3428	0.52	0.9462	0.9908	0.8953	1.2359	0.787	1.2246	0.6607	0.4605	1.406	0.4699	0.929
685	16.08	16.3	81.1	50.2	41.3	scaffold0612_709491.mRNA1	locus=scaffold0612(709022,709961,-); length=282; function=Secoisolariciresinol dehydrogenase like;	709491.mRNA1	10	0.8318	0.9554	1.2823	0.5808	1.0666	0.863	0.8671	1.2246	0.6918	1.0568	0.955	0.6593	1.2246	0.7727	1.1695	1.0666	0.581	1.2023	0.8872	1.3183	0.8241	0.5906	1.2589	0.5916	1.0375	0.8091	0.4823	1.2246	0.631	0.9908	0.7178	0.3012	1.3428	0.4699	0.9638
686	16.06	16.49	69.6	18.3	15.5	scaffold0124_118195.mRNA1	locus=scaffold0124(110540,125850,+); length=893; function=SCY1-like protein 2 like;	118195.mRNA1	11	2.6792	0.0061	1.8707	1.4322	5.9704	1.9588	0.1026	1.7219	1.1376	3.4674	1.9588	0.1542	1.6904	1.1588	4.1305	0.7112	0.6799	1.5849	0.3631	1.1272	2.729	0.0122	1.8707	1.4588	6.9823	1.4322	0.3717	1.4859	0.9638	2.3988	1.4588	0.1909	1.4322	1.0186	2.1478
687	16	25.9	86.5	60.6	56.8	scaffold0654_91008.mRNA1	locus=scaffold0654(89495,92001,-); length=260; function=14-3-3-like protein B like;	91008.mRNA1	23	0.5105	0.1652	1.5276	0.3048	0.7798	0.6368	0.3724	1.4859	0.4169	0.9462	1.1695	0.5916	1.1695	1	1.406	0.7656	0.7432	1.2942	0.5598	0.9908	0.4325	0.0608	1.8365	0.2312	0.7943	1.0186	0.7602	1.2023	0.8472	1.2246	0.6138	0.3831	1.4588	0.4831	0.8954
688	15.97	16.2	73.5	20.4	15	scaffold0030_1116530.mRNA1	locus=scaffold0030(1112881,1120180,+); length=819; function=Spermatogenesis-associated protein 20 like;	1116530.mRNA1	9	0.8017	0.4269	1.2942	0.597	1.0375	0.8872	0.4042	1.2589	0.7047	1.1169	0.9036	0.958	1.2589	0.6792	1.1376	1.0471	0.5508	1.2474	0.8395	1.3428	0.631	0.3111	1.4191	0.3532	0.8954	0.5861	0.0937	1.406	0.3532	0.8241	0.6486	0.1373	1.3932	0.413	0.9036
689	15.97	16.08	90.5	56.8	49.1	scaffold0581_89452.mRNA1	locus=scaffold0581(87331,93171,+); length=221; function=Eukaryotic translation initiation factor 3 subunit J like;	89452.mRNA1	12	0.4487	0.0025	1.4322	0.1076	0.6427	0.6982	0.0132	1.2246	0.4285	0.8551	0.871	0.9202	1.2023	0.7178	1.0471	1.0568	0.3364	1.1912	0.8872	1.2359	0.4018	0.0018	1.556	0.1019	0.6252	0.863	0.2218	1.1912	0.673	1.028	0.6194	0.0083	1.3804	0.3311	0.8551
690	15.97	16.05	97.4	51.3	41.7	scaffold0141_548675.mRNA1	locus=scaffold0141(548440,548910,-); length=157; function=17.9 kDa class II heat shock protein like;	548675.mRNA1	11	1.1066	0.8006	EF > 2	0.5297	2.3121	0.6607	0.5408	EF > 2	0.3162	1.3804	1.2823	0.5998	EF > 2	0.6081	2.6792	1.1066	0.8213	EF > 2	0.5297	2.3121	1.1695	0.7758	EF > 2	0.5598	2.4434	0.787	0.6981	EF > 2	0.3767	1.6444	1.1803	0.7113	EF > 2	0.5649	2.466
691	15.94	16.3	100	61.2	52.6	scaffold1243_18305.mRNA1	locus=scaffold1243(17563,19111,+); length=153; function=40S ribosomal protein S18 like;	18305.mRNA1	15	0.6918	0.7356	1.3305	0.4529	0.9204	0.4831	0.3893	1.5704	0.1854	0.7586	0.8166	0.5406	1.2589	0.6081	1.028	0.9204	0.8311	1.1695	0.7727	1.0765	1.0375	0.8974	1.4723	0.7047	1.5276	0.8017	0.6569	1.4322	0.5495	1.1482	0.6855	0.5329	1.5136	0.4285	1.0375
692	15.91	16.87	86.8	23.3	16.5	scaffold0026_386691.mRNA1	locus=scaffold0026(385525,390678,-); length=813; function=Laminin subunit alpha-5 like;	386691.mRNA1	11	0.863	0.2516	1.2474	0.6668	1.0765	0.879	0.2843	1.2023	0.7047	1.0568	0.8551	0.2951	1.2134	0.6668	1.0375	0.929	0.5589	1.1588	0.787	1.0765	0.7586	0.1266	1.2589	0.5649	0.955	0.8241	0.2357	1.2134	0.6368	1	0.7447	0.0859	1.2706	0.5395	0.9462
693	15.91	16.35	75.7	46.9	43.9	scaffold0686_526604.mRNA1	locus=scaffold0686(525970,527238,+); length=240; function=GDSL esterase/lipase At2g38180 like;	526604.mRNA1	35	0.7727	0.1386	1.1482	0.6607	0.8872	1.0666	0.4731	1.0965	0.9727	1.1803	1.3305	0.1307	1.1066	1.2023	1.5136	0.9908	0.7125	1.0965	0.8954	1.0864	0.3311	0.0324	1.9055	0.2089	0.631	1.2359	0.9351	1.1066	1.1169	1.406	0.9638	0.514	1.1376	0.8472	1.0965
694	15.82	16.27	75.5	27.1	23.1	scaffold0754_218582.mRNA1	locus=scaffold0754(214811,222354,-); length=569; function=Vacuolar protein sorting-associated protein 45 homolog like;	218582.mRNA1	13	1.1169	0.8819	1.3804	0.8091	1.6444	2.2699	0.0254	1.6904	1.3428	5.4954	1.2474	0.8213	1.4322	0.871	2.3988	0.5861	0.1546	1.6749	0.1959	0.9817	1.556	0.4207	1.5849	0.9817	2.9376	2.0701	0.0543	1.6749	1.2359	4.4463	1.5276	0.4121	1.4997	1.0186	3.342
695	15.8	28.57	80.2	38.8	31.4	scaffold0541_533719.mRNA1	locus=scaffold0541(530515,536923,-); length=588; function=Serine/threonine-protein phosphatase 2A 65 kDa regulatory subunit A beta isoform like;	533719.mRNA1	24	0.8241	0.4723	1.2589	0.5861	1.0375	0.7112	0.1905	1.3183	0.3802	0.9376	0.8318	0.3022	1.2589	0.6026	1.0471	0.929	0.7847	1.2474	0.7379	1.1588	0.6252	0.0426	1.3677	0.2466	0.8551	0.8017	0.3191	1.2706	0.5395	1.0186	0.7447	0.2266	1.3305	0.3908	0.9908
696	15.78	16.25	91.1	35	26.6	scaffold0941_91876.mRNA1	locus=scaffold0941(87934,95818,-); length=475; domain=Enolase, C-terminal,Enolase, N-terminal domain containing; function=Cytosolic enolase 3 like;	91876.mRNA1	10	0.863	0.7417	1.2942	0.4966	1.1169	1.4997	0.1955	1.3552	1.1066	2.0701	0.8017	0.9667	1.3428	0.4831	1.0765	0.871	0.8482	1.3183	0.5495	1.1482	0.6982	0.8057	1.3804	0.4487	0.9638	1.4191	0.1919	1.3183	1.0765	1.8707	0.912	0.9379	1.3183	0.597	1.2023
697	15.78	16.03	87.2	35.1	22.8	scaffold0306_351018.mRNA1	locus=scaffold0306(349709,352327,-); length=445; function=3-dehydroquinate synthase, chloroplastic like;	351018.mRNA1	11	1.3677	0.2911	1.7061	0.8017	2.1677	2.5586	0.2834	1.5136	1.6904	3.9811	3.4041	0.1565	1.556	2.1878	5.8076	0.8472	0.42	1.9231	0.4529	1.6293	1.7865	0.0783	EF > 2	0.8017	2.8314	1.8707	0.1706	1.5136	1.2359	3.1915	4.2462	0.0613	1.5996	2.6546	8.4723
698	15.75	17.81	82.4	53.5	51.2	scaffold1121_63863.mRNA1.1	locus=scaffold1121(62043,65410,-); length=171; function=Probable glutathione peroxidase 8 like;	63863.mRNA1.1	16	0.7112	0.1544	1.2246	0.5297	0.871	0.5105	0.0284	1.3183	0.3631	0.673	0.871	0.4571	1.1482	0.7379	1	1.0666	0.7859	1.1169	0.955	1.1912	0.5808	0.0488	1.3062	0.4285	0.7586	0.863	0.5121	1.1376	0.7447	0.9817	0.5702	0.0745	1.3305	0.3945	0.7586
699	15.75	15.95	90.2	29.4	21.9	scaffold0333_31015.mRNA1	locus=scaffold0333(26144,33044,-); length=549; function=Serine/threonine-protein kinase fray2 like;	31015.mRNA1	10	1.1272	0.5007	1.2942	0.871	1.5136	1.2823	0.4661	1.3183	0.9727	1.8365	0.9727	0.7331	1.2823	0.7311	1.2474	0.787	0.8001	1.3804	0.4285	1.0864	1.1376	0.6139	1.2706	0.8954	1.4997	1.3932	0.3977	1.2823	1.0864	2.6792	0.8472	0.8158	1.4191	0.5649	1.2023
700	15.74	16.64	73.9	37.6	32.8	scaffold1901_40079.mRNA1	locus=scaffold1901(38983,41176,+); length=288; function=Omega-amidase,chloroplastic like;	40079.mRNA1	10	0.6486	0.5212	1.2942	0.3802	0.8395	0.5297	0.0734	1.4588	0.3133	0.7727	0.7586	0.2951	1.2246	0.5598	0.929	1.1272	0.4054	1.1588	0.9727	1.3305	0.4285	0.194	1.7219	0.2377	0.7379	0.4613	0.0741	1.6293	0.2831	0.7516	0.4325	0.2609	1.7061	0.2333	0.7379
701	15.7	64.82	86.4	70.8	67.1	scaffold0896_152883.mRNA1	locus=scaffold0896(149566,156155,+); length=618; domain=Phosphofructokinase domain containing; function=Pyrophosphate--fructose 6-phosphate 1-phosphotransferase subunit alpha like;	152883.mRNA1	53	1.0864	0.8441	1.2023	0.9036	1.2942	0.8241	0.5594	1.2942	0.5395	1.0666	1.5136	0.4963	1.2942	1.1695	1.9231	1.1066	0.774	1.1912	0.929	1.3428	0.8017	0.6575	1.3677	0.5598	1.0965	1.1066	0.7978	1.2023	0.9204	1.3305	1.6749	0.0432	1.3428	1.2474	2.5351
702	15.69	16.19	61.8	11.5	8.4	scaffold1840_46031.mRNA1	locus=scaffold1840(38891,53172,-); length=1269; function=Regulator of nonsense transcripts 1 homolog like;	46031.mRNA1	9	1.2942	0.2224	1.2706	1.0186	1.9231	1.5417	0.0539	1.3552	1.1376	2.6792	1.2474	0.2893	1.2823	0.9727	1.977	0.6486	0.3203	1.5276	0.2333	0.9908	1.1912	0.4633	1.3062	0.912	1.6596	1.2706	0.3033	1.2942	0.9817	2.0137	1.2359	0.3411	1.3183	0.9376	1.6904
703	15.67	54.69	80.1	50.1	43.3	scaffold0319_902257.mRNA1	locus=scaffold0319(895938,908302,-); length=823; domain=Proteasome/cyclosome repeat domain containing; function=26S proteasome non-ATPase regulatory subunit 2 homolog A like;	902257.mRNA1	44	0.8872	0.6941	1.2359	0.6918	1.0965	0.863	0.5613	1.2474	0.5861	1.0765	0.787	0.2852	1.2474	0.5395	0.9817	0.8954	0.882	1.2246	0.6368	1.0965	0.6026	0.0584	1.4588	0.3945	0.879	0.6982	0.2058	1.3183	0.4446	0.9204	1.0093	0.9501	1.2023	0.8395	1.2246
704	15.66	15.8	76	35.9	35.9	scaffold1533_95492.mRNA1	locus=scaffold1533(94810,96443,-); length=330; function=Vestitone reductase like;	95492.mRNA1	9	0.4656	0.0055	1.4997	0.2148	0.6982	0.4875	0.0429	1.556	0.2355	0.7586	0.6252	0.0867	1.4322	0.4325	0.8954	0.9638	0.9084	1.2706	0.7516	1.2246	0.4875	0.0783	1.5704	0.2168	0.7656	0.6546	0.0432	1.3428	0.4285	0.879	0.3767	0.0026	1.7701	0.1542	0.6668
705	15.63	15.78	70.1	33.2	33.2	scaffold0949_191645.mRNA1	locus=scaffold0949(189448,193704,-); length=305; function=UPF0613 protein PB24D3.06c like;	191645.mRNA1	15	0.3664	0.2803	1.888	0.2188	0.6918	0.5152	0.3228	1.5276	0.3048	0.787	1	0.8786	1.1912	0.8395	1.1912	1.0864	0.5894	1.2359	0.879	1.2942	0.5445	0.1974	1.4997	0.2704	0.8166	1	0.9651	1.1912	0.8395	1.2023	0.7516	0.7378	1.2823	0.6026	0.9638
706	15.58	15.62	80.4	37.7	37.7	scaffold0931_357978.mRNA1	locus=scaffold0931(357012,358944,+); length=277; domain=Putative cyclase domain containing; function=Kynurenine formamidase like;	357978.mRNA1	9	0.9204	0.9219	1.3932	0.6486	1.2823	0.4742	0.1528	1.6904	0.1854	0.8017	1.0186	0.8227	1.3932	0.7311	1.4322	1.0375	0.9375	1.5136	0.6855	1.4588	1.2706	0.8362	1.4191	0.8954	1.9409	0.631	0.1819	1.4454	0.3342	0.912	1.0093	0.7265	1.3932	0.7244	1.3932
707	15.55	27.87	84.3	57.5	50.2	scaffold0650_325400.mRNA1	locus=scaffold0650(323448,327352,+); length=326; function=Cinnamoyl-CoA reductase 1 like;	325400.mRNA1	21	0.7943	0.2155	1.1482	0.673	0.912	0.5445	0.1088	1.406	0.3698	0.7656	0.7379	0.4066	1.2359	0.5754	0.912	1.028	0.9105	1.1482	0.8954	1.1803	0.4786	0.0558	1.5417	0.2754	0.7379	0.631	0.0984	1.3183	0.4742	0.8318	0.5808	0.2428	1.4588	0.3532	0.8472
708	15.54	17.15	87.8	45.7	33.5	scaffold2538_20719.mRNA1	locus=scaffold2538(19993,21445,-); length=246; function=60S ribosomal protein L7-2 like;	20719.mRNA1	11	0.9036	0.7792	1.2023	0.7311	1.0864	0.3467	0.0018	1.7219	0.1	0.597	0.6026	0.0425	1.3305	0.3532	0.8017	1.0568	0.547	1.1588	0.912	1.2246	0.6918	0.2571	1.2589	0.4699	0.871	0.4365	0.0114	1.4723	0.1419	0.6427	0.6792	0.1201	1.2942	0.3597	0.879
709	15.53	15.68	83.6	39.2	25.7	scaffold0401_1059749.mRNA1.1	locus=scaffold0401(1056947,1062153,+); length=440; domain=Aminoacyl-tRNA synthetase, class Ic domain containing; function=Tyrosine--tRNA ligase like;	1059749.mRNA1.1	10	1.0186	0.7952	1.2706	0.8017	1.2942	0.9376	0.7588	1.803	0.52	1.6904	0.9908	0.887	1.4322	0.6918	1.4191	1.0186	0.8411	1.2589	0.8091	1.2823	1.1272	0.6293	1.3677	0.8241	1.5417	1.0186	0.9571	1.5136	0.673	1.5417	1.1695	0.411	1.2706	0.9204	1.4859
710	15.51	16.52	73.3	33.7	27.9	scaffold0161_224024.mRNA1	locus=scaffold0161(218649,229399,+); length=360; function=Aldo-keto reductase family 4 member C9 like;	224024.mRNA1	10	1.1912	0.5001	1.1588	1.028	1.556	1	0.9607	1.1912	0.8395	1.1803	1.1912	0.3415	1.1803	1.0093	1.4723	1.0568	0.6819	1.1695	0.9036	1.2474	1.1482	0.487	1.1803	0.9727	1.406	0.9908	0.7142	1.1803	0.8395	1.1695	0.9638	0.4703	1.2134	0.6982	1.1695
711	15.42	15.61	59.9	20.4	16.8	scaffold0665_150731.mRNA1	locus=scaffold0665(149568,151895,-); length=776; function=Subtilisin-like protease like;	150731.mRNA1	12	0.2399	0.0065	EF > 2	0.1472	0.5248	0.2377	0.0013	EF > 2	0.1459	0.52	0.4093	0.0232	1.5996	0.2858	0.6546	1.1169	0.8669	1.2134	0.9204	1.3932	0.157	0.0009	EF > 2	0.078	0.4966	0.15	0.0012	EF > 2	0.0809	0.4613	0.6918	0.0488	1.3552	0.5346	0.9376
712	15.41	15.58	100	61.3	54.6	scaffold0531_822490.mRNA1.1	locus=scaffold0531(821861,823629,-); length=195; function=Vesicle-associated membrane protein 713 like;	822490.mRNA1.1	9	0.6668	0.1271	1.4859	0.4325	0.9908	0.4285	0.0052	1.9055	0.1854	0.8166	0.7178	0.0762	1.3932	0.492	1	0.6427	0.358	1.5417	0.3945	0.9908	0.8551	0.3898	1.3932	0.6026	1.1912	0.2421	0.001	EF > 2	0.0946	0.631	0.2884	0.0015	EF > 2	0.1191	0.6607
713	15.39	15.72	100	73.1	73.1	scaffold0893_84684.mRNA1	locus=scaffold0893(84121,84490,-); length=94; function=Thioredoxin H-type like;	84684.mRNA1	22	1.0666	0.9943	1.1803	0.9036	1.2942	0.7516	0.5235	1.2942	0.5346	0.9727	0.787	0.1153	1.2589	0.5916	0.9908	1.2823	0.2544	1.2023	1.0666	1.5704	0.7379	0.2075	1.2706	0.5598	0.9376	1.5136	0.0973	1.2942	1.1695	2.0512	0.1472	0.0031	EF > 2	0.0692	0.4699
714	15.36	17.59	95.7	46	41.2	scaffold0731_439328.mRNA1	locus=scaffold0731(432016,446640,+); length=377;	439328.mRNA1	10	0.8872	0.728	1.4588	0.5445	1.2942	1.028	0.8416	1.6904	0.6081	1.4454	1.2823	0.2211	1.3428	0.955	1.803	0.8472	0.6617	1.4454	0.5346	1.2246	1.0666	0.4728	1.3677	0.7798	1.4723	0.9908	0.8431	1.3305	0.7311	1.3183	0.4742	0.2986	1.9588	0.1542	0.929
715	15.36	15.43	100	49.1	43.2	scaffold2927_6332.mRNA1	locus=scaffold2927(5283,7381,-); length=221; function=40S ribosomal protein S8 like;	6332.mRNA1	12	0.7244	0.0116	1.2134	0.5248	0.879	0.2014	0.001	EF > 2	0.0718	0.5248	0.4207	0.0037	1.5417	0.2911	0.6486	0.9908	0.2601	1.2023	0.863	1.1912	0.7047	0.0578	1.2589	0.5445	0.8872	0.2582	0.0113	EF > 2	0.0731	0.5495	0.4786	0.0469	1.5996	0.2938	0.7656
716	15.34	32.85	88.6	32.5	29.2	scaffold0476_13989.mRNA1	locus=scaffold0476(3737,24242,+); length=639; function=Ubiquitin carboxyl-terminal hydrolase 13 like;	13989.mRNA1	18	0.9376	0.9337	1.1912	0.7727	1.1169	0.8017	0.8748	1.2706	0.597	1.0186	0.8872	0.5926	1.1803	0.6792	1.0471	1	0.3288	1.2474	0.8017	1.2359	0.6194	0.088	1.3428	0.3048	0.8318	0.787	0.3756	1.2246	0.5395	0.9638	0.8017	0.921	1.3062	0.5861	1.0471
717	15.34	15.58	69.4	30.1	22.5	scaffold0017_688349.mRNA1	locus=scaffold0017(687715,688983,-); length=423; function=Protein ELC like;	688349.mRNA1	9	1.1376	0.1928	1.3428	0.8472	1.4859	1.2359	0.176	1.2942	0.955	1.6596	1.1169	0.1435	1.406	0.7943	1.5136	0.879	0.0864	1.3062	0.6668	1.1482	2.3121	0.1712	1.5996	1.4454	3.5645	3.3113	0.0183	1.3804	2.3988	5.2	0.6081	0.6137	1.4322	0.4325	0.871
718	15.32	15.93	69.7	36.9	27.6	scaffold0385_30655.mRNA1	locus=scaffold0385(30844,31716,+); length=291; function=Rubber cis-polyprenyltransferase HRT2 like;	30655.mRNA1	10	0.9376	0.5498	EF > 2	0.4875	2.3335	0.5395	0.633	EF > 2	0.2089	1.1376	1.2134	0.8913	1.8535	0.6546	2.3121	0.9638	0.8722	1.4454	0.6194	1.3932	1.8535	0.1856	1.5417	1.2023	5.2	0.7516	0.8763	1.8535	0.2858	1.3932	1.4322	0.5607	1.8365	0.7798	2.704
719	15.31	15.89	63.5	10.3	7.9	scaffold0464_874007.mRNA1	locus=scaffold0464(860883,887131,-); length=1328; domain=Natural resistance-associated macrophage like domain containing; function=U-box domain-containing protein 4 like;	874007.mRNA1	11	0.8318	0.3976	1.3804	0.5598	1.1482	0.9204	0.5968	1.3305	0.6792	1.2246	0.863	0.1545	1.3062	0.5598	1.1272	0.8017	0.4605	1.3552	0.4207	1.0864	1.1066	0.9721	1.3677	0.8091	1.5276	0.7112	0.202	1.4859	0.4487	1.0568	1.2246	0.7542	1.3183	0.929	1.6749
720	15.3	18.51	74.1	26.8	25.1	scaffold0153_391284.mRNA1	locus=scaffold0153(388414,394154,-); length=452; function=AP-4 complex subunit mu like;	391284.mRNA1	10	0.8551	0.5676	1.3183	0.6427	1.1272	0.5445	0.1199	1.6596	0.2754	0.9036	1.3804	0.4693	1.3552	1.0186	1.8707	0.9727	0.4355	1.2823	0.7516	1.2474	0.673	0.0534	1.4454	0.3192	0.9727	0.6607	0.2756	1.4997	0.3373	0.9908	0.8551	0.9266	1.3552	0.6194	1.1588
721	15.3	15.39	100	65.6	61.3	scaffold0066_550349.mRNA1	locus=scaffold0066(548155,552543,+); length=161; function=Probable prefoldin subunit 5 like;	550349.mRNA1	9	0.6982	0.2765	1.3062	0.4786	0.912	0.6486	0.1719	1.2942	0.3873	0.8395	0.5754	0.1183	1.4322	0.3251	0.8241	1.1169	0.5665	1.1912	0.9376	1.3804	0.7244	0.2996	1.2706	0.52	0.9204	0.7798	0.4449	1.2134	0.6081	0.9462	0.2489	0.0077	EF > 2	0.0759	0.5916
722	15.27	16.09	77.8	35.6	25.9	scaffold0016_1498767.mRNA1.1	locus=scaffold0016(1498240,1499295,+); length=352; function=Probable UDP-arabinopyranose mutase 5 like;	1498767.mRNA1.1	11	0.6081	0.9018	1.4723	0.4406	0.8954	0.7656	0.9822	1.3305	0.5808	1.0186	1.1169	0.6135	1.3183	0.8472	1.6444	0.8017	0.791	1.3428	0.5598	1.0765	0.3908	0.5734	1.8707	0.2466	0.7311	0.9036	0.8642	1.3062	0.6918	1.1803	1.1272	0.3053	1.2942	0.871	1.4859
723	15.25	15.6	80.4	38.4	33.8	scaffold0025_3216720.mRNA1	locus=scaffold0025(3215123,3218318,-); length=353; domain=Quinolinate phosphoribosyl transferase, C-terminal domain containing; function=Nicotinate-nucleotide pyrophosphorylase [carboxylating], chloroplastic like;	3216720.mRNA1	9	0.8166	0.4065	1.2942	0.5649	1.0568	0.6546	0.1837	1.6293	0.2729	1.0666	1.0666	0.9403	1.3552	0.787	1.4322	1.0093	0.7986	1.3062	0.7727	1.4454	0.871	0.6848	1.4322	0.6081	1.2474	0.5152	0.4783	1.9055	0.2938	0.9817	1.5704	0.0748	1.4997	1.0471	2.6062
724	15.24	22.9	92.8	64.1	64.1	scaffold1176_106676.mRNA1	locus=scaffold1176(104285,109067,-); length=210; function=Ras-related protein RABC1 like;	106676.mRNA1	20	1.3062	0.3279	1.2359	1.0568	1.6904	0.4699	0.09	1.5136	0.2208	0.7112	0.4406	0.261	1.6596	0.2559	0.7311	1.0765	0.6954	1.1912	0.9036	1.3183	1.0765	0.7336	1.2134	0.8872	1.3305	0.4699	0.0922	1.5136	0.2582	0.7112	0.2884	0.058	EF > 2	0.1393	0.6194
725	15.17	16.76	66.2	26.8	22.2	scaffold3319_13073.mRNA1	locus=scaffold3319(12092,14055,-); length=524; function=4-coumarate--CoA ligase-like 10 like;	13073.mRNA1	10	0.5445	0.4074	1.4588	0.3499	0.7943	0.9727	0.8754	1.2942	0.7178	1.2589	0.7727	0.3899	1.3062	0.4831	1.0093	1.028	0.7848	1.2942	0.7943	1.3183	0.3221	0.1334	1.9055	0.182	0.6138	0.8954	0.9912	1.2823	0.673	1.1482	0.631	0.5605	1.4723	0.4055	0.929
726	15.16	17.98	90.7	40.8	29.9	scaffold0114_445794.mRNA1	locus=scaffold0114(444194,446452,-); length=322; function=Probable aldo-keto reductase 1 like;	445794.mRNA1	10	0.8472	0.556	1.2942	0.6252	1.0965	1.2706	0.8787	1.3804	0.9204	1.7539	1.2246	0.9859	1.3183	0.929	1.7378	1.2474	0.5743	1.4191	0.879	1.7865	1.3677	0.8657	1.3932	0.9817	1.888	1.5704	0.9122	1.5417	1.0186	2.2699	1.5996	0.5241	1.4723	1.0864	2.3335
727	15.15	24.52	89.5	58.2	54.8	scaffold0113_1589345.mRNA1.1	locus=scaffold0113(1588625,1589835,-); length=326; function=Desiccation protectant protein Lea14 homolog like;	1589345.mRNA1.1	20	3.6644	0.0113	1.8365	1.9953	9.6383	21.0863	0	EF > 2	10.2802	46.1318	0.6546	0.2408	1.2942	0.4699	0.8472	1.0375	0.6624	1.3677	0.7586	1.4191	1.6596	0.4235	1.4588	1.1376	2.4434	22.08	0	EF > 2	10.9648	48.3059	1.1169	0.7276	1.2706	0.879	1.4322
728	15.13	20.83	86.2	68.8	59.6	scaffold0056_691035.mRNA1	locus=scaffold0056(690286,691785,-); length=219; domain=Translation elongation factor EF1B, beta/delta subunit, guanine nucleotide exchange domain containing; function=Elongation factor 1-beta 1 like;	691035.mRNA1	29	1.3305	0.3209	1.2359	1.0765	2.704	0.673	0.6796	1.3932	0.5012	0.9376	2.421	0.0043	1.4997	1.6144	5.8076	0.9727	0.2681	1.3183	0.8017	1.2823	1.2942	0.0235	1.2359	1.0471	2.2909	1.2246	0.0767	1.2359	0.9908	2.2491	1.2474	0.2547	1.2359	1.0093	2.355
729	15.13	15.38	77.9	46.2	42	scaffold0408_408571.mRNA1	locus=scaffold0408(404839,412614,-); length=263; function=5'-methylthioadenosine/S-adenosylhomocysteine nucleosidase 2 like;	408571.mRNA1	9	0.4786	0.097	1.5136	0.2911	0.7244	0.6918	0.9354	1.3677	0.5346	0.9462	0.9376	0.8322	1.2474	0.7516	1.1695	0.7379	0.2477	1.3305	0.5702	0.9817	0.4699	0.0499	1.6144	0.3162	0.7586	0.7311	0.4212	1.2823	0.5702	0.9376	0.2399	0.0516	EF > 2	0.16	0.5058
730	15.1	45.68	85.5	58.2	50.3	scaffold0408_226618.mRNA1	locus=scaffold0408(224356,228880,+); length=498; function=NADP-dependent glyceraldehyde-3-phosphate dehydrogenase like;	226618.mRNA1	46	1.6596	0.3088	1.4588	1.1376	2.1878	1.1482	0.461	1.2474	0.9204	1.4322	1.0965	0.3981	1.2246	0.8954	1.3552	1.0471	0.1912	1.2474	0.8395	1.3183	1.0765	0.3862	1.2589	0.8551	1.3428	0.8166	0.8502	1.2823	0.4285	1.0471	1.0864	0.8641	1.3305	0.8166	1.3932
731	15.08	17.04	82.7	47.8	47.8	scaffold0387_85080.mRNA1	locus=scaffold0387(84405,86915,+); length=273; function=Macro domain-containing protein VPA0103 like;	85080.mRNA1	21	0.8091	0.4509	1.1912	0.5395	0.9638	0.7727	0.5355	1.2706	0.4487	0.9817	0.9462	0.3219	1.1803	0.7586	1.1169	1.1482	0.0301	1.1169	1.028	1.3804	0.673	0.0907	1.3305	0.4207	0.8954	1	0.2329	1.1695	0.8551	1.1912	0.5702	0.3506	1.4859	0.2729	0.8472
732	15.06	15.29	73.4	15.7	9.4	scaffold1727_62033.mRNA1	locus=scaffold1727(59718,64349,-); length=1238; domain=Domain of unknown function DUF1785 domain containing; function=Protein argonaute 2 like;	62033.mRNA1	10	2.5119	0.0025	1.7539	1.4322	8.7902	3.5318	0.0002	1.9231	1.8365	14.0605	0.9638	0.66	1.4454	0.7311	1.3932	0.9462	0.6751	1.3804	0.7178	1.3062	2.5586	0.0028	1.803	1.4191	7.7268	3.8726	0.0002	1.9588	1.977	13.8038	1.5996	0.8902	1.5704	1.0186	3.2509
733	15.05	17.39	85.6	36.6	31.7	scaffold0624_312251.mRNA1.1	locus=scaffold0624(310117,314385,+); length=348; function=Fructokinase-1 like;	312251.mRNA1.1	12	0.5861	0.249	1.406	0.4571	0.8241	0.7586	0.1099	1.2589	0.597	0.955	0.8954	0.4	1.2359	0.7244	1.1066	0.7586	0.3377	1.2706	0.6026	0.9638	0.5105	0.079	1.556	0.3981	0.7943	0.8872	0.3318	1.2246	0.6855	1.0864	0.3467	0.2991	EF > 2	0.2249	0.7311
734	15	51.45	87	52.7	40.5	scaffold0280_1344905.mRNA1	locus=scaffold0280(1343914,1345896,-); length=661; function=Dynamin-related protein 4C like;	1344905.mRNA1	65	3.2211	0.0029	1.9953	1.6144	8.1658	4.0926	0.0702	EF > 2	1.8707	10.4713	2.2699	0.6681	1.7701	1.2823	4.6559	1.5849	0.3759	1.4588	1.0864	3.2509	3.4674	0.0015	EF > 2	1.6904	11.4815	4.4875	0.0232	EF > 2	1.9409	12.5893	1.6904	0.2697	1.3804	1.2246	2.7542
735	15	37.23	99.6	78.5	71.5	scaffold0245_25647.mRNA1	locus=scaffold0245(24775,26519,+); length=261; function=14-3-3-like protein C like;	25647.mRNA1	33	0.8472	0.7054	1.2823	0.6081	1.0864	0.7244	0.2202	1.3305	0.5445	0.9638	1.028	0.9087	1.2134	0.8472	1.2359	1.1169	0.9961	1.1695	0.955	1.3552	0.7047	0.3601	1.3428	0.4487	0.9462	0.8017	0.8184	1.2246	0.6194	0.9817	0.9638	0.609	1.2023	0.787	1.1588
736	14.98	15.22	73.8	33	33	scaffold0019_2674091.mRNA1.1	locus=scaffold0019(2673016,2675167,-); length=325; function=Glutathionyl-hydroquinone reductase YqjG like;	2674091.mRNA1.1	10	0.7379	0.0576	1.2589	0.5861	0.929	0.6252	0.0386	1.3677	0.4656	0.8551	1.0093	0.9172	1.2359	0.8166	1.2706	1.1272	0.8746	1.2942	0.871	1.556	0.3767	0.0931	1.888	0.227	0.7112	0.8318	0.0614	1.2359	0.6792	1.028	0.673	0.1831	1.3305	0.52	0.8954
737	14.97	15.09	71.7	45.1	29.3	scaffold0582_37002.mRNA1	locus=scaffold0582(35513,38491,+); length=305; function=UBA and UBX domain-containing protein At4g15410 like;	37002.mRNA1	13	1.3062	0.3212	1.4191	0.9204	2.9648	1.3804	0.8089	1.4859	0.929	3.4995	1.556	0.4244	1.4454	1.0765	3.9811	1.1912	0.704	1.3932	0.8551	3.1915	1.0765	0.7026	1.4859	0.7244	1.9055	1.5996	0.3816	1.4322	1.1169	6.0256	1.2706	0.5842	1.4859	0.8551	2.704
738	14.96	20	87.5	53	41.3	scaffold1019_229519.mRNA1	locus=scaffold1019(228279,230760,-); length=248; function=Peptidyl-prolyl cis-trans isomerase H like;	229519.mRNA1	11	1.0765	0.8384	1.2589	0.8551	1.3932	0.7311	0.92	1.3305	0.5649	0.9727	0.929	0.6978	1.2474	0.7379	1.1588	0.9376	0.7043	1.2474	0.7311	1.1695	0.6026	0.128	1.4191	0.4055	0.8551	0.8091	0.3909	1.2474	0.6368	1.0093	0.4018	0.3124	1.803	0.2014	0.7244
739	14.95	71.9	84.2	42.2	35.7	scaffold1972_21957.mRNA1.1	locus=scaffold1972(6423,37491,-); length=1060; domain=Phosphoenolpyruvate carboxylase domain containing; function=Phosphoenolpyruvate carboxylase 4 like;	21957.mRNA1.1	38	0.7178	0.3945	1.3062	0.5495	0.9376	0.3945	0.0882	1.8197	0.1786	0.7178	0.5445	0.4681	1.5417	0.3664	0.8395	0.7379	0.4066	1.2823	0.5105	0.9462	1.3183	0.1093	1.2589	1.0471	1.8197	0.6855	0.3865	1.3932	0.5297	0.955	1.2359	0.3937	1.2359	1	1.556
740	14.94	50.91	83	44.4	37.3	scaffold1643_9784.mRNA1	locus=scaffold1643(4117,15451,-); length=970; function=Villin-2 like;	9784.mRNA1	45	0.4786	0.0822	1.6144	0.2704	0.7727	0.6546	0.5168	1.3932	0.4246	0.912	0.7447	0.4372	1.2589	0.5495	0.9376	0.9727	0.528	1.1912	0.8318	1.1588	0.4207	0.0116	1.6293	0.1585	0.6855	0.6486	0.0767	1.2706	0.3467	0.8241	0.6792	0.49	1.3552	0.3532	0.9204
741	14.94	17.14	72.8	34.4	25.1	scaffold0389_369766.mRNA1	locus=scaffold0389(368612,370920,+); length=420; function=LanC-like protein GCL2 like;	369766.mRNA1	12	0.8166	0.6305	1.2706	0.5916	1.0375	1.2359	0.4772	1.2823	0.9638	1.6749	1.0666	0.9611	1.2474	0.8551	1.3428	1.2589	0.1476	1.2134	1.0375	1.6444	0.6855	0.2335	1.3305	0.4487	0.912	0.955	0.6488	1.2474	0.7798	1.1912	0.9376	0.8247	1.2359	0.7516	1.1588
742	14.93	15.25	100	58	55.4	scaffold0242_1127191.mRNA1	locus=scaffold0242(1125938,1128286,+); length=232; function=Ran-binding protein 1 homolog b like;	1127191.mRNA1	25	0.3532	0.2795	1.9409	0.1706	0.6855	0.8091	0.5682	1.1912	0.6792	0.9638	1.6144	0.0214	1.2474	1.2942	1.977	0.8472	0.9874	1.1695	0.7311	0.9908	0.227	0.7809	EF > 2	0.1514	0.631	1.2474	0.5971	1.1803	1.0568	1.4454	1.2474	0.2044	1.1588	1.0765	1.4454
743	14.85	15.78	74.4	9.6	5.9	scaffold0105_332767.mRNA1	locus=scaffold0105(328411,337123,+); length=1778; function=Brefeldin A-inhibited guanine nucleotide-exchange protein 2 like;	332767.mRNA1	10	0.955	0.7421	1.2706	0.7311	1.2134	1.2706	0.1489	1.2942	0.9817	1.888	0.863	0.8438	1.3062	0.6546	1.1272	0.673	0.5651	1.4859	0.3664	1	0.8872	0.8203	1.2706	0.6607	1.1272	0.8551	0.8142	1.2589	0.6368	1.0765	0.9908	0.2299	1.3305	0.7112	1.3183
744	14.84	15.52	80.3	34	26.7	scaffold1689_9397.mRNA1	locus=scaffold1689(5797,12998,+); length=413; function=UBX domain-containing protein 1-A like;	9397.mRNA1	9	1.4997	0.2812	1.2823	1.1695	2.3335	1.4997	0.5546	1.2706	1.1803	2.3768	1.9231	0.0712	1.3804	1.3932	3.1333	1.2942	0.6454	1.2359	1.0471	1.9953	1.3804	0.5731	1.2706	1.0864	1.8197	1.7865	0.2008	1.3804	1.2942	3.1623	0.6368	0.7523	1.4997	0.3945	0.955
745	14.81	17.45	83.1	35	30.5	scaffold0026_3408098.mRNA1	locus=scaffold0026(3400903,3415293,-); length=538; function=Tubulin-folding cofactor E like;	3408098.mRNA1	14	0.955	0.2915	1.0965	0.871	1.0471	1.0186	0.3367	1.0965	0.929	1.1169	0.9817	0.1957	1.0864	0.9036	1.0666	0.9817	0.7719	1.0666	0.9204	1.0471	0.9727	0.2737	1.1169	0.871	1.0864	0.955	0.1771	1.1066	0.863	1.0568	0.9908	0.2818	1.1272	0.879	1.1169
746	14.81	14.96	72.4	37	29.4	scaffold0300_1080250.mRNA1	locus=scaffold0300(1079641,1080859,-); length=331; function=Nitrile-specifier protein 5 like;	1080250.mRNA1	9	0.7727	0.0463	1.3677	0.4786	1.0568	0.9036	0.1716	1.3305	0.6855	1.2023	1.3062	0.0654	1.3932	0.9376	2.1281	1.4454	0.1617	1.3305	1.0864	2.7542	0.597	0.0685	1.6144	0.4018	0.9638	0.7244	0.1755	1.3552	0.4169	0.9817	1.6144	0.2563	1.4454	1.1169	2.6792
747	14.81	14.87	99.1	89.7	80.4	scaffold0132_615791.mRNA1	locus=scaffold0132(617201,618519,-); length=108; function=Glutaredoxin like;	615791.mRNA1	19	0.912	0.7014	1.1695	0.7656	1.0666	0.8472	0.8813	1.1803	0.7112	1	1.3428	0.2918	1.1912	1.1272	1.6144	1.2706	0.4262	1.1912	1.0666	1.5849	0.4831	0.2729	1.5276	0.2831	0.7379	1.2246	0.3801	1.1695	1.0471	1.4723	0.5248	0.399	1.406	0.413	0.7379
748	14.79	14.93	74.7	46.2	34.5	scaffold0926_21514.mRNA1	locus=scaffold0926(19952,23076,-); length=317; domain=Pectinesterase, catalytic domain containing; function=Pectinesterase 31 like;	21514.mRNA1	13	2.3335	0.0445	1.5996	1.4588	4.1687	0.7586	0.2635	1.3062	0.5152	0.9908	1.7865	0.2275	1.4723	1.2134	2.9107	0.9727	0.8178	1.4454	0.7656	1.406	1.4454	0.1721	1.3552	1.0666	2.1086	0.9462	0.6234	1.2589	0.7656	1.1912	0.8091	0.7815	1.3062	0.6194	1.0568
749	14.78	14.83	68.8	29	27.2	scaffold0829_389953.mRNA1	locus=scaffold0829(388711,391195,-); length=450; function=Tubulin alpha-3 chain like;	389953.mRNA1	11	0.3373	0.1387	EF > 2	0.2032	0.8166	2.421	0.0007	1.5417	1.5704	5.8076	3.5975	0	1.6444	2.1878	11.1686	0.2655	0.059	EF > 2	0.1905	0.6138	0.4406	0.5388	EF > 2	0.3133	0.8954	2.2699	0.0001	1.4859	1.5276	6.2517	4.0179	0	1.6144	2.4889	12.1339
750	14.74	15.96	81.3	46.9	39.7	scaffold0198_606133.mRNA1	locus=scaffold0198(605764,606542,+); length=225; function=Dehydrin COR47 like;	606133.mRNA1	13	2.7797	0.1575	1.3428	2.0701	9.5499	26.7917	0	1.7378	15.417	58.6138	0.929	0.6048	1.6749	0.6427	1.556	0.7516	0.2752	1.9231	0.5861	1.4454	1.0093	0.7523	1.4997	0.673	1.6749	32.2107	0	1.7378	18.5353	64.8634	0.4699	0.9873	1.7539	0.3698	0.8241
751	14.74	15.65	76.5	11.8	9.5	scaffold0525_789572.mRNA1	locus=scaffold0525(785534,793611,-); length=1061; function=Elongator complex protein 3 like;	789572.mRNA1	11	1.2823	0.1606	1.3428	0.955	1.7539	2.1478	0.0029	1.6293	1.3183	4.8753	1.7061	0.0124	1.4723	1.1588	3.1046	0.5445	0.391	1.7061	0.3436	0.929	1.4723	0.0464	1.4191	1.0375	2.704	1.0765	0.2198	1.3183	0.8166	1.4322	2.3768	0.0008	1.6144	1.4723	5.0119
752	14.72	14.96	67.2	26.8	21.7	scaffold0425_570346.mRNA1	locus=scaffold0425(568430,572142,+); length=434; function=COP9 signalosome complex subunit 1 like;	570346.mRNA1	10	0.9036	0.8693	1.3062	0.6252	1.1803	1.0471	0.8972	1.3183	0.7943	1.3552	1.2706	0.4156	1.2023	1.0568	2.1281	0.7516	0.6095	1.3062	0.3467	0.9817	0.6668	0.5484	1.4997	0.3664	1	0.8872	0.889	1.3183	0.6607	1.1695	1.1482	0.6581	1.3183	0.871	1.6293
753	14.69	21.29	74.1	29.1	24.9	scaffold0519_115670.mRNA1	locus=scaffold0519(112306,119035,+); length=507; domain=Pyruvate kinase, C-terminal,Pyruvate kinase, barrel domain containing; function=Pyruvate kinase, cytosolic isozyme like;	115670.mRNA1	14	2.0701	0.0269	1.4322	1.4454	4.1305	2.1878	0.0172	1.4454	1.5136	4.9659	1.1803	0.6935	1.2474	0.9462	2.0893	0.6368	0.446	1.4588	0.4018	0.929	2.466	0.0092	1.4723	1.6749	6.2517	2.208	0.0195	1.4454	1.5276	4.4463	1.2589	0.426	1.2589	1	1.7701
754	14.69	14.94	85.4	74.9	62	scaffold0901_132647.mRNA1	locus=scaffold0901(131762,133532,-); length=172; function=Probable ADP-ribosylation factor GTPase-activating protein AGD13 like;	132647.mRNA1	14	0.7311	0.6951	1.3305	0.3733	0.9727	1.1912	0.3212	1.2474	0.955	1.8707	1.4997	0.3308	1.2823	1.1695	1.9953	0.9638	0.411	1.2359	0.787	1.1912	0.4169	0.0669	1.7701	0.1318	0.7379	1.7219	0.1838	1.2823	1.3428	3.5975	1.0666	0.8354	1.2359	0.863	1.406
755	14.68	14.85	84.2	65	65	scaffold0783_477827.mRNA1	locus=scaffold0783(477392,478262,+); length=178;	477827.mRNA1	14	0.8091	0.636	1.2359	0.52	1	0.9817	0.8099	1.1803	0.8241	1.1588	2.2284	0.0849	1.5276	1.4588	3.1046	1.0666	0.9195	1.2023	0.8872	1.2706	0.52	0.3289	1.5276	0.4055	0.7943	1.3062	0.744	1.2246	1.0666	1.556	1.2246	0.5746	1.1912	1.028	1.4588
756	14.67	15.17	72.9	39.9	36.5	scaffold0867_340631.mRNA1	locus=scaffold0867(339998,341214,-); length=204; function=Charged multivesicular body protein 1 like;	340631.mRNA1	9	0.879	0.7524	EF > 2	0.0855	9.0365	1.2246	0.6298	EF > 2	0.5058	2.9376	0.7798	0.5614	EF > 2	0.0637	9.6383	0.912	0.8247	EF > 2	0.4365	1.9055	0.7112	0.4671	EF > 2	0.3404	1.4859	1.1482	0.7268	EF > 2	0.2831	4.6559	0.673	0.4138	EF > 2	0.3221	1.406
757	14.65	49.95	81.6	40.9	32.2	scaffold1943_19411.mRNA1	locus=scaffold1943(13397,25425,+); length=793; domain=Glutaminyl-tRNA synthetase, class Ib, non-specific RNA-binding domain, N-terminal,Glutamyl/glutaminyl-tRNA synthetase, class Ib, catalytic domain,Glutaminyl-tRNA synthetase, class Ib, non-specific RNA-binding domain 2,Glutamyl/glutaminyl-tRNA synthetase, class Ib, anti-codon binding domain containing; function=Glutamine--tRNA ligase like;	19411.mRNA1	28	0.6668	0.2055	1.3804	0.3698	0.9204	0.6486	0.1495	1.3804	0.3342	0.8954	0.8551	0.794	1.2589	0.6081	1.0765	0.9727	0.2275	1.2474	0.7798	1.2134	0.9036	0.715	1.2246	0.7379	1.1066	0.7178	0.1701	1.2706	0.4169	0.912	0.5861	0.0803	1.4454	0.3767	0.8472
758	14.63	27.71	90.5	65.6	60.5	scaffold0513_766508.mRNA1	locus=scaffold0513(764495,768057,-); length=254; function=14-3-3 protein 7 like;	766508.mRNA1	25	0.5248	0.6782	1.6444	0.2535	0.863	0.863	0.9452	1.2706	0.6668	1.0965	0.8472	0.6195	1.2134	0.6607	1.028	0.8318	0.602	1.2359	0.6427	1.028	0.7379	0.3482	1.4454	0.4875	1.0666	0.8318	0.6663	1.1912	0.673	0.9908	1.0471	0.5451	1.3305	0.787	1.406
759	14.62	20.41	84.1	12	8.8	scaffold0302_395409.mRNA1	locus=scaffold0302(375986,414832,-); length=1507; function=Myosin-15 like;	395409.mRNA1	13	3.4995	0.006	EF > 2	1.7061	8.2414	4.2073	0.0016	EF > 2	1.9588	8.3176	0.5754	0.0808	1.6904	0.4093	0.9727	0.9462	0.2329	1.6749	0.6546	1.5849	2.704	0.019	1.9055	1.4191	4.7424	2.5586	0.215	1.8707	1.3677	4.2462	0.6427	0.1001	1.6444	0.4571	1.0568
760	14.61	19.67	76.2	31.5	25.9	scaffold0804_447373.mRNA1	locus=scaffold0804(443419,451328,+); length=500; function=Glutamate decarboxylase 1 like;	447373.mRNA1	24	0.3133	0.0013	1.803	0.1282	0.5649	0.5152	0.0425	1.4997	0.3373	0.7727	0.5058	0.0085	1.4322	0.3048	0.7244	0.9817	0.9172	1.1695	0.8472	1.1482	0.4487	0.0181	1.5704	0.2466	0.7047	0.6138	0.2757	1.3677	0.4285	0.8395	0.631	0.2172	1.3804	0.4699	0.871
761	14.6	14.63	77.9	56.5	54.6	scaffold0429_169580.mRNA1	locus=scaffold0429(169286,169875,+); length=155; function=MLP-like protein 28 like;	169580.mRNA1	8	1.1376	0.5946	1.2023	0.9462	1.3428	1.8365	0.0361	1.2706	1.4454	2.704	0.597	0.1922	1.3932	0.3162	0.8318	0.7586	0.8334	1.2942	0.6081	0.9817	0.6081	0.5621	1.4322	0.3981	0.871	2.3768	0.0037	1.3062	1.8197	3.6644	0.1271	0.005	EF > 2	0.0773	0.4446
762	14.59	14.68	83	27.1	24.8	scaffold1019_282824.mRNA1	locus=scaffold1019(281139,284509,+); length=348; function=Probable choline kinase 2 like;	282824.mRNA1	7	0.8241	0.6941	1.3183	0.6252	1.0864	0.673	0.7532	1.3804	0.5058	0.929	0.5297	0.9402	1.7061	0.3281	0.9036	0.7047	0.7635	1.4322	0.3342	1.0093	0.3698	0.2272	EF > 2	0.2128	0.8395	0.6081	0.6746	1.4723	0.4018	0.8954	0.5495	0.5692	1.5704	0.3837	0.863
763	14.58	14.71	87.9	24.8	19.5	scaffold0658_277850.mRNA1	locus=scaffold0658(276046,279700,+); length=473; function=Casein kinase I isoform delta- like;	277850.mRNA1	8	1.0765	0.3219	1.2359	0.871	1.3305	1.0864	0.4439	1.1912	0.912	1.2942	1.0568	0.4193	1.2246	0.863	1.2942	0.9908	0.6099	1.1588	0.8551	1.1482	1.1376	0.2985	1.1482	0.9908	1.3062	1.1272	0.3585	1.1482	0.9817	1.2942	1.0864	0.5632	1.2359	0.879	1.3428
764	14.57	32.76	87	51.3	42.8	scaffold0402_377724.mRNA1	locus=scaffold0402(371946,383502,-); length=440;	377724.mRNA1	21	9.5499	0.0004	EF > 2	2.4889	25.1189	8.6298	0.005	EF > 2	2.355	23.1206	4.8753	0.0929	EF > 2	1.6144	9.9083	1	0.6202	EF > 2	0.302	2.1086	8.8716	0.0009	EF > 2	2.2909	26.3027	9.2045	0.0041	EF > 2	2.3988	24.8886	6.1944	0.0146	EF > 2	1.9231	18.5353
765	14.53	17.8	87.7	16.2	13.9	scaffold0137_868159.mRNA1	locus=scaffold0137(865308,871010,-); length=968; function=Chaperone protein ClpB3, chloroplastic like;	868159.mRNA1	11	0.7178	0.5072	1.4322	0.4325	1.028	0.7178	0.353	1.4322	0.4786	1.028	0.6792	0.2284	1.4997	0.4246	1.0186	0.863	0.6853	1.2706	0.6546	1.0965	0.912	0.7152	1.2942	0.631	1.1803	0.4055	0.0335	1.8707	0.1675	0.7586	0.7656	0.4992	1.4322	0.4699	1.0965
766	14.52	97.56	87	61.1	53.7	scaffold0837_92171.mRNA1	locus=scaffold0837(90674,93669,+); length=844; function=Elongation factor 2 like;	92171.mRNA1	93	1.1169	0.9849	1.1803	0.9462	1.3804	0.3981	0.0664	1.7539	0.1038	0.6982	0.7943	0.1829	1.2823	0.5754	1.0186	0.9908	0.815	1.2023	0.8017	1.1912	0.955	0.4086	1.2359	0.7178	1.1803	0.6081	0.1242	1.3428	0.3281	0.8166	0.5152	0.0495	1.5849	0.2805	0.8166
767	14.51	31.74	63.4	23.9	18.5	scaffold0386_1018570.mRNA1	locus=scaffold0386(1010617,1026524,+); length=1132; function=Protein transport protein SEC31 like;	1018570.mRNA1	17	0.8017	0.467	1.3804	0.4571	1.1066	0.9462	0.7342	1.3428	0.6918	1.2706	0.8551	0.5198	1.3183	0.631	1.1272	0.9727	0.6963	1.3677	0.7516	1.3305	1.2246	0.8495	1.3305	0.9204	1.8707	0.7516	0.3967	1.3932	0.492	1.0471	0.6607	0.4364	1.4859	0.3837	0.9817
768	14.51	14.62	83.7	51.2	42.8	scaffold0868_195589.mRNA1	locus=scaffold0868(194983,195483,-); length=167; function=Regulator of ribonuclease-like protein 2 like;	195589.mRNA1	8	0.2965	0.075	EF > 2	0.1	0.7047	0.8241	0.1497	1.3183	0.5445	1.0864	0.8551	0.3037	1.3428	0.6026	1.1482	0.7516	0.222	1.2942	0.4406	0.9727	0.492	0.0732	1.7061	0.1941	0.8395	0.8395	0.3324	1.2942	0.631	1.0864	0.6918	0.2694	1.4997	0.3436	1.0375
769	14.48	14.61	78.6	56.7	41.7	scaffold1455_4245.mRNA1	locus=scaffold1455(2570,5921,-); length=188; function=Trafficking protein particle complex subunit 3 like;	4245.mRNA1	8	1.4588	0.0819	1.2359	1.1803	1.9231	1.3804	0.3569	1.2589	1.0965	1.7701	0.6668	0.5432	1.3062	0.52	0.871	0.4055	0.1279	1.5704	0.1995	0.6368	1.3183	0.3707	1.2589	1.0471	1.7378	1.0568	0.497	1.1912	0.8872	1.2942	0.5916	0.3288	1.3677	0.4656	0.8091
770	14.48	14.59	64	20	19.8	scaffold0593_569491.mRNA1	locus=scaffold0593(565608,574808,-); length=487; function=Probable serine protease EDA2 like;	569491.mRNA1	9	0.6918	0.6976	1.3552	0.4786	0.9376	0.6668	0.5252	1.3932	0.4446	0.929	1.0864	0.2303	1.2823	0.8472	1.4191	1.0765	0.2508	1.2823	0.8395	1.3932	0.4325	0.1815	1.6293	0.2421	0.7047	0.6368	0.4687	1.3428	0.4406	0.8551	0.8318	0.4174	1.3062	0.6368	1.0864
771	14.47	14.53	73.9	31.2	25.9	scaffold0013_2318313.mRNA1	locus=scaffold0013(2316105,2320521,+); length=418; domain=Initiation factor 2B-related domain containing; function=Translation initiation factor eIF-2B subunit beta like;	2318313.mRNA1	9	1.3062	0.3375	1.3305	0.9817	1.7701	1.5276	0.1752	1.3932	1.0965	2.1878	1.6444	0.1857	1.406	1.1695	2.729	0.4875	0.8697	1.977	0.302	0.9638	0.871	0.8534	1.4454	0.5649	1.2589	1.7219	0.1469	1.4588	1.1803	2.6792	1.0093	0.5648	1.3932	0.7244	1.3932
772	14.46	60.59	80	52.1	48.2	scaffold0526_224667.mRNA1	locus=scaffold0526(221245,228089,-); length=901; domain=Aconitase/3-isopropylmalate dehydratase large subunit, alpha/beta/alpha,Aconitase A/isopropylmalate dehydratase small subunit, swivel domain containing; function=Aconitate hydratase 1 like;	224667.mRNA1	50	0.7516	0.9802	1.3428	0.5297	1.0093	0.4093	0.4517	1.9231	0.2128	0.787	0.5495	0.2552	1.5849	0.2704	0.871	0.7798	0.6085	1.2706	0.5058	0.9908	0.6194	0.3184	1.3804	0.2559	0.8551	0.597	0.3277	1.4723	0.4055	0.879	0.6486	0.6414	1.3932	0.3373	0.9036
773	14.46	14.77	82.6	35.5	25.9	scaffold0834_252185.mRNA1	locus=scaffold0834(250755,253615,-); length=364; function=Adenosine deaminase-like protein like;	252185.mRNA1	8	0.9462	0.5058	1.1695	0.8017	1.1066	0.9727	0.9699	1.2023	0.8017	1.1695	1.0568	0.377	1.2474	0.8472	1.3183	1.0186	0.6269	1.1695	0.871	1.1912	0.8017	0.249	1.2246	0.6138	0.9817	0.9727	0.9611	1.2023	0.7943	1.1695	1.0093	0.9202	1.2134	0.8318	1.2359
774	14.46	14.65	64.7	14.5	8.4	scaffold1601_12004.mRNA1	locus=scaffold1601(7113,16895,-); length=850; function=Serine/threonine-protein phosphatase 6 regulatory subunit 3 like;	12004.mRNA1	7	0.4742	0.4184	1.8535	0.1117	0.879	2.0324	0.0021	1.3932	1.4588	4.9659	2.1878	0.0005	1.3804	1.5849	5.2966	1.2942	0.0965	1.3804	0.9376	1.9055	0.227	0.006	EF > 2	0.0565	0.6607	1.7378	0.012	1.3932	1.2474	3.767	2.2699	0.0005	1.3932	1.6293	6.1376
775	14.46	14.6	93.6	32.5	27.5	scaffold3921_6257.mRNA1	locus=scaffold3921(3853,8661,-); length=376; function=L-ascorbate peroxidase T, chloroplastic like;	6257.mRNA1	7	0.5598	0.0271	1.4723	0.2831	0.8241	0.5152	0.0296	1.556	0.2858	0.8017	1.0186	0.9604	1.2359	0.8241	1.2706	0.9638	0.5434	1.2942	0.7379	1.2474	0.7244	0.2179	1.4588	0.4742	1.0568	0.5754	0.031	1.4859	0.3373	0.8551	1.0471	0.4484	1.5417	0.6792	1.5849
776	14.45	14.84	68.2	13.5	6.3	scaffold0384_1057718.mRNA1	locus=scaffold0384(1049358,1059670,-); length=1041; function=Trafficking protein particle complex subunit 10 like;	1057718.mRNA1	7	2.5119	0.1568	1.803	1.3932	4.8753	1.2942	0.3625	1.3062	0.9908	1.803	2.1281	0.4553	1.4322	1.4859	3.5318	1.6293	0.7571	1.5417	1.0568	2.5351	1.8197	0.2509	1.4859	1.2246	2.421	1.2359	0.5415	1.3428	0.9204	1.7865	2.208	0.2462	1.6293	1.3552	3.8726
777	14.45	14.75	65.7	12	6.7	scaffold0388_715978.mRNA1	locus=scaffold0388(704287,727669,-); length=1164; function=Exportin-4 like;	715978.mRNA1	7	1.1066	0.5119	1.2706	0.871	1.4723	1.1912	0.4056	1.2134	0.9817	1.6293	1.0471	0.952	1.2823	0.8166	1.3677	0.8551	0.6213	1.2706	0.5808	1.0864	1.1272	0.9443	1.2474	0.9036	1.4859	1.0965	0.8422	1.2589	0.871	1.4723	1.0093	0.5029	1.3183	0.7656	1.3183
778	14.41	28	86.5	41	32.7	scaffold0105_1249118.mRNA1	locus=scaffold0105(1248432,1249919,-); length=496; domain=6-phosphogluconate dehydrogenase, C-terminal domain containing; function=6-phosphogluconate dehydrogenase, decarboxylating 2, chloroplastic like;	1249118.mRNA1	16	0.7727	0.5474	1.3183	0.5649	1.0186	0.6427	0.6963	1.4191	0.4285	0.912	0.9908	0.7664	1.3677	0.7656	1.3552	1.1272	0.3151	1.2942	0.871	1.9953	0.8017	0.9022	1.3428	0.597	1.0765	0.5445	0.6112	1.5704	0.263	0.8551	0.673	0.5495	1.4454	0.4966	0.9727
779	14.37	27.42	88	64.1	59.9	scaffold0630_407694.mRNA1	locus=scaffold0630(407082,408306,-); length=218; function=Ras-related protein RABA1f like;	407694.mRNA1	21	1.5136	0.2261	1.2706	1.1912	1.9953	0.3837	0.2237	1.6904	0.1393	0.6486	0.2249	0.0982	EF > 2	0.1117	0.5346	1.0471	0.7064	1.1695	0.8954	1.2246	1.3183	0.2871	1.2246	1.0765	1.6293	0.4487	0.7752	1.4997	0.1871	0.673	0.3467	0.3401	1.803	0.1706	0.6252
780	14.37	14.45	82.6	33.6	33.6	scaffold0200_10861.mRNA1	locus=scaffold0200(5722,16001,-); length=340; function=Methyltransferase-like protein 10 like;	10861.mRNA1	9	0.2938	0.1796	EF > 2	0.0373	0.6918	1.7061	0.2961	1.4454	1.1803	2.9923	2.2284	0.0899	1.406	1.5849	3.9811	0.8954	0.7459	1.4997	0.5702	1.3428	0.4406	0.1194	1.9231	0.056	0.8472	1.6904	0.2607	1.2823	1.3183	2.5823	1.8535	0.4052	1.6144	1.1482	3.2509
781	14.3	82.72	90.5	63.2	59.5	scaffold1061_262666.mRNA1	locus=scaffold1061(261605,263572,+); length=656; function=Heat shock cognate 70 kDa protein like;	262666.mRNA1	110	1.1272	0.8826	1.2706	0.8872	1.4588	1.1912	0.5725	1.3305	0.8954	1.7219	1.2246	0.9522	1.3062	0.9376	1.6904	1.1803	0.5521	1.3428	0.879	1.6749	0.673	0.8949	1.5996	0.5248	1.0765	1.7539	0.1399	1.5276	1.1482	2.6062	0.863	0.4381	1.3183	0.6368	1.1376
782	14.26	14.33	68.4	25.4	20.4	scaffold1491_50941.mRNA1.1	locus=scaffold1491(43364,58519,+); length=438; function=Chitobiosyldiphosphodolichol beta-mannosyltransferase like;	50941.mRNA1.1	8	1.4191	0.0906	1.2246	1.1588	1.8535	0.278	0.0036	1.803	0.0637	0.5012	0.2831	0.005	1.803	0.0955	0.5105	1.1066	0.6244	1.2134	0.912	1.3804	1.1272	0.495	1.2359	0.912	1.3804	0.3373	0.0028	1.6144	0.0839	0.5445	0.4207	0.0123	1.4859	0.1923	0.6252
783	14.22	14.28	71.5	32.6	28.8	scaffold1871_1119.mRNA1	locus=scaffold1871(640,1599,+); length=320; function=UDP-glycosyltransferase 71C5 like;	1119.mRNA1	7	0.7047	0.4637	1.3428	0.4613	0.9462	0.3436	0.0476	EF > 2	0.1472	0.7112	0.9638	0.5008	1.2134	0.787	1.1695	1.0093	0.9919	1.2023	0.8395	1.1912	0.2911	0.0297	EF > 2	0.1406	0.6546	0.6252	0.0524	1.3552	0.4529	0.8472	0.5702	0.09	1.4859	0.4018	0.8472
784	14.21	14.32	87.6	34.1	29.9	scaffold0168_1857554.mRNA1	locus=scaffold0168(1855559,1859550,+); length=315; domain=Tryptophan synthase, alpha chain domain containing; function=Tryptophan synthase alpha chain, chloroplastic like;	1857554.mRNA1	9	0.9462	0.9522	1.3062	0.7178	1.2359	0.7178	0.5955	1.3677	0.52	0.9817	1.3677	0.4813	1.3552	1.0093	2.355	1.2134	0.691	1.2589	0.9638	2.3768	0.6607	0.6128	1.4191	0.3631	0.9376	1.0186	0.9504	1.3062	0.7798	1.4588	1.556	0.3139	1.406	1.1066	3.3729
785	14.19	16.37	91.9	48.8	48.8	scaffold0050_1404871.mRNA1	locus=scaffold0050(1403129,1407469,+); length=210; function=UMP-CMP kinase 3 like;	1404871.mRNA1	10	1.2023	0.7777	1.6749	0.7178	1.977	0.9727	0.9792	1.6749	0.4325	1.6293	3.1046	0.2486	EF > 2	1.5417	6.3096	1.556	0.6431	1.6444	0.9462	2.729	0.912	0.8396	1.5849	0.5754	1.4454	1.7701	0.4013	1.6749	1.0568	2.9107	1.2589	0.6961	1.7061	0.7379	2.1478
786	14.17	14.33	79.8	44	41.1	scaffold0118_2118548.mRNA1	locus=scaffold0118(2115643,2121647,-); length=249; function=TIP41-like protein like;	2118548.mRNA1	8	0.52	0.0768	1.406	0.3221	0.7311	0.5598	0.144	1.4997	0.2489	0.8395	0.4055	0.0158	1.6293	0.1803	0.6607	0.5346	0.1261	1.4322	0.2421	0.7656	0.5916	0.3229	1.3677	0.4055	0.8091	0.4446	0.0199	1.5849	0.1629	0.7047	0.492	0.4372	1.7219	0.2831	0.8472
787	14.16	14.33	70.5	32.3	25.6	scaffold0499_682744.mRNA1	locus=scaffold0499(680362,685127,-); length=360; function=Dual specificity protein phosphatase 12 like;	682744.mRNA1	7	0.6486	0.8861	1.406	0.4613	0.912	1.7061	0.0141	1.4454	1.1803	3.0761	1.028	0.7035	1.3552	0.7586	1.406	0.8017	0.5484	1.3932	0.5598	1.1169	0.3311	0.0397	1.4997	0.2168	0.4966	0.9817	0.6033	1.3804	0.6982	1.3552	0.7244	0.8189	1.5417	0.4742	1.1169
788	14.16	14.26	67.3	45.6	45.6	scaffold0402_1094732.mRNA1	locus=scaffold0402(1092690,1096774,-); length=249; function=Peroxisome biogenesis protein 19-1 like;	1094732.mRNA1	12	0.6486	0.7092	1.5136	0.3281	0.9817	0.7178	0.3911	1.406	0.5152	1.0093	1.3804	0.6043	1.3804	1	2.1478	0.7727	0.5853	1.2942	0.5598	1	0.6026	0.1412	1.4997	0.3873	0.9036	0.9638	0.3255	1.3552	0.7244	1.3062	0.3436	0.0807	1.6144	0.182	0.5546
789	14.13	14.61	77	35.1	31	scaffold0494_114077.mRNA1	locus=scaffold0494(111327,116827,+); length=314; function=Serine/threonine-protein phosphatase PP2A-4 catalytic subunit like;	114077.mRNA1	9	0.7943	0.5851	1.4588	0.4742	1.1588	0.7047	0.42	1.4997	0.3048	1.0568	1.0666	0.885	1.5136	0.7047	1.6444	1.0471	0.934	1.2942	0.8091	1.406	0.6546	0.2055	1.3932	0.3499	0.912	0.8954	0.5248	1.4454	0.6026	1.2942	0.6427	0.221	1.556	0.2582	1
790	14.12	14.5	61.6	21.8	14.7	scaffold0239_1316229.mRNA1	locus=scaffold0239(1311148,1321311,+); length=763; function=WD repeat-containing protein 48 like;	1316229.mRNA1	10	2.2284	0.1817	1.7219	1.2942	11.272	2.2284	0.3671	1.8197	1.2246	10.7647	1.1376	0.7905	1.6444	0.6918	3.281	0.6792	0.526	1.8535	0.3767	1.2589	2.355	0.3098	1.803	1.3062	11.1686	2.5823	0.2821	1.888	1.3677	11.5878	0.5916	0.2807	1.8197	0.1803	1.0765
791	14.12	14.43	64.5	16.7	15.1	scaffold0583_212515.mRNA1	locus=scaffold0583(200204,223887,+); length=655;	212515.mRNA1	9	0.3802	0.0634	1.7219	0.2679	0.6546	0.8395	0.8611	1.2942	0.6427	1.0864	0.6138	0.9328	1.4322	0.4571	0.879	0.4966	0.1313	1.4322	0.3532	0.7112	0.2535	0.1401	EF > 2	0.1754	0.5649	0.8166	0.2924	1.3183	0.6194	1.0765	1.2589	0.1984	1.3552	0.929	1.7539
792	14.11	14.4	100	65.4	65.4	scaffold1274_60826.mRNA1	locus=scaffold1274(60392,61261,-); length=131; function=40S ribosomal protein S15a-1 like;	60826.mRNA1	10	0.955	0.6433	1.2706	0.7586	1.2134	0.2512	0.0091	EF > 2	0.133	0.6427	0.8017	0.2677	1.2589	0.631	1.0093	1.0093	0.9259	1.2589	0.8017	1.2706	0.8472	0.3397	1.2706	0.6607	1.0765	0.5346	0.0669	1.4454	0.3733	0.7727	0.4831	0.2199	1.7061	0.3565	0.8241
793	14.1	24.47	67.7	19.9	18.4	scaffold0447_385504.mRNA1	locus=scaffold0447(384050,386959,+); length=935; function=Exportin-2 like;	385504.mRNA1	15	0.4786	0.0888	1.5849	0.3048	0.7586	1.2706	0.6288	1.3305	0.955	1.7061	1.1272	0.6596	1.2706	0.8872	1.4454	0.5916	0.1051	1.3932	0.413	0.8241	0.7047	0.3911	1.3804	0.4786	0.9727	0.8091	0.4722	1.2942	0.6138	1.0471	1.406	0.4984	1.3062	1.0765	1.8365
794	14.1	14.25	74.4	27.6	25.6	scaffold1578_63322.mRNA1	locus=scaffold1578(60490,66154,-); length=392; function=Enoyl-[acyl-carrier-protein] reductase [NADH], chloroplastic like;	63322.mRNA1	8	1.0375	0.607	1.3677	0.7586	1.4454	0.3436	0.0553	1.7539	0.0592	0.6026	0.787	0.6128	1.5276	0.52	1.2023	0.7112	0.7183	1.4454	0.4246	1.028	0.9376	0.872	1.2134	0.7516	1.1376	0.278	0.09	EF > 2	0.0643	0.6368	1.0375	0.9471	1.4322	0.7244	1.4859
795	14.07	68.38	100	88.6	84.8	scaffold0181_558125.mRNA1.1	locus=scaffold0181(555355,559458,+); length=342; domain=Glyceraldehyde 3-phosphate dehydrogenase, catalytic domain,Glyceraldehyde 3-phosphate dehydrogenase, NAD(P) binding domain containing; function=Glyceraldehyde-3-phosphate dehydrogenase, cytosolic like;	558125.mRNA1.1	181	0.6855	0.4776	1.1912	0.6026	0.8166	0.6486	0.4513	1.2942	0.5395	0.8395	0.5395	0.4573	1.406	0.4487	0.7586	0.8091	0.9803	1.1482	0.7311	0.929	0.5808	0.4187	1.3552	0.4365	0.787	1.0864	0.6987	1.1169	0.9727	1.2246	0.3767	0.1489	1.5136	0.2992	0.5702
796	14.06	14.16	73.7	30.7	26.3	scaffold1176_82545.mRNA1	locus=scaffold1176(79596,85495,-); length=431; function=SAL1 phosphatase like;	82545.mRNA1	10	0.4406	0.1783	1.5704	0.227	0.6918	0.3499	0.133	1.888	0.1923	0.6607	0.8318	0.5092	1.2023	0.6918	1	0.879	0.5191	1.2246	0.7178	1.0765	0.9036	0.8469	1.2706	0.7244	1.1482	0.7727	0.7679	1.2706	0.6081	0.9817	1.0666	0.6007	1.1912	0.8954	1.2589
797	14.04	14.25	70.2	15.1	14.1	scaffold0453_94368.mRNA1	locus=scaffold0453(90594,98142,-); length=709; function=VHS domain-containing protein At3g16270 like;	94368.mRNA1	8	1.0186	0.8883	1.3552	0.7516	1.3804	0.9204	0.6272	1.3183	0.6982	1.2134	0.9376	0.6937	1.2474	0.7516	1.1695	0.9376	0.7167	1.2706	0.7379	1.1912	1.0568	0.6878	1.2942	0.8166	1.3677	0.9376	0.7198	1.2589	0.7447	1.1803	0.9817	0.9599	1.2474	0.787	1.2246
798	14.01	32.98	97.6	82	76.8	scaffold0941_336860.mRNA1	locus=scaffold0941(335382,338338,-); length=212; function=Ras-related protein RABB1b like;	336860.mRNA1	37	1.2942	0.0922	1.1803	1.0965	1.7219	0.5152	0.1138	1.4322	0.2421	0.7379	0.4093	0.2184	1.6444	0.1445	0.673	0.9036	0.7053	1.2134	0.7447	1.0965	1.1482	0.4734	1.1912	0.9638	1.3932	0.3802	0.0545	1.6293	0.157	0.6194	0.5152	0.0931	1.4191	0.2109	0.7311
799	14	14.35	94.4	43.9	30.9	scaffold0512_880877.mRNA1	locus=scaffold0512(877596,884158,+); length=231; function=Lactoylglutathione lyase like;	880877.mRNA1	7	0.8091	0.3262	1.3677	0.4613	1.1066	0.8872	0.8385	1.3428	0.597	1.1912	2.0512	0.0274	1.3062	1.5704	3.9084	0.8241	0.7033	1.3552	0.5297	1.1169	0.8166	0.6254	1.3305	0.3499	1.0864	0.8872	0.7002	1.3677	0.6138	1.2134	1.5417	0.2362	1.2589	1.2246	2.6303
800	14	14	62.7	30.3	30.3	scaffold1035_106141.mRNA1.1	locus=scaffold1035(104765,107517,-); length=414; function=Beta-ureidopropionase like;	106141.mRNA1.1	9	0.6668	0.2442	1.3552	0.4966	0.9036	0.5808	0.1146	1.4859	0.2992	0.863	1.1803	0.8712	1.3305	0.8872	1.6596	1.1695	0.9744	1.2134	0.9638	1.7865	0.5808	0.242	1.4588	0.3404	0.8472	0.8017	0.2943	1.2823	0.6138	1.028	0.8318	0.5805	1.3183	0.631	1.0965
801	13.96	16.04	97.8	25.7	22.8	scaffold0299_147152.mRNA1	locus=scaffold0299(146527,147777,+); length=417;	147152.mRNA1	9	5.445	0.156	EF > 2	2.6062	12.7057	10.666	0.0839	EF > 2	5.1051	29.9226	1.4454	0.2908	1.4322	1.0093	1.8707	0.9462	0.3136	1.3305	0.7047	1.2589	4.8306	0.1761	1.9231	2.5119	12.2462	12.7057	0.0648	EF > 2	6.0256	34.0408	0.673	0.4068	1.3305	0.302	0.8954
802	13.93	14.05	58	15.6	15.2	scaffold0420_44583.mRNA1	locus=scaffold0420(43726,45440,+); length=534;	44583.mRNA1	9	1.2589	0.0614	1.3305	0.9462	1.7219	1.7865	0.031	1.3552	1.3183	2.6062	0.2188	0.0119	EF > 2	0.0501	0.4786	1.0864	0.9178	1.2474	0.871	1.4191	1.4588	0.1401	1.2589	1.1588	2.0701	1.7865	0.0441	1.3183	1.3552	2.9107	0.3467	0.1769	1.8535	0.118	0.6427
803	13.93	14	54.5	32.5	24.4	scaffold5571_1835.mRNA1	locus=scaffold5571(1465,2205,-); length=247; function=Osmotin-like protein OSM34 like;	1835.mRNA1	27	0.5297	0.0795	1.3552	0.2535	0.7178	0.6194	0.0723	1.2589	0.3281	0.7798	0.6138	0.1021	1.2823	0.3945	0.787	1.0864	0.908	1.1695	0.929	1.3062	0.3873	0.0596	1.6144	0.1871	0.6252	0.6982	0.1905	1.2246	0.4831	0.8551	0.52	0.0581	1.3677	0.2884	0.7112
804	13.92	14	71.3	41.5	41	scaffold0624_588580.mRNA1	locus=scaffold0624(586425,590735,-); length=189; function=Uncharacterized protein Os08g0359500 like;	588580.mRNA1	9	0.2466	0.3578	EF > 2	0.1009	0.6855	2.1086	0.3705	1.7865	1.1803	4.5709	3.6644	0.1062	1.9588	1.8707	8.7096	0.7379	0.8047	1.5996	0.3908	1.1803	0.7447	0.4765	1.6293	0.2148	1.2134	2.6303	0.2379	1.888	1.3932	5.6494	3.5975	0.1271	1.9409	1.8535	8.7096
805	13.89	13.99	77.7	19.3	17.6	scaffold0377_1058468.mRNA1	locus=scaffold0377(1057255,1059681,-); length=597; function=D-3-phosphoglycerate dehydrogenase, chloroplastic like;	1058468.mRNA1	9	0.8872	0.9347	1.3062	0.6368	1.1588	0.5495	0.1647	1.6144	0.227	0.8872	1.2359	0.513	1.2359	1	1.6444	0.8872	0.8142	1.2706	0.5546	1.1272	0.8872	0.8983	1.3677	0.6368	1.2134	0.4656	0.1182	1.6444	0.1888	0.7656	1.0568	0.5996	1.2942	0.8166	1.3804
806	13.87	14.16	81.3	54.5	40	scaffold0427_434785.mRNA1	locus=scaffold0427(433059,436511,+); length=236; domain=Manganese/iron superoxide dismutase, N-terminal,Manganese/iron superoxide dismutase, C-terminal domain containing; function=Superoxide dismutase [Mn], mitochondrial like;	Mn	10	0.4487	0.0135	1.3804	0.2729	0.6194	0.2729	0.0675	1.7865	0.1096	0.4875	0.2606	0.0195	1.9231	0.1019	0.5012	1.0375	0.6928	1.1803	0.879	1.2134	0.5058	0.0238	1.3932	0.2965	0.7047	0.4446	0.0092	1.3804	0.2399	0.6138	0.1406	0.0662	EF > 2	0.0398	0.3981
807	13.86	14.16	69.7	30.6	28.9	scaffold0100_2276474.mRNA1	locus=scaffold0100(2275948,2277000,-); length=351; function=Mitogen-activated protein kinase kinase 4 like;	2276474.mRNA1	8	1.1066	0.2756	1.2359	0.8954	1.3804	1.028	0.7864	1.2134	0.8472	1.2706	0.8017	0.1698	1.1912	0.631	0.955	0.9727	0.8715	1.1695	0.8166	1.1376	1.4322	0.0448	1.2023	1.1912	1.8365	1.028	0.8839	1.2023	0.8551	1.2589	0.8472	0.6189	1.2134	0.6607	1.028
808	13.85	14.01	57.3	28.8	25.7	scaffold0013_306872.mRNA1	locus=scaffold0013(304873,308470,-); length=387; function=Mevalonate kinase like;	306872.mRNA1	9	0.8318	0.1294	1.2359	0.6252	1.028	0.9204	0.1195	1.4322	0.6368	1.3183	0.879	0.6486	1.2706	0.6668	1.1169	0.9638	0.6442	1.2474	0.7727	1.2023	0.871	0.9044	1.4454	0.5916	1.2589	0.8166	0.4324	1.3932	0.5598	1.1376	1.1588	0.1674	1.3932	0.8318	1.6596
809	13.82	14.23	74.6	17.6	12.2	scaffold0344_742629.mRNA1	locus=scaffold0344(737018,748240,+); length=903; function=Villin-1 like;	742629.mRNA1	8	0.4365	0.1517	1.8707	0.2128	0.8166	0.6607	0.3176	1.5417	0.4018	1.0186	0.6982	0.4228	1.5136	0.3342	1.0568	0.8954	0.4515	1.3552	0.6668	1.2134	0.5702	0.2734	1.5276	0.3698	0.871	0.5649	0.1263	1.556	0.3631	0.879	0.5395	0.0486	1.6293	0.2938	0.879
810	13.82	14.04	73.9	22.8	16.2	scaffold0680_607131.mRNA1	locus=scaffold0680(604298,609965,-); length=546; function=EH domain-containing protein 1 like;	607131.mRNA1	7	10.8643	0.0994	EF > 2	3.5975	28.0543	20.7014	0.0362	EF > 2	6.9183	44.4631	1.7219	0.2459	1.4723	1.1695	2.8054	0.8166	0.6464	1.6293	0.4246	1.3305	8.8716	0.2346	EF > 2	2.6792	26.3027	21.2814	0.0316	EF > 2	7.1121	46.9894	1.1695	0.4057	1.5136	0.7727	2.355
811	13.78	13.94	88.6	46.9	41.1	scaffold3758_4631.mRNA1	locus=scaffold3758(4011,5252,-); length=176; function=Glutathione S-transferase zeta class like;	4631.mRNA1	7	0.6486	0.0328	1.3932	0.413	0.9036	0.5861	0.0195	1.3552	0.3532	0.7943	0.6138	0.0207	1.2942	0.3499	0.7943	1.3183	0.7046	1.2706	1.0375	1.7701	0.5598	0.0665	1.3932	0.302	0.7798	0.7586	0.0325	1.2359	0.6081	0.9376	0.3404	0.0039	1.8365	0.1019	0.6252
812	13.76	13.84	85	33.5	28.1	scaffold1121_147713.mRNA1	locus=scaffold1121(144963,151349,+); length=335; function=Serine racemase like;	147713.mRNA1	7	0.8472	0.8453	1.3932	0.6607	1.1803	1.3932	0.1159	1.3183	1.0568	1.9588	0.929	0.6644	1.2706	0.6982	1.1803	1.0186	0.5232	1.2474	0.8166	1.2706	0.7311	0.1332	1.3062	0.5598	0.955	1.1272	0.5243	1.2474	0.9036	1.5849	1.2246	0.1393	1.2942	0.9462	2.1281
813	13.75	18.49	77.3	26.9	20.1	scaffold1142_21907.mRNA1	locus=scaffold1142(16522,27292,+); length=499; function=Zinc-metallopeptidase, peroxisomal like;	21907.mRNA1	10	0.7311	0.4917	1.406	0.4966	1.028	1.0568	0.965	1.2706	0.8318	1.3804	1.1803	0.6082	1.2706	0.929	1.6144	1.1695	0.5443	1.2706	0.9204	1.6293	1.0568	0.4577	1.2706	0.8318	1.4191	1.1588	0.9369	1.2706	0.912	1.6596	1.1695	0.6178	1.2823	0.912	1.5996
814	13.74	14.11	70.9	31.7	24.7	scaffold0056_861517.mRNA1	locus=scaffold0056(849019,874015,-); length=462; domain=Nucleotidyl transferase domain containing; function=Translation initiation factor eIF-2B subunit gamma like;	861517.mRNA1	12	1.7701	0.1295	1.5849	1.1169	4.1305	1.3804	0.7946	1.4997	0.9204	2.1677	1.6749	0.3467	1.5849	1.0568	3.5318	1.0471	0.9403	1.5276	0.6855	1.8535	0.7447	0.8797	1.4454	0.5152	1.0765	1.0471	0.6947	1.3804	0.7586	1.4723	1.4191	0.6293	1.4859	0.955	2.2284
815	13.74	13.89	92.6	26.3	19.1	scaffold0425_772122.mRNA1	locus=scaffold0425(769260,774985,+); length=499; function=DEAD-box ATP-dependent RNA helicase 8 like;	772122.mRNA1	7	0.9376	0.5696	1.3305	0.7047	1.2474	0.8395	0.453	1.3428	0.5916	1.1272	0.631	0.1635	1.4859	0.3048	0.9376	0.7798	0.4635	1.3428	0.492	1.0471	0.7178	0.444	1.4454	0.4169	1.0375	0.5058	0.0763	1.7378	0.2938	0.879	0.492	0.0657	1.6749	0.1306	0.8241
816	13.74	13.81	80.2	39.7	36.7	scaffold0101_1807711.mRNA1	locus=scaffold0101(1806421,1809001,-); length=268; domain=Alanine racemase, N-terminal domain containing; function=Proline synthase co-transcribed bacterial homolog protein like;	1807711.mRNA1	9	0.8241	0.7827	1.2359	0.6026	1.0186	1.0093	0.6186	1.2823	0.787	1.2706	1.2359	0.0954	1.1695	1.0568	1.5417	1.1066	0.2415	1.1482	0.9638	1.3062	0.6607	0.3928	1.3428	0.4018	0.8872	1.0666	0.4088	1.1482	0.929	1.2706	0.787	0.7188	1.3305	0.5152	1.0471
817	13.7	13.95	95.2	78.6	71.4	scaffold0269_303558.mRNA1	locus=scaffold0269(303388,303728,+); length=85;	303558.mRNA1	11	4.9659	0.0116	1.6904	2.9376	21.4783	7.7983	0.0018	1.803	4.3251	34.3558	1.6444	0.194	1.2474	1.3183	3.6983	1.2823	0.7663	1.2134	1.0568	2.208	3.9811	0.0172	1.5849	2.5119	18.197	9.0365	0.0007	1.8197	4.9659	36.6438	1.2134	0.7304	1.3428	0.9036	1.8197
818	13.68	14.25	92.5	19.2	11.9	scaffold0053_918369.mRNA1	locus=scaffold0053(912640,924098,-); length=683;	918369.mRNA1	8	0.8954	0.5717	1.2474	0.6668	1.1169	1.2823	0.1779	1.2474	1.028	1.7701	1.0765	0.6485	1.2823	0.8395	1.4191	0.8318	0.3772	1.3062	0.5445	1.0864	0.9638	0.9197	1.2942	0.7244	1.2474	1.3428	0.0894	1.2134	1.1066	1.8707	0.8954	0.6298	1.2589	0.673	1.1272
819	13.68	13.96	72	16.3	13.2	scaffold0290_186778.mRNA1	locus=scaffold0290(182849,190707,+); length=723; function=Putative dihydroflavonol-4-reductase like;	186778.mRNA1	9	2.3768	0.0387	1.6749	1.4191	4.1687	1.1803	0.4911	1.2942	0.912	1.6596	0.597	0.4476	1.5417	0.3981	0.9204	1.1803	0.5836	1.3305	0.8872	1.6444	2.3335	0.0238	1.6444	1.4191	4.5709	1.0666	0.5756	1.2706	0.8395	1.3804	0.4406	0.0654	1.7701	0.3281	0.7798
820	13.66	14.06	76.2	10	6	scaffold0574_123918.mRNA1	locus=scaffold0574(117470,130366,-); length=1474; function=Alpha-glucan water dikinase, chloroplastic like;	123918.mRNA1	8	1.888	0.0256	1.3932	1.3552	3.7325	1.6749	0.0967	1.4191	1.1803	3.1046	1.2823	0.3874	1.3677	0.9376	1.9409	0.8166	0.1463	1.3804	0.5346	1.1272	2.0512	0.0061	1.406	1.4588	4.0551	1.556	0.2803	1.406	1.1066	2.8314	1.556	0.2186	1.406	1.1066	2.8054
821	13.66	13.91	80.4	38.5	33.6	scaffold0418_218715.mRNA1	locus=scaffold0418(214232,223199,+); length=302; function=N-carbamoylputrescine amidase like;	218715.mRNA1	10	0.8395	0.1794	1.1803	0.7112	0.9908	0.6138	0.0741	1.3305	0.5012	0.8166	0.6486	0.0983	1.2706	0.4786	0.8241	0.8241	0.7411	1.2023	0.6918	0.9908	0.4699	0.038	1.556	0.3251	0.7311	0.8551	0.1927	1.1803	0.7244	1.0093	0.6982	0.085	1.2359	0.5702	0.863
822	13.65	14.07	77.1	15.8	11.9	scaffold0977_220523.mRNA1	locus=scaffold0977(215789,225257,-); length=864; function=Uncharacterized protein At2g41620 like;	220523.mRNA1	8	1.556	0.2563	1.5996	0.9727	2.8314	2.3121	0.0055	1.6596	1.3932	6.1376	1.4588	0.1794	1.4859	0.9817	2.5351	0.413	0.2637	1.8707	0.2512	0.7727	1.7219	0.1082	1.5849	1.0864	4.1305	0.8091	0.9856	1.4723	0.52	1.1912	1.6144	0.0287	1.4997	1.0765	3.02
823	13.65	13.87	80.1	30.8	22.6	scaffold0340_285230.mRNA1	locus=scaffold0340(284611,285849,+); length=413; function=Malate dehydrogenase, chloroplastic like;	285230.mRNA1	8	0.6982	0.2578	1.3804	0.4406	0.9638	0.5702	0.1827	1.6293	0.2377	0.929	0.9036	0.6562	1.3932	0.6368	1.2589	0.8241	0.5154	1.4322	0.4786	1.1803	0.7112	0.3396	1.2823	0.5105	0.912	0.6855	0.2402	1.5136	0.4246	1.0375	0.6427	0.3196	1.5417	0.3664	0.9908
824	13.63	13.72	95.7	92.2	78.3	scaffold0647_42392.mRNA1	locus=scaffold0647(39651,44937,-); length=116; function=Macrophage migration inhibitory factor homolog like;	42392.mRNA1	16	1.0471	0.7426	1.1376	0.9204	1.2134	0.4093	0.1152	1.5849	0.1419	0.6486	0.6546	0.0438	1.2134	0.4055	0.7943	1.1588	0.7389	1.1272	1.028	1.4588	0.7447	0.1054	1.2134	0.6081	0.9036	0.5598	0.035	1.3062	0.3162	0.7311	0.3532	0.0283	1.7865	0.1107	0.631
825	13.63	13.71	59.5	30.9	22.8	scaffold1463_57292.mRNA1	locus=scaffold1463(56792,57793,-); length=334; function=Caffeoylshikimate esterase like;	57292.mRNA1	12	1.7061	0.0904	1.3183	1.2942	2.421	1.1912	0.6674	1.2023	0.9908	1.4322	0.5598	0.2434	1.4322	0.227	0.8017	0.6194	0.5344	1.2942	0.4446	0.8017	1.7219	0.1243	1.3062	1.3183	2.4889	1.0568	0.9335	1.1803	0.8954	1.2589	0.2535	0.4914	EF > 2	0.1057	0.5754
826	13.6	13.73	63	36.1	36.1	scaffold1222_196376.mRNA1	locus=scaffold1222(195673,197080,-); length=217; function=Small rubber particle protein like;	196376.mRNA1	9	1.0666	0.983	1.1912	0.8954	1.3428	1.5704	0.195	1.2134	1.2942	2.2699	0.2704	0.0117	EF > 2	0.0759	0.5649	0.9727	0.7992	1.2134	0.7447	1.1803	0.9908	0.8962	1.2823	0.7727	1.2706	1.4191	0.1137	1.1695	1.2134	2.0512	0.2109	0.0162	EF > 2	0.0752	0.5346
827	13.58	13.73	76.3	21.7	21	scaffold0625_662679.mRNA1	locus=scaffold0625(658967,666392,-); length=558; domain=Protein arginine N-methyltransferase domain containing; function=Probable histone-arginine methyltransferase 1.4 like;	662679.mRNA1	8	0.8017	0.7396	1.4723	0.5297	1.1803	0.8091	0.7343	1.4723	0.5248	1.1912	0.3945	0.2229	1.977	0.1614	0.7798	0.4446	0.4291	1.888	0.2858	0.8395	0.929	0.9576	1.4588	0.6368	1.3552	0.8395	0.6818	1.5136	0.5546	1.2706	0.863	0.6076	1.5276	0.5754	1.3183
828	13.58	13.71	85.4	15.4	12.5	scaffold0357_448044.mRNA1	locus=scaffold0357(441729,454359,+); length=841; function=Exocyst complex component SEC10 like;	448044.mRNA1	8	2.3768	0.1536	1.9588	1.2134	9.0365	3.1915	0.0115	EF > 2	1.5417	16.5959	1.7061	0.3047	1.7378	0.9817	5.9704	1.3062	0.7574	1.5136	0.863	2.8576	1.9588	0.298	1.7539	1.1169	7.8705	2.9107	0.0191	EF > 2	1.4191	18.5353	2.3121	0.0293	1.8707	1.2359	11.8032
829	13.57	13.63	58	16.1	14.7	scaffold0563_271003.mRNA1	locus=scaffold0563(268671,273335,-); length=599; function=WD repeat and FYVE domain-containing protein 3 like;	271003.mRNA1	7	0.6855	0.2664	1.3305	0.4742	0.912	1.1912	0.8075	1.2706	0.9376	1.556	1.0666	0.8531	1.3804	0.7727	1.4859	0.9462	0.9271	1.3428	0.6855	1.2706	0.6252	0.3498	1.4859	0.3802	0.929	1.1376	0.8497	1.2246	0.929	1.4191	0.912	0.463	1.4588	0.6138	1.3305
830	13.53	14.03	94.1	40.6	22.4	scaffold0320_109825.mRNA1	locus=scaffold0320(108493,110780,-); length=390; function=60S ribosomal protein L3 like;	109825.mRNA1	10	0.6855	0.1424	1.2023	0.4613	0.8241	0.2884	0.0005	1.7539	0.0637	0.5058	0.5861	0.0568	1.2823	0.4365	0.7516	0.8954	0.7215	1.1376	0.7112	1.0186	0.6368	0.18	1.2359	0.3873	0.787	0.2333	0.0003	1.977	0.057	0.4613	0.5754	0.0648	1.3552	0.3342	0.7798
831	13.52	36.66	100	50.7	46	scaffold0333_1216365.mRNA1	locus=scaffold0333(1210649,1222082,-); length=482; domain=Phosphoglycerate kinase domain containing; function=Phosphoglycerate kinase, chloroplastic like;	1216365.mRNA1	48	0.929	0.3439	1.1272	0.8241	1.0471	0.9462	0.2257	1.1695	0.8091	1.1066	0.9638	0.6559	1.1169	0.863	1.0765	0.9727	0.7765	1.1066	0.879	1.0765	0.9376	0.2449	1.1272	0.8318	1.0568	0.9036	0.1866	1.1272	0.8017	1.0186	1.0568	0.5607	1.1376	0.929	1.2023
832	13.47	14.08	73.7	31.1	20.7	scaffold0336_1150210.mRNA1	locus=scaffold0336(1148595,1151826,+); length=377; function=Rhizopine catabolism protein MocA like;	1150210.mRNA1	7	0.9727	0.4458	1.0864	0.8954	1.0568	1.0093	0.724	1.0965	0.9204	1.1066	1	0.7919	1.1066	0.9036	1.1066	0.9908	0.8853	1.0765	0.9204	1.0666	0.9727	0.7406	1.1169	0.871	1.0864	1.0186	0.9468	1.1066	0.9204	1.1272	1	0.3532	1.1169	0.8954	1.1169
833	13.44	13.55	59.8	21.7	20.1	scaffold0644_278075.mRNA1	locus=scaffold0644(277388,278763,-); length=434;	278075.mRNA1	8	0.5598	0.4889	1.6444	0.3631	0.9204	1.6596	0.161	1.4723	1.1272	2.3988	0.7943	0.5705	1.4723	0.5495	1.1695	0.597	0.4809	1.5996	0.3873	0.955	0.3733	0.5136	1.6596	0.2312	0.6194	0.9817	0.8927	1.4454	0.6855	1.4191	0.2443	0.5543	1.8535	0.1542	0.4529
834	13.43	13.64	62.9	23	20.1	scaffold1099_143167.mRNA1	locus=scaffold1099(138810,147524,+); length=440; function=Protein CLP1 homolog like;	143167.mRNA1	9	0.7379	0.306	1.2823	0.52	0.9462	0.955	0.8046	1.3062	0.7178	1.2474	0.9817	0.9244	1.2942	0.7586	1.2706	1.028	0.8198	1.2246	0.8395	1.2823	0.6918	0.2151	1.3183	0.4446	0.912	0.9638	0.8798	1.2942	0.7447	1.2474	1.0093	0.5593	1.3428	0.7516	1.3183
835	13.36	13.45	81.3	18.9	13.6	scaffold0046_2066740.mRNA1	locus=scaffold0046(2058005,2075476,+); length=664; function=SNARE-interacting protein KEULE like;	2066740.mRNA1	7	2.6546	0.0099	1.8197	1.4588	8.2414	3.5975	0.0012	1.9231	1.8707	13.0617	0.7798	0.6168	EF > 2	0.4656	1.6596	1.3552	0.534	1.6144	0.8395	3.5318	2.6792	0.0087	1.803	1.4859	9.4624	3.0761	0.0027	1.8707	1.6444	12.1339	1.2589	0.8803	1.5276	0.8241	3.6983
836	13.29	13.43	75.2	24.2	20.4	scaffold0801_357794.mRNA1	locus=scaffold0801(347234,368355,+); length=517;	357794.mRNA1	8	0.4365	0.0777	1.8535	0.1459	0.8091	1.0666	0.6633	1.2823	0.8318	1.4191	1.556	0.0187	1.3677	1.1376	2.355	1.0471	0.4997	1.2474	0.8395	1.3677	0.3767	0.1668	1.9231	0.1086	0.7244	1.4191	0.0642	1.3428	1.0568	2.1478	1.1912	0.1634	1.3183	0.9036	1.6144
837	13.23	13.43	68.5	17	11.3	scaffold2336_28820.mRNA1	locus=scaffold2336(24280,33361,-); length=852;	28820.mRNA1	7	1.2942	0.2809	1.3804	0.9376	2.6792	1.4322	0.2539	1.406	1.0186	3.342	1.4454	0.0963	1.3932	1.0375	2.7797	1.0765	0.592	1.3428	0.8017	1.6293	0.955	0.9803	1.803	0.6855	1.7219	0.9036	0.7464	1.406	0.6138	1.2706	1.3677	0.559	1.4191	0.9638	2.466
838	13.23	13.36	75.9	32.3	25.9	scaffold2026_18999.mRNA1	locus=scaffold2026(13674,24325,-); length=407; function=Mitogen-activated protein kinase homolog NTF4 like;	18999.mRNA1	10	0.879	0.6531	1.2474	0.7047	1.0965	1.0375	0.9355	1.5136	0.6855	1.5849	0.9638	0.8431	1.2474	0.7727	1.2023	0.9817	0.9934	1.2474	0.787	1.2246	0.9204	0.6011	1.556	0.5916	1.4322	1.0093	0.8816	1.5136	0.6668	1.5276	0.8395	0.548	1.6444	0.5105	1.3804
839	13.14	13.75	69.5	3.5	1.5	scaffold0520_237508.mRNA1	locus=scaffold0520(227591,247426,+); length=4975; function=Auxin transport protein BIG like;	237508.mRNA1	7	1.1169	0.7574	1.4191	0.787	1.977	4.0926	0.0014	EF > 2	1.7219	13.5519	4.3652	0.0003	EF > 2	1.8535	12.5893	0.3133	0.1384	1.9409	0.1614	0.6081	1.8707	0.2253	1.8707	1	3.8019	3.8371	0.0023	EF > 2	1.7061	11.5878	4.7424	0.0003	EF > 2	1.9409	15.1356
840	13.1	13.48	64.7	12.1	10.8	scaffold0242_1137528.mRNA1	locus=scaffold0242(1131153,1143904,-); length=1012; function=Importin-11 like;	1137528.mRNA1	11	1.0471	0.7864	1.3932	0.7516	1.7539	1.3552	0.6537	1.3677	0.9908	2.1086	1.1482	0.5386	1.3428	0.8551	1.8535	0.9727	0.9548	1.3804	0.7447	1.3428	0.5297	0.4904	1.7061	0.2443	0.9036	0.7047	0.5754	1.4859	0.4699	1.0471	1.0093	0.8417	1.3428	0.7516	1.3804
841	13.1	13.21	83.3	48.5	41.2	scaffold1116_89460.mRNA1	locus=scaffold1116(88432,90488,+); length=205; function=Pleckstrin homology domain-containing family A member 8 like;	89460.mRNA1	14	1.0666	0.7356	1.2134	0.879	1.3932	0.7798	0.5577	1.2823	0.5152	1	1.0186	0.8146	1.2246	0.8318	1.2359	1.1376	0.789	1.2023	0.9462	1.4859	0.912	0.8503	1.2589	0.673	1.1482	1.0666	0.8405	1.2246	0.871	1.3552	0.863	0.5402	1.2823	0.5649	1.1066
842	13.06	13.11	73	19.1	16.9	scaffold0580_111643.mRNA1	locus=scaffold0580(101941,120310,+); length=713; function=Flavin-containing monooxygenase FMO GS-OX-like 3 like;	111643.mRNA1	8	0.7047	0.1978	1.3305	0.5012	0.9376	0.7943	0.3699	1.3552	0.5546	1.0765	0.8241	0.2574	1.2706	0.6138	1.0471	1.0864	0.7363	1.2706	0.8551	1.406	0.597	0.1444	1.4454	0.3532	0.863	0.7244	0.1875	1.2706	0.5346	0.9204	0.9638	0.6047	1.2823	0.7447	1.2359
843	13.03	13.45	83.5	14.9	11.5	scaffold0796_349243.mRNA1	locus=scaffold0796(342473,356013,-); length=748; domain=6-phosphofructo-2-kinase domain containing; function=6-phosphofructo-2-kinase/fructose-2,6-bisphosphatase like;	349243.mRNA1	7	0.8954	0.5827	1.3804	0.631	1.2359	1.1695	0.5495	1.4454	0.8091	1.7865	1.1272	0.6664	1.4322	0.787	1.7061	0.7798	0.3648	1.4322	0.5152	1.1169	0.9817	0.7539	1.4723	0.6546	1.4454	0.929	0.9272	1.4723	0.631	1.3677	1.0186	0.965	1.5136	0.673	1.5136
844	13	16.77	81	48.1	44.6	scaffold0270_528749.mRNA1	locus=scaffold0270(528661,529479,+); length=232; function=Ras-related protein RABA3 like;	528749.mRNA1	13	1.7061	0.0933	1.4723	1.1588	3.3113	1.1376	0.8437	1.3677	0.8318	1.6904	0.3162	0.1246	EF > 2	0.0991	0.6668	0.9376	0.8494	1.3428	0.673	1.2589	2.2699	0.0217	1.5849	1.4322	4.7863	0.8872	0.9841	1.3552	0.631	1.2023	1.4322	0.4245	1.4191	1.0093	2.0701
845	12.98	29.13	82.2	49.4	45.1	scaffold0071_1686913.mRNA1	locus=scaffold0071(1684981,1688846,+); length=438; function=Aspartate aminotransferase 3, chloroplastic like;	1686913.mRNA1	20	0.8954	0.6353	1.2589	0.6918	1.1272	0.871	0.8257	1.2706	0.6668	1.1066	0.8318	0.5991	1.3305	0.6138	1.1066	0.9462	0.904	1.2589	0.7516	1.1912	0.4446	0.2055	1.6904	0.2938	0.7516	0.6026	0.4137	1.3932	0.4365	0.8395	0.6252	0.751	1.4859	0.4613	0.929
846	12.97	13.03	88.5	46.1	39.8	scaffold0870_212285.mRNA1	locus=scaffold0870(211576,212995,+); length=192; function=40S ribosomal protein S7 like;	212285.mRNA1	8	0.5546	0.1466	1.5136	0.3133	0.8395	0.3733	0.0497	EF > 2	0.1959	0.7586	0.7656	0.201	1.3305	0.5546	1.0186	0.8472	0.5328	1.3305	0.6368	1.1272	0.4285	0.0398	1.7378	0.2512	0.7447	0.4169	0.1074	1.7701	0.2109	0.7379	0.3221	0.0598	EF > 2	0.1706	0.6546
847	12.95	13.04	67.7	20.7	17.1	scaffold0804_490692.mRNA1	locus=scaffold0804(485635,495749,-); length=503; function=Zinc finger protein ZPR1 like;	490692.mRNA1	7	0.3631	0.1879	EF > 2	0.2014	0.7656	0.9727	0.9448	1.406	0.7244	1.3677	1.888	0.0123	1.3804	1.3677	3.9084	0.9204	0.9731	1.2942	0.673	1.1912	0.6546	0.2839	1.4588	0.2466	0.955	1.2706	0.2475	1.3183	0.9638	1.8707	1.3428	0.3777	1.3305	1.0093	1.9953
848	12.94	13.05	64.4	26.1	18.3	scaffold0733_377024.mRNA1	locus=scaffold0733(373774,380274,+); length=510; function=Xaa-Pro dipeptidase like;	377024.mRNA1	8	0.879	0.4256	1.2589	0.6982	1.1066	1.1066	0.7702	1.2589	0.879	1.3932	0.3767	0.0494	1.7539	0.2148	0.6607	0.863	0.601	1.2706	0.6026	1.0965	0.7798	0.2544	1.3183	0.5754	1.028	0.787	0.6685	1.3062	0.5916	1.028	0.4529	0.0837	1.6144	0.2128	0.7311
849	12.93	17.14	79.1	55.4	48	scaffold0253_165209.mRNA1	locus=scaffold0253(164411,165847,+); length=149; domain=Nucleoside diphosphate kinase domain containing; function=Nucleoside diphosphate kinase 1 like;	165209.mRNA1	28	0.5546	0.3041	1.2823	0.4207	0.7112	1.028	0.783	1.1803	0.871	1.2023	2.3988	0.1095	1.5136	1.5849	3.2211	1.4723	0.5374	1.2474	1.1803	1.9409	0.5105	0.2653	1.3428	0.4055	0.6855	1.977	0.3564	1.5276	1.2942	3.0479	0.5808	0.9619	1.2246	0.492	0.7112
850	12.92	13.09	70.1	26.9	22.9	scaffold3107_11448.mRNA1	locus=scaffold3107(10229,12667,+); length=473; domain=Glycosyl hydrolase family, N-terminal domain containing; function=Alpha-L-fucosidase 2 like;	11448.mRNA1	9	0.9204	0.5004	1.3062	0.6982	1.2023	0.6081	0.1174	1.3305	0.2729	0.8091	0.6792	0.1463	1.2823	0.4207	0.871	0.871	0.7458	1.3062	0.6138	1.1376	0.863	0.4303	1.3428	0.597	1.1588	0.4613	0.0113	1.5276	0.1169	0.7047	0.3733	0.0168	1.8535	0.0929	0.6918
851	12.92	13.01	77.7	30.5	26.4	scaffold0195_1168595.mRNA1.1	locus=scaffold0195(1166665,1169992,+); length=395; function=Glycerophosphoryl diester phosphodiesterase like;	1168595.mRNA1.1	9	0.6427	0.1959	1.2823	0.5012	0.8241	0.1923	0.0259	EF > 2	0.0608	0.4742	0.7311	0.3037	1.2589	0.5861	0.9204	0.8472	0.7664	1.2823	0.673	1.0864	0.5916	0.1758	1.4191	0.4285	0.8395	0.2831	0.0699	1.803	0.138	0.5105	0.5546	0.2117	1.4191	0.4207	0.787
852	12.91	19.01	66.5	31.2	28.6	scaffold3040_7021.mRNA1	locus=scaffold3040(2554,11488,+); length=347; function=NADP-dependent alkenal double bond reductase P1 like;	7021.mRNA1	13	0.4446	0.3365	1.7378	0.157	0.7727	0.673	0.986	1.3804	0.413	0.929	0.9204	0.7179	1.3305	0.6918	1.2246	1.2359	0.6161	1.3062	0.9462	1.7219	0.4487	0.4624	1.7219	0.1236	0.7727	0.8551	0.9005	1.3062	0.6427	1.1169	0.4613	0.5105	1.7539	0.2249	0.8091
853	12.91	13.23	62.5	27.6	26.5	scaffold0736_557052.mRNA1	locus=scaffold0736(551614,562491,-); length=345; function=Transcription factor VIP1 like;	557052.mRNA1	8	0.9908	0.5621	1.1588	0.8551	1.1482	0.9638	0.3278	1.2474	0.7727	1.2023	1.0186	0.6199	1.1482	0.8872	1.1695	1.0765	0.4344	1.1482	0.9376	1.2359	1.1066	0.9955	1.2942	0.8551	1.4322	1.0093	0.8987	1.2706	0.7943	1.2823	0.9376	0.6542	1.2474	0.7516	1.1695
854	12.9	12.93	82.7	64.6	64.6	scaffold2655_16657.mRNA1	locus=scaffold2655(16267,17047,+); length=111; function=Acetyltransferase At1g77540 like;	16657.mRNA1	9	1.9055	0.4337	1.4859	1.2823	5.445	1.4859	0.671	1.4723	1.0093	3.2211	1.9588	0.2883	1.6444	1.1912	4.7424	1.5996	0.6492	1.5849	1.0093	3.1046	1.0093	0.3819	1.5417	0.6546	1.4859	2.0701	0.2611	1.6444	1.2589	5.2966	1.3183	0.6456	1.4723	0.8954	2.5823
855	12.88	31.78	73.9	36.2	36.2	scaffold3445_6717.mRNA1	locus=scaffold3445(485,12950,-); length=595; function=Putative 3,4-dihydroxy-2-butanone kinase like;	6717.mRNA1	21	0.7178	0.1792	1.2589	0.3945	0.9036	1.0965	0.5536	1.2359	0.8872	1.3804	1.2359	0.4549	1.2134	1.0186	1.888	1.0864	0.5836	1.2474	0.871	1.4191	0.7379	0.3893	1.3062	0.3802	0.9638	1.3062	0.3355	1.2474	1.0471	2.2491	1.0965	0.4855	1.2359	0.8872	1.3677
856	12.88	13.09	68.1	20.9	17.8	scaffold1671_72146.mRNA1	locus=scaffold1671(71135,73158,-); length=474; function=BTB/POZ domain-containing protein At3g09030 like;	72146.mRNA1	8	0.787	0.7845	1.4191	0.4446	1.1169	1.1912	0.3453	1.3428	0.8872	1.6596	0.955	0.4991	1.3932	0.6194	1.3305	0.6668	0.8294	1.6144	0.3664	1.0765	0.6081	0.4748	1.6596	0.2051	1.0093	1.3062	0.2988	1.3183	0.9908	2.0893	1.5849	0.1352	1.3552	1.1695	2.884
857	12.86	13	64.9	10.2	7.9	scaffold0010_4040802.mRNA1	locus=scaffold0010(4030742,4050863,+); length=1070; function=Calmodulin-binding transcription activator 2 like;	4040802.mRNA1	8	1.2246	0.4891	1.3183	0.929	2.5119	1.6749	0.058	1.3428	1.2474	4.4463	1.3677	0.5265	1.556	0.879	2.6303	0.8166	0.3198	1.3932	0.5152	1.1376	1.2246	0.5768	1.4997	0.8166	1.977	1.4191	0.2865	1.5136	0.9376	3.02	1.4454	0.3175	1.5417	0.9376	2.9923
858	12.85	21.71	60.6	15.7	11.4	scaffold0132_1733940.mRNA1	locus=scaffold0132(1729657,1738224,-); length=1240; function=Enhancer of mRNA-decapping protein 4 like;	1733940.mRNA1	11	1.888	0.0135	1.3932	1.3552	4.0179	1.5136	0.0715	1.3932	1.0864	2.8054	1.028	0.8946	1.4322	0.7178	1.4588	0.871	0.7181	1.406	0.5916	1.2246	1.5996	0.1039	1.4859	1.0765	2.9923	1.3183	0.2191	1.4454	0.912	1.977	1.4191	0.1332	1.4723	0.9638	2.3121
859	12.85	12.92	99.2	73.1	52.1	scaffold0100_1349089.mRNA1	locus=scaffold0100(1347688,1350309,+); length=120; function=Peptidyl-prolyl cis-trans isomerase Pin1 like;	1349089.mRNA1	14	0.8472	0.767	1.2134	0.6026	1.028	0.7244	0.6712	1.2942	0.3733	0.9376	1.1912	0.3197	1.1695	1.0186	1.4191	1.1588	0.412	1.1588	1	1.3804	0.863	0.3744	1.2134	0.5445	1.0471	1.0471	0.9656	1.1695	0.8954	1.2246	0.7447	0.4567	1.3305	0.4055	0.9908
860	12.82	13.01	78.8	19	17	scaffold0765_212157.mRNA1	locus=scaffold0765(211197,213118,+); length=548; domain=Pectinesterase, catalytic,Pectinesterase inhibitor domain containing; function=Pectinesterase/pectinesterase inhibitor like;	212157.mRNA1	8	1.1169	0.3244	1.1803	0.9462	1.4997	0.6855	0.337	1.2942	0.5248	0.8872	0.1247	0.0381	EF > 2	0.0731	0.2992	0.673	0.6574	1.406	0.492	0.9462	0.9462	0.6171	1.3305	0.7311	1.2589	0.5058	0.2902	1.3428	0.3802	0.6792	0.1213	0.0707	EF > 2	0.0692	0.2679
861	12.82	12.94	70.3	38.6	32.6	scaffold1364_29743.mRNA1	locus=scaffold1364(27871,31615,+); length=317; function=L-galactose dehydrogenase like;	29743.mRNA1	10	0.3698	0.3231	1.803	0.1368	0.6668	0.7047	0.4416	1.5417	0.3908	1.0864	1	0.7169	1.4191	0.7047	1.4322	1.2942	0.3789	1.3552	0.955	2.0137	0.5754	0.8977	1.7701	0.2489	1.0186	1.0666	0.2582	1.4191	0.7516	1.556	1.3183	0.6087	1.406	0.9376	1.8535
862	12.78	40.92	82	35.7	27.6	scaffold1150_120367.mRNA1	locus=scaffold1150(118217,122517,-); length=727; domain=Glutamyl/glutaminyl-tRNA synthetase, class Ib, catalytic domain,Glutamyl/glutaminyl-tRNA synthetase, class Ib, anti-codon binding domain containing; function=Probable glutamate--tRNA ligase, cytoplasmic like;	120367.mRNA1	24	0.5495	0.1801	1.5276	0.2805	0.8395	0.5808	0.6163	1.5996	0.2938	0.929	0.6607	0.3219	1.3552	0.4571	0.8954	1.0765	0.5273	1.1376	0.9462	1.2589	0.4325	0.1399	1.9055	0.1959	0.8241	0.673	0.2186	1.3677	0.4699	0.9204	0.7656	0.9984	1.3804	0.4786	1.0568
863	12.78	21.38	67.1	37.1	31	scaffold0003_5484045.mRNA1	locus=scaffold0003(5481508,5486739,+); length=424; domain=ATP-grasp fold, succinyl-CoA synthetase-type domain containing; function=ATP-citrate synthase alpha chain protein 2 like;	5484045.mRNA1	12	1.4454	0.232	1.3932	1.0375	2.0512	2.3988	0.0946	1.5849	1.5136	3.4356	2.0324	0.2382	1.6444	1.2359	2.9107	1.5849	0.2458	1.4322	1.1066	2.466	1.0765	0.4555	1.5276	0.7047	1.7701	1.2589	0.4647	1.406	0.8954	1.9231	0.7516	0.0222	1.5849	0.4786	1.1912
864	12.77	12.82	83.6	24.5	17.1	scaffold0552_387823.mRNA1	locus=scaffold0552(383815,391831,-); length=593; domain=Glutamine amidotransferase domain containing; function=Imidazole glycerol phosphate synthase hisHF, chloroplastic like;	387823.mRNA1	7	1.3552	0.7727	1.4859	0.912	2.0137	1.4588	0.8257	1.556	0.9376	2.1878	1.1482	0.5398	1.6144	0.7112	1.7378	1.9055	0.3803	1.5136	1.2589	2.8576	1.5136	0.9693	1.4859	1.0186	2.2491	0.3499	0.1812	EF > 2	0.1854	0.7244	1.3183	0.944	1.4859	0.8872	1.977
865	12.75	15.92	87.6	29	29	scaffold0280_1300153.mRNA1	locus=scaffold0280(1298200,1302107,-); length=356; function=Protein SGT1 homolog B like;	1300153.mRNA1	11	0.8472	0.6524	1.3183	0.5546	1.1169	0.9908	0.5102	1.2823	0.7516	1.2706	0.955	0.8165	1.2706	0.6792	1.2134	1.0186	0.26	1.2942	0.787	1.2942	0.6918	0.9123	1.5276	0.4246	1.0568	1.1803	0.3127	1.2589	0.9376	1.6144	0.7047	0.9042	1.4859	0.3664	1.0471
866	12.75	12.93	85.7	35.2	31.3	scaffold1104_58290.mRNA1	locus=scaffold1104(56328,60253,+); length=231; function=V-type proton ATPase subunit E like;	58290.mRNA1	9	1.803	0.0482	1.406	1.2823	2.9648	2.0512	0.0556	1.5417	1.3305	3.4041	1.0864	0.7005	1.4322	0.7586	1.5704	0.9817	0.8115	1.3428	0.7178	1.3183	1.7865	0.027	1.3183	1.3552	2.8314	2.466	0.0041	1.5417	1.5996	4.3251	1.3062	0.0602	1.4191	0.9204	1.9055
867	12.75	12.89	65.5	35.1	35.1	scaffold0420_144462.mRNA1	locus=scaffold0420(144175,144750,+); length=192;	144462.mRNA1	13	0.5861	0.2888	1.3305	0.3873	0.7798	0.5395	0.0865	1.4322	0.3373	0.7727	0.2606	0.0014	1.7701	0.0938	0.4613	0.912	0.731	1.2023	0.6668	1.0965	0.5808	0.1382	1.3552	0.4365	0.787	0.6486	0.2474	1.2589	0.4786	0.8166	0.0824	0.0064	EF > 2	0.0356	0.2884
868	12.74	18.26	77.3	46.9	45.8	scaffold1307_162698.mRNA1	locus=scaffold1307(161293,164104,-); length=357; domain=Glutamine synthetase, catalytic domain,Glutamine synthetase, beta-Grasp domain containing; function=Glutamine synthetase nodule isozyme like;	162698.mRNA1	24	1	0.9043	1.5849	0.631	1.5849	1	0.9745	1.3932	0.7178	1.3932	1.1272	0.7598	1.7539	0.6427	1.977	1.0471	0.9159	1.3804	0.7586	1.4454	0.912	0.7064	1.8365	0.4966	1.6749	1.1912	0.7778	1.6596	0.7178	1.977	1.0965	0.5803	EF > 2	0.5058	2.3768
869	12.72	77.39	99.4	87.7	85.8	scaffold0840_283341.mRNA1	locus=scaffold0840(282507,284696,-); length=359; domain=Fructose-bisphosphate aldolase, class-I domain containing; function=Fructose-bisphosphate aldolase cytoplasmic isozyme like;	283341.mRNA1	134	0.6026	0.152	1.3305	0.4325	0.8017	0.5495	0.2645	1.4322	0.413	0.787	1.028	0.4813	1.1376	0.9036	1.1803	0.955	0.3953	1.1482	0.8241	1.0965	0.2312	0.2101	1.803	0.1959	0.4169	1.1912	0.8345	1.1912	1	1.4454	0.8318	0.3622	1.2134	0.6855	1.0093
870	12.7	13.08	73.6	50.6	50.6	scaffold0283_54035.mRNA1.1	locus=scaffold0283(53544,54526,+); length=262; function=GEM-like protein 5 like;	54035.mRNA1.1	12	1.1169	0.6666	1.2359	0.9036	1.406	1.2359	0.9924	1.2474	0.9908	1.556	0.7727	0.3013	1.2246	0.6138	0.9462	1.1912	0.9753	1.2589	0.9462	1.7539	0.5058	0.076	1.6444	0.3802	0.8318	1.6293	0.5296	1.3428	1.2134	2.4434	0.413	0.0404	1.6293	0.2188	0.673
871	12.7	12.91	73.3	22.5	19.7	scaffold0123_837929.mRNA1	locus=scaffold0123(830402,845457,+); length=499; function=RING finger protein B like;	837929.mRNA1	8	1.4997	0.0509	1.4191	1.0568	2.4434	1.5704	0.0955	1.4454	1.0864	3.02	1.2474	0.208	1.3677	0.912	1.7701	0.7586	0.7932	1.4322	0.4831	1.0864	1.8535	0.0337	1.4997	1.2359	4.8753	1.2023	0.252	1.3932	0.863	2.0701	1.9588	0.0228	1.5996	1.2246	3.9811
872	12.7	12.82	68.8	14.1	14.1	scaffold0980_183005.mRNA1	locus=scaffold0980(180786,185224,+); length=639; domain=Initiation factor 2B-related domain containing; function=Translation initiation factor eIF-2B subunit delta like;	183005.mRNA1	8	1.0471	0.4148	1.3804	0.7586	1.4454	1.2474	0.1607	1.3062	0.955	1.7539	1.1169	0.4619	1.2589	0.8872	1.4588	0.7516	0.4699	1.406	0.5058	1.0568	0.8872	0.9754	1.3305	0.6368	1.1803	1.2942	0.1994	1.2823	1.0093	1.7701	1.2942	0.0901	1.2359	1.0471	1.7061
873	12.63	12.8	83.8	52.9	52.9	scaffold0823_381190.mRNA1	locus=scaffold0823(379292,383089,-); length=205; function=Maf-like protein DDB_G0281937 like;	381190.mRNA1	8	0.8954	0.3744	1.0864	0.8241	0.9727	0.9817	0.505	1.1272	0.871	1.1066	0.9638	0.6772	1.1376	0.8472	1.0965	0.9727	0.9364	1.0965	0.8872	1.0666	0.912	0.4024	1.1066	0.8241	1.0093	0.955	0.4803	1.1376	0.8395	1.0864	0.9036	0.2264	1.1482	0.787	1.0375
874	12.61	12.7	78.4	10.3	7	scaffold1906_40854.mRNA1	locus=scaffold1906(29617,52091,-); length=1071; function=Serine/threonine-protein kinase EDR1 like;	40854.mRNA1	6	0.8395	0.3575	1.7539	0.4786	1.4723	1.1695	0.4304	1.6444	0.7112	1.9231	1.2823	0.2805	1.6144	0.7943	2.0701	1.0186	0.985	EF > 2	0.3597	2.884	1.0375	0.7995	1.3804	0.7516	1.4322	0.9638	0.8514	1.3804	0.6982	1.3305	1.028	0.9583	EF > 2	0.5105	2.0701
875	12.61	12.65	86.4	29.5	25.8	scaffold2204_36258.mRNA1	locus=scaffold2204(33827,38690,-); length=354; function=Nitrilase-like protein 2 like;	36258.mRNA1	11	0.8241	0.3577	1.4191	0.5916	1.1695	1.5276	0.4826	1.4322	1.0666	2.729	0.2228	0.0762	EF > 2	0.1459	0.597	1.0666	0.6558	1.3804	0.7727	1.5849	0.6486	0.3057	1.4322	0.4656	0.929	1.0568	0.6557	1.3552	0.7798	1.4723	0.7798	0.7908	1.3932	0.5649	1.0864
876	12.59	12.84	84.7	43	30.6	scaffold2257_5949.mRNA1	locus=scaffold2257(3811,8142,-); length=236; function=Proline-rich receptor-like protein kinase PERK2 like;	5949.mRNA1	7	1.5996	0.0869	1.2246	1.3062	2.1677	0.6546	0.3046	1.3677	0.3532	0.8954	0.5445	0.3494	1.4859	0.1959	0.8091	0.9727	0.9121	1.2134	0.7586	1.1803	1.1695	0.3651	1.1803	0.9908	1.4454	0.5546	0.2694	1.3932	0.263	0.7727	0.4487	0.0759	1.5996	0.2032	0.7178
877	12.54	12.58	83.5	34.2	28.1	scaffold0935_217112.mRNA1	locus=scaffold0935(214964,219261,-); length=329; function=3-oxoacyl-[acyl-carrier-protein] reductase 1, chloroplastic like;	217112.mRNA1	6	0.7727	0.5703	1.2589	0.5702	0.9727	0.2729	0.0208	EF > 2	0.0661	0.6252	0.9908	0.9279	1.2359	0.8017	1.2246	0.7798	0.3908	1.3428	0.5297	1.0471	0.863	0.4713	1.3428	0.6194	1.1588	0.1406	0.0057	EF > 2	0.0511	0.5702	0.879	0.378	1.3932	0.631	1.2246
878	12.51	12.78	71.3	16.6	13.4	scaffold0419_923977.mRNA1	locus=scaffold0419(923177,926260,-); length=770;	923977.mRNA1	8	0.6194	0.046	1.5417	0.1542	0.955	1.6444	0.0773	1.4588	1.1272	3.3729	1.9588	0.0062	1.3804	1.4191	4.9659	0.8166	0.5486	1.3305	0.5248	1.0864	1.1803	0.8168	1.406	0.8395	1.6444	1.556	0.1874	1.4454	1.0765	3.2211	2.2284	0.0037	1.4859	1.4997	5.6494
879	12.5	12.57	63.4	15.1	10.8	scaffold1366_76851.mRNA1	locus=scaffold1366(71457,82245,-); length=722; function=Probable acyl-activating enzyme 17, peroxisomal like;	76851.mRNA1	6	0.6792	0.2039	1.4997	0.4207	1.0186	1.0666	0.7648	1.4191	0.7516	1.5417	0.5754	0.1282	1.7061	0.3404	0.9817	0.8017	0.4236	1.406	0.5495	1.1272	0.7311	0.6947	1.6596	0.3945	1.2134	0.7586	0.4746	1.5136	0.5058	1.1482	1.5849	0.2699	1.5136	1.0471	2.5351
880	12.49	14.73	92.4	78	63.6	scaffold0008_512244.mRNA1	locus=scaffold0008(511657,513162,-); length=119; function=Thioredoxin H-type like;	512244.mRNA1	24	0.9817	0.6224	1.2023	0.8241	1.1803	0.7047	0.0435	1.2246	0.5152	0.863	0.2333	0.1121	EF > 2	0.0855	0.5152	1.1695	0.7409	1.1803	0.9908	1.406	0.7244	0.5484	1.2589	0.5152	0.912	0.8472	0.6527	1.1912	0.7047	1.0093	0.0745	0.05	EF > 2	0.0501	0.2805
881	12.48	12.59	73.8	22.4	21.3	scaffold0262_949321.mRNA1	locus=scaffold0262(948228,950415,+); length=448; function=4-hydroxyphenylpyruvate dioxygenase like;	949321.mRNA1	9	0.7943	0.8571	1.5849	0.5346	1.2589	2.0137	0.7579	1.7219	1.1695	3.9446	2.884	0.1996	1.7219	1.6749	5.3456	0.9462	0.8951	1.5849	0.5346	1.4997	1.5276	0.6734	1.5276	1	2.421	2.6792	0.3109	1.7219	1.556	5.5463	3.6308	0.211	1.8365	1.977	7.8705
882	12.46	12.94	72.5	18	16.1	scaffold0248_973819.mRNA1	locus=scaffold0248(971686,975953,-); length=524; function=3-phosphoshikimate 1-carboxyvinyltransferase, chloroplastic like;	973819.mRNA1	9	0.7047	0.3734	1.556	0.3873	1.0965	0.3467	0.0903	EF > 2	0.056	0.787	0.6026	0.3358	1.6444	0.227	0.9908	0.9376	0.6695	1.8707	0.4487	1.7539	0.4875	0.2337	1.977	0.1556	0.9638	0.3192	0.0791	1.9231	0.0331	0.6138	0.673	0.3907	1.3428	0.3373	0.9036
883	12.46	12.87	100	41.6	32.2	scaffold0272_37689.mRNA1	locus=scaffold0272(36491,38240,+); length=256; function=20 kDa chaperonin, chloroplastic like;	37689.mRNA1	6	0.597	0.2172	1.4454	0.2911	0.863	0.3281	0.0114	1.8535	0.053	0.6081	1.1272	0.7527	1.2359	0.912	1.4454	1.028	0.6652	1.3305	0.7727	1.3428	0.5649	0.1845	1.5849	0.3436	0.8954	0.5248	0.1187	1.5996	0.2489	0.8395	0.9727	0.9325	1.3305	0.7178	1.2942
884	12.44	12.73	62.1	16.7	13.4	scaffold0837_187483.mRNA1	locus=scaffold0837(184867,190099,+); length=802; function=Protein PAT1 homolog 1 like;	187483.mRNA1	9	0.6486	0.8362	1.5849	0.2831	1.028	0.7447	0.9387	1.4191	0.5248	1.0568	1.3932	0.2952	1.4191	0.9817	1.9953	0.631	0.7165	1.556	0.413	0.9817	0.8472	0.5189	1.406	0.597	1.1912	0.6607	0.8753	1.5136	0.4613	1	1.6749	0.1341	1.5136	1.1066	2.5823
885	12.44	12.54	76.1	26.9	24.6	scaffold1859_56318.mRNA1	locus=scaffold1859(54864,57772,-); length=310; function=NADP-dependent D-sorbitol-6-phosphate dehydrogenase like;	56318.mRNA1	7	0.7727	0.2282	1.2589	0.6081	0.9727	0.7047	0.1124	1.2942	0.5248	0.912	0.8241	0.352	1.2589	0.6427	1.0375	1.1272	0.9223	1.2359	0.912	1.5276	0.5395	0.054	1.4723	0.3404	0.7943	0.5598	0.1039	1.3932	0.3767	0.7798	0.6855	0.294	1.2942	0.4966	0.8872
886	12.43	12.74	97.5	27.5	15.5	scaffold0002_5613479.mRNA1	locus=scaffold0002(5610514,5616444,-); length=401; function=Sorting nexin 1 like;	5613479.mRNA1	6	3.0761	0.0186	EF > 2	1.2823	4.8753	4.529	0.0013	EF > 2	1.6444	8.0168	0.6668	0.5809	1.5417	0.3873	1.028	0.8091	0.7012	1.6144	0.3945	1.3062	3.8726	0.0498	EF > 2	1.5704	7.1121	4.4055	0.0028	EF > 2	1.5849	7.1779	0.5754	0.7984	1.888	0.2582	1.0864
887	12.43	12.52	95.5	49.5	42.9	scaffold0536_93824.mRNA1	locus=scaffold0536(92556,94656,+); length=199; domain=Nucleoside-triphosphatase, THEP1 type domain containing; function=Cancer-related nucleoside-triphosphatase like;	93824.mRNA1	7	0.9638	0.427	1.4322	0.7244	1.3804	1.5849	0.1193	1.3932	1.1376	2.7797	1.7701	0.224	1.4723	1.2023	2.8314	0.9727	0.7703	1.3305	0.7311	1.2942	1.3677	0.1143	1.3677	1	1.888	1.3305	0.2817	1.3428	0.9908	1.803	1.3183	0.5703	1.3804	0.955	1.8365
888	12.41	12.6	73.9	32.5	26.1	scaffold0239_880707.mRNA1	locus=scaffold0239(879614,881800,-); length=327;	880707.mRNA1	9	1.1169	0.7154	1.4859	0.7516	2.7542	2.2284	0.2992	1.6904	1.3183	7.2444	1.7865	0.4338	1.6293	1.0965	5.2	0.871	0.9214	1.8707	0.4613	1.6293	1.6444	0.1505	1.5136	1.0864	5.9156	1.9231	0.3408	1.6596	1.1588	6.3096	0.4325	0.6422	EF > 2	0.2679	1.1376
889	12.4	12.83	83.1	25	20.6	scaffold0633_718314.mRNA1	locus=scaffold0633(714836,721792,+); length=345; function=Eukaryotic translation initiation factor 2 subunit alpha like;	718314.mRNA1	8	1.5996	0.7402	1.4723	1.0864	6.3096	9.2045	0.0002	EF > 2	4.0926	39.0841	3.9811	0.0497	EF > 2	1.977	18.8799	0.4656	0.1398	1.7701	0.3076	0.8241	0.7379	0.2574	1.5704	0.492	1.1588	8.9536	0.0001	EF > 2	3.9811	39.0841	3.5645	0.0416	1.977	1.803	20.1372
890	12.38	17.28	90.2	61.8	48	scaffold0133_732478.mRNA1	locus=scaffold0133(731601,733355,+); length=226; function=Ras-related protein RABA4c like;	732478.mRNA1	12	1.9409	0.0757	1.3932	1.3932	2.8576	0.8091	0.2989	1.2823	0.52	1.0375	0.597	0.1149	1.4191	0.2911	0.8472	1.0666	0.7896	1.2134	0.879	1.2942	1.7061	0.4804	1.3183	1.2942	2.1677	0.9462	0.409	1.2246	0.7798	1.1588	0.5808	0.1812	1.4859	0.2421	0.863
891	12.37	12.64	86.8	78.1	78.1	scaffold1994_22772.mRNA1	locus=scaffold1994(22154,23319,+); length=115; function=60S acidic ribosomal protein P2-4 like;	22772.mRNA1	9	0.5649	0.0146	1.3305	0.2911	0.7516	0.4246	0.0231	1.6444	0.1923	0.6982	1	0.6204	1.1912	0.8395	1.1912	0.955	0.8363	1.1482	0.7447	1.0965	0.5058	0.1074	1.4997	0.2148	0.7586	0.4446	0.0138	1.4997	0.1995	0.6668	0.879	0.5609	1.2134	0.6607	1.0666
892	12.36	12.38	76.8	45.2	40.5	scaffold0638_500419.mRNA1	locus=scaffold0638(499884,500955,+); length=169; function=Trafficking protein particle complex subunit 6B / Trafficking protein particle complex subunit 6B like;	500419.mRNA1	8	1.5704	0.2555	1.3677	1.1482	2.8576	1.5996	0.2782	1.3677	1.1695	3.281	1.4859	0.1956	1.3552	1.0965	2.8314	0.9908	0.9516	1.2706	0.8017	1.2589	1.5849	0.1757	1.3552	1.1695	3.0761	1.7219	0.1358	1.406	1.2246	3.6983	1.3183	0.2913	1.2823	1.028	1.7539
893	12.35	12.53	71.9	30.6	26.5	scaffold0677_489684.mRNA1	locus=scaffold0677(488445,490923,+); length=393; domain=Initiation factor 2B-related domain containing; function=Translation initiation factor eIF-2B subunit alpha like;	489684.mRNA1	8	1.1066	0.9625	1.3062	0.8472	1.4191	1.0471	0.7138	1.2942	0.8091	1.406	0.7656	0.7735	1.4191	0.5702	1.0864	0.4786	0.23	1.8535	0.3373	0.8872	0.3192	0.0871	EF > 2	0.2032	0.6918	1.0186	0.8744	1.2823	0.7943	1.3804	0.787	0.856	1.3677	0.6081	1.0765
894	12.34	12.36	84.5	25.6	22.5	scaffold0921_190824.mRNA1	locus=scaffold0921(190291,191358,-); length=356;	190824.mRNA1	6	0.6138	0.5167	1.406	0.3873	0.863	0.6252	0.4623	1.2942	0.4529	0.8091	0.52	0.469	1.5276	0.278	0.7943	0.5916	0.3743	1.7378	0.3133	1.028	0.6546	0.3544	EF > 2	0.3076	1.3183	0.8318	0.6512	1.5996	0.5105	1.3305	1.3552	0.8674	1.5276	0.8872	2.1086
895	12.33	12.51	97	45	35.9	scaffold1466_18603.mRNA1	locus=scaffold1466(17781,19290,+); length=232; function=60S ribosomal protein L6 like;	18603.mRNA1	9	0.6252	0.0132	1.2706	0.4699	0.7943	0.1722	0.0009	EF > 2	0.078	0.4246	0.4406	0.0013	1.5704	0.3162	0.6918	0.8091	0.4428	1.2023	0.6194	0.9727	0.7379	0.1011	1.2134	0.5916	0.8954	0.2128	0	EF > 2	0.0847	0.4699	0.4246	0.0116	1.4723	0.2729	0.6252
896	12.32	13.38	85.5	35.9	34	scaffold1533_97706.mRNA1	locus=scaffold1533(97463,98436,-); length=263; function=Vestitone reductase like;	97706.mRNA1	10	0.5916	0.3294	1.2942	0.278	0.7656	0.3192	0.1502	1.7219	0.0603	0.5495	0.787	0.9306	1.2359	0.5861	0.9727	1.0864	0.6893	1.1912	0.912	1.3804	0.6982	0.4854	1.2589	0.4831	0.879	0.4613	0.1084	1.406	0.1368	0.6486	0.6138	0.3059	1.3305	0.3565	0.8166
897	12.3	12.48	75.5	26.7	20	scaffold0232_543819.mRNA1	locus=scaffold0232(538753,548886,-); length=376; domain=Homoserine dehydrogenase, catalytic domain containing; function=Bifunctional aspartokinase/homoserine dehydrogenase like;	543819.mRNA1	8	0.6918	0.2577	1.3804	0.3436	0.955	0.7798	0.2679	1.3183	0.5012	1.028	0.8017	0.5595	1.3062	0.6138	1.0471	1.2942	0.7474	1.3804	0.9376	2.1281	0.7516	0.4292	1.3183	0.5754	0.9908	0.7447	0.8503	1.3428	0.5346	1	1.0093	0.8204	1.3305	0.7586	1.4322
898	12.29	12.8	73.1	6.9	5.9	scaffold0262_129057.mRNA1	locus=scaffold0262(112015,163062,-); length=1691; domain=Fructose-bisphosphate aldolase, class-I domain containing; function=Probable fructose-bisphosphate aldolase 3, chloroplastic like;	129057.mRNA1	11	1.0375	0.8739	1.2942	0.8017	1.4191	0.5152	0.0237	1.4997	0.2805	0.7727	0.955	0.5839	1.2823	0.7379	1.2246	1.1482	0.6852	1.2134	0.9462	1.7061	1.0093	0.8308	1.2823	0.787	1.406	0.5495	0.0233	1.3932	0.3467	0.7656	0.9376	0.4566	1.3428	0.7311	1.2589
899	12.29	12.34	69.2	25.4	22.8	scaffold0248_1394358.mRNA1	locus=scaffold0248(1393801,1394915,+); length=277;	1394358.mRNA1	6	0.8318	0.4899	1.2589	0.6486	1.0471	0.4169	0.0157	1.6293	0.0871	0.6792	0.4487	0.0848	1.5996	0.1923	0.7178	0.9462	0.5319	1.2823	0.7047	1.2134	0.7656	0.216	1.3677	0.5395	1.0471	0.278	0.0104	1.8707	0.0394	0.52	0.52	0.2477	1.5276	0.2051	0.7943
900	12.27	12.37	76.3	32.9	24.3	scaffold0754_461316.mRNA1	locus=scaffold0754(459759,462873,-); length=338; function=Protein phosphatase 1 regulatory subunit pprA like;	461316.mRNA1	6	0.6368	0.1723	1.2823	0.2754	0.8166	0.955	0.9163	1.2706	0.7311	1.2134	0.8872	0.5094	1.2942	0.6546	1.1482	0.8017	0.7774	1.3305	0.4529	1.0666	0.3733	0.0162	1.7701	0.0929	0.6607	0.8166	0.4162	1.2823	0.5702	1.0471	0.5916	0.2929	1.4454	0.3076	0.8551
901	12.26	26.44	79.9	66.8	57	scaffold0592_368115.mRNA1.1	locus=scaffold0592(363977,372296,-); length=350; function=Ankyrin repeat domain-containing protein 2 like;	368115.mRNA1.1	31	0.3532	0.6033	1.8707	0.2606	0.6607	0.871	0.9985	1.2023	0.7047	1.0471	1.8365	0.0985	1.3677	1.3428	2.421	0.8954	0.6859	1.2023	0.7447	1.0765	0.4207	0.3204	1.6144	0.3342	0.6792	1.2706	0.4566	1.3428	0.9462	1.7219	0.7047	0.8854	1.2942	0.5808	0.912
902	12.23	12.53	73.3	31	26.1	scaffold0347_1070940.mRNA1	locus=scaffold0347(1068007,1073873,-); length=304; function=Phytochrome-associated serine/threonine-protein phosphatase like;	1070940.mRNA1	8	0.8472	0.5826	1.4723	0.5702	1.2474	0.8472	0.6435	1.4997	0.5495	1.2706	1.1066	0.8994	1.4588	0.7586	1.7539	1.1169	0.9324	1.406	0.7943	1.8197	0.6792	0.3815	1.4859	0.413	1.0093	1.0186	0.8076	1.4859	0.6855	1.556	0.5495	0.2251	1.7701	0.2489	0.9727
903	12.22	16.75	75.5	31	25.7	scaffold0978_30552.mRNA1	locus=scaffold0978(27955,33231,-); length=417; domain=Nucleotidyl transferase domain containing; function=Mannose-1-phosphate guanyltransferase alpha like;	30552.mRNA1	9	1.1912	0.0222	1.8197	0.6546	2.2491	0.9376	0.0712	1.8535	0.4831	1.7378	1.2589	0.039	1.8535	0.6792	2.3988	1.5996	0.0158	EF > 2	0.7586	3.1333	2.0512	0.8865	EF > 2	0.863	3.9446	1.8197	0.5674	EF > 2	0.8241	3.5645	2.208	0.3133	EF > 2	0.9204	4.4055
904	12.21	12.48	75.5	42.5	23.8	scaffold0941_342160.mRNA1.1	locus=scaffold0941(340412,343908,-); length=274; domain=Proteasome, subunit alpha/beta domain containing; function=Proteasome subunit beta type-7-B like;	342160.mRNA1.1	10	0.6026	0.5664	1.3552	0.3873	0.8166	0.5346	0.4059	1.406	0.3133	0.7516	0.7112	0.4426	1.3428	0.5395	0.955	1.0471	0.6828	1.2134	0.863	1.3062	0.2377	0.1038	EF > 2	0.1271	0.5546	0.4742	0.0631	1.5136	0.2655	0.7178	0.302	0.0248	EF > 2	0.1754	0.6252
905	12.2	12.35	66.3	16.9	13.3	scaffold0933_138592.mRNA1	locus=scaffold0933(134533,142652,+); length=698; function=Long chain acyl-CoA synthetase 9, chloroplastic like;	138592.mRNA1	7	2.1677	0.1067	1.7539	1.2359	4.9659	1.7219	0.4946	1.6444	1.0471	3.4041	1.556	0.6095	1.5704	0.9908	2.6546	1.2134	0.7952	1.4997	0.8091	2.1281	1.4191	0.4609	1.5276	0.929	2.5119	1.3183	0.708	1.5276	0.863	2.2284	1.2942	0.3855	1.4997	0.863	2.7797
906	12.19	12.24	74.8	21.8	18.6	scaffold0294_1063540.mRNA1	locus=scaffold0294(1062885,1064195,+); length=437; function=Eukaryotic peptide chain release factor subunit 1-3 like;	1063540.mRNA1	8	3.6644	0.0821	EF > 2	1.1803	17.2187	5.2	0.0416	EF > 2	1.9231	34.3558	4.6989	0.0572	EF > 2	1.4723	23.3346	0.8954	0.7282	EF > 2	0.2938	2.0137	4.0551	0.0756	EF > 2	1.2823	19.0546	6.1376	0.0296	EF > 2	1.7865	29.9226	3.8371	0.0841	EF > 2	1.4588	26.3027
907	12.15	18.68	90.8	52	47.1	scaffold1161_74919.mRNA1	locus=scaffold1161(74917,77531,-); length=228; domain=Triosephosphate isomerase domain containing; function=Triosephosphate isomerase, cytosolic like;	74919.mRNA1	15	0.6026	0.6611	1.5136	0.3908	0.912	0.7244	0.8898	1.3932	0.3631	1.0093	0.9204	0.8286	1.2589	0.7244	1.1588	1.3062	0.6715	1.3305	0.9817	1.7378	0.6252	0.8145	1.3932	0.492	0.871	1.1912	0.9883	1.3183	0.9036	1.5996	0.3532	0.3296	EF > 2	0.1959	0.7178
908	12.13	12.26	100	47.3	44.6	scaffold1080_260187.mRNA1	locus=scaffold1080(257659,262716,-); length=223; domain=Inorganic pyrophosphatase domain containing; function=Soluble inorganic pyrophosphatase like;	260187.mRNA1	10	1.0568	0.7874	1.2359	0.8551	1.3428	0.8954	0.2639	1.2706	0.6855	1.1376	1.2359	0.8266	1.2823	0.9638	1.6293	0.8091	0.147	1.2589	0.6081	1.0186	0.6546	0.2178	1.4859	0.492	0.9727	1.0864	0.9294	1.2589	0.863	1.4191	1.2246	0.5952	1.2589	0.9727	1.556
909	12.12	14.26	66.1	33.3	29	scaffold0226_72494.mRNA1	locus=scaffold0226(70222,74767,+); length=367; function=Target of Myb protein 1 like;	72494.mRNA1	14	1.1482	0.3931	1.2706	0.9036	1.4588	1.1169	0.5758	1.2589	0.8872	1.4191	1.7539	0.0706	1.4191	1.2359	2.4889	1.1169	0.8385	1.2706	0.879	1.4723	0.7798	0.7153	1.3305	0.5754	1.0375	0.8954	0.8274	1.2823	0.6918	1.1482	0.9727	0.2489	1.2942	0.7586	1.2589
910	12.1	28.7	90.5	33.4	26.7	scaffold0900_236926.mRNA1	locus=scaffold0900(222724,251129,+); length=663; function=Eukaryotic peptide chain release factor GTP-binding subunit ERF3A like;	236926.mRNA1	19	1.6293	0.012	1.4454	1.1272	3.9811	1.2246	0.7341	1.2942	0.9462	2.355	2.421	0.0141	1.6444	1.4723	5.8076	1.2246	0.7856	1.2942	0.9462	1.6444	1.5417	0.0763	1.406	1.0965	2.9107	1.7539	0.0249	1.4723	1.1912	3.8371	2.0137	0.0093	1.5276	1.3183	4.8753
911	12.09	12.29	89.2	22	12.6	scaffold0050_1374751.mRNA1	locus=scaffold0050(1372552,1376951,+); length=619; function=Dynamin-related protein 1E like;	1374751.mRNA1	7	0.8166	0.544	1.2589	0.6081	1.028	0.5754	0.0158	1.3305	0.2884	0.7656	0.1871	0.0015	EF > 2	0.0413	0.4786	0.6918	0.2505	1.4723	0.413	1.0186	0.8551	0.5528	1.2134	0.673	1.0375	0.4966	0.0072	1.406	0.1871	0.6982	0.5808	0.0545	1.4588	0.3076	0.8472
912	12.08	16.2	60.9	29.2	23.3	scaffold0299_222985.mRNA1	locus=scaffold0299(219315,297158,+); length=512; function=Aspartic proteinase A1 like;	222985.mRNA1	11	0.9204	0.4487	1.1272	0.8166	1.0375	0.929	0.1524	1.1376	0.8091	1.0568	0.9376	0.9127	1.1695	0.8091	1.0965	1.0568	0.2628	1.1066	0.955	1.1695	1.028	0.5167	1.1588	0.8872	1.1912	0.955	0.2322	1.1482	0.8318	1.0965	0.9036	0.429	1.2359	0.7244	1.1169
913	12.08	12.09	68	37.9	34.8	scaffold0075_32458.mRNA1	locus=scaffold0075(30498,34419,+); length=254; function=Acyl-protein thioesterase 1 / Acyl-protein thioesterase 1 like;	32458.mRNA1	10	1.0666	0.3463	1.3183	0.8091	1.7865	1.0666	0.4226	1.3183	0.8091	1.556	1.5417	0.3123	1.3932	1.1066	2.6062	0.929	0.3209	1.3677	0.6918	1.2706	0.929	0.6233	1.2823	0.7379	1.1912	1.1912	0.3533	1.3062	0.912	1.9953	1.028	0.5819	1.2706	0.8091	1.3804
914	12.06	12.61	90.7	42.3	20.1	scaffold4109_2853.mRNA1	locus=scaffold4109(1334,4372,+); length=325; domain=Superoxide dismutase, copper/zinc binding domain containing; function=Copper chaperone for superoxide dismutase, chloroplastic/cytosolic like;	2853.mRNA1	6	0.8954	0.4714	1.3552	0.4875	1.2134	1.4191	0.4928	1.3677	1.0375	2.1086	1.7219	0.1369	1.406	1.2246	2.8054	1.028	0.8982	1.3804	0.7447	1.3804	1	0.6007	1.5704	0.6368	1.3552	1.6904	0.1605	1.4191	1.1912	2.729	1.0568	0.9123	1.4454	0.7311	1.4454
915	12.05	12.3	65.5	28	21.2	scaffold0205_890858.mRNA1	locus=scaffold0205(884661,897056,+); length=387; function=26S proteasome non-ATPase regulatory subunit 13 homolog A like;	890858.mRNA1	8	0.8241	0.4992	1.2246	0.6194	1.0093	0.6546	0.2602	1.3428	0.4093	0.879	0.7047	0.6497	1.3183	0.4446	0.929	0.912	0.9879	1.1482	0.6982	1.0471	0.52	0.0531	1.4723	0.2312	0.7656	0.8395	0.4157	1.2246	0.6546	1.028	0.7586	0.6346	1.3305	0.5395	1.0093
916	12.05	12.23	65.1	38.6	32.7	scaffold0403_126895.mRNA1	locus=scaffold0403(126194,127597,+); length=322; domain=Glycoside hydrolase, family 19, catalytic domain containing; function=Endochitinase like;	126895.mRNA1	10	0.6918	0.4664	1.2134	0.5495	0.8395	0.2109	0.0136	1.6293	0.0698	0.3436	0.2489	0.0946	1.5849	0.1138	0.3945	1.0765	0.3826	1.1482	0.9376	1.2359	0.5248	0.111	1.2706	0.4093	0.6668	0.2333	0.0048	1.6596	0.0679	0.3873	0.1629	0.007	1.7061	0.0625	0.278
917	12.04	12.05	68.5	48.4	45.7	scaffold0003_5456948.mRNA1.1	locus=scaffold0003(5456252,5458384,+); length=220; function=Pyrrolidone-carboxylate peptidase like;	5456948.mRNA1.1	10	0.5916	0.3235	1.3932	0.2992	0.8241	0.5808	0.3304	1.556	0.2729	0.9036	1.0765	0.9861	1.3183	0.8166	1.3804	0.8166	0.7847	1.3062	0.5445	1.0666	0.5248	0.1811	1.7378	0.302	0.912	1.0375	0.9751	1.2246	0.8472	1.2942	0.9204	0.7526	1.2823	0.6982	1.1803
918	12.02	27.1	87.8	54.9	47.8	scaffold0071_2033595.mRNA1	locus=scaffold0071(2028489,2038701,+); length=336; function=Putative glucose-6-phosphate 1-epimerase like;	2033595.mRNA1	17	0.7311	0.2757	1.2589	0.5012	0.9204	0.8551	0.5137	1.2359	0.6546	1.0568	1.0186	0.9058	1.1803	0.863	1.2246	0.9204	0.9031	1.2359	0.673	1.1376	0.631	0.1399	1.3804	0.3873	0.871	0.863	0.499	1.1912	0.6792	1.028	1.2134	0.5089	1.2023	1.0093	1.5136
919	12.02	12.75	87.6	41.7	39	scaffold0119_2003923.mRNA1	locus=scaffold0119(2002245,2005602,-); length=219; function=Ran-binding protein 1 homolog c like;	2003923.mRNA1	11	0.6427	0.1164	1.3305	0.3945	0.8551	1.0093	0.8071	1.2589	0.8017	1.2823	1.5849	0.0639	1.2942	1.2246	2.208	0.631	0.6128	1.406	0.3837	0.8872	0.9376	0.9908	1.2359	0.7311	1.1588	1.0965	0.5463	1.2246	0.8954	1.4191	1.0568	0.7223	1.2823	0.8241	1.3552
920	12.01	12.05	84.9	45.2	45.2	scaffold0458_792561.mRNA1.1	locus=scaffold0458(786081,799364,-); length=240; function=Endo-1,3 like;	792561.mRNA1.1	12	0.6368	0.0368	1.2823	0.3251	0.8166	0.4529	0.0216	1.5276	0.1472	0.6918	1.0093	0.9239	1.1376	0.8872	1.1695	0.8872	0.532	1.1695	0.7047	1.0375	0.5346	0.0423	1.4322	0.2333	0.7656	0.9036	0.3285	1.1482	0.7727	1.0375	0.863	0.8649	1.1803	0.6607	1.0186
921	12.01	12.02	100	76	76	scaffold0564_650304.mRNA1	locus=scaffold0564(650778,651080,-); length=101; function=Probable steroid-binding protein 3 like;	650304.mRNA1	11	0.6855	0.3622	1.2474	0.5248	0.8551	0.6026	0.2588	1.406	0.3733	0.8472	1.0965	0.7753	1.2023	0.912	1.3804	1	0.9565	1.2134	0.8241	1.2246	0.6081	0.2233	1.3677	0.3837	0.8318	0.8954	0.6986	1.1912	0.7447	1.0666	0.5495	0.3381	1.4191	0.2884	0.7798
922	12	12.01	76.6	38.1	38.1	scaffold0336_1157740.mRNA1	locus=scaffold0336(1157361,1158119,+); length=253; domain=Aconitase A/isopropylmalate dehydratase small subunit, swivel domain containing; function=3-isopropylmalate dehydratase small subunit 3 like;	1157740.mRNA1	8	0.6252	0.2547	1.3183	0.3767	0.8241	0.3162	0.0833	1.977	0.1191	0.6252	0.8872	0.8654	1.3305	0.6546	1.1803	0.7516	0.6149	1.3305	0.5395	1	0.4656	0.2514	1.5996	0.2512	0.7447	0.2704	0.0755	EF > 2	0.1107	0.6194	0.8091	0.848	1.3062	0.597	1.0568
923	12	12	99.2	42.1	42.1	scaffold0056_1030887.mRNA1	locus=scaffold0056(1029490,1032284,-); length=127;	1030887.mRNA1	7	0.9376	0.4737	1.1066	0.8472	1.0375	0.929	0.4275	1.2359	0.7516	1.1482	0.9638	0.7623	1.2023	0.8017	1.1588	0.9204	0.8805	1.1376	0.8091	1.0471	1.028	0.8508	1.1912	0.863	1.2246	0.955	1	1.1803	0.8091	1.1272	1.0186	0.9278	1.2023	0.8472	1.2246
924	11.98	12.2	86.7	38.7	33.1	scaffold0425_718380.mRNA1	locus=scaffold0425(716638,719869,+); length=249; domain=Eukaryotic phosphomannomutase domain containing; function=Phosphomannomutase like;	718380.mRNA1	8	0.6368	0.9551	1.406	0.4742	0.8954	1.3552	0.3269	1.3428	1.0093	1.8535	1.1912	0.3097	1.3552	0.879	1.6444	0.5248	0.9846	1.3932	0.3945	0.7311	0.4699	0.6813	1.7539	0.3565	0.8241	0.9376	0.5668	1.4191	0.6982	1.3305	1.8535	0.1704	1.4322	1.2942	2.8576
925	11.98	12.14	61.8	24.6	21.1	scaffold1032_279744.mRNA1	locus=scaffold1032(276272,283217,-); length=514; function=Urease accessory protein G like;	279744.mRNA1	9	0.871	0.8789	1.2706	0.5808	1.1066	0.8241	0.8567	1.2023	0.6081	0.9908	0.5702	0.0725	1.3552	0.2188	0.7727	0.8166	0.8807	1.2474	0.6081	1.0186	0.9638	0.6742	1.2134	0.7447	1.1695	0.9908	0.5794	1.2134	0.7943	1.2023	0.4613	0.1187	1.6749	0.1644	0.7727
[truncated: 2,339 more rows]

## Sheet: R2
N	Unused	Total	% Cov	% Cov (50)	% Cov (95)	Accession #	Name	Species	Peptides(95%)	114:113	PVal 114:113	EF 114:113	Lower CI 114:113	Upper CI 114:113	115:113	PVal 115:113	EF 115:113	Lower CI 115:113	Upper CI 115:113	116:113	PVal 116:113	EF 116:113	Lower CI 116:113	Upper CI 116:113	117:113	PVal 117:113	EF 117:113	Lower CI 117:113	Upper CI 117:113	118:113	PVal 118:113	EF 118:113	Lower CI 118:113	Upper CI 118:113	119:113	PVal 119:113	EF 119:113	Lower CI 119:113	Upper CI 119:113	121:113	PVal 121:113	EF 121:113	Lower CI 121:113	Upper CI 121:113
[truncated: 3,071 more rows]

[truncated: 2 more sheets: Proteins from iTRAQ R1 and R2, DAPs]
